# Supplementary material for: A supramolecular lanthanide separation approach based on multivalent cooperative enhancement of metal ion selectivity
Source: Nat Commun. 2018 Feb 7;9:547. doi: 10.1038/s41467-018-02940-7 (PMC5803205; doi:10.1038/s41467-018-02940-7)
Supplement: Supplementary file 4 — Supplementary Data 1 [file 41467_2018_2940_MOESM4_ESM.cif]

 
data_p213
 
_audit_creation_method            'SHELXL-2016/4'
_shelx_SHELXL_version_number      '2016/4'
_chemical_name_systematic         ?
_chemical_name_common             'La4L4'
_chemical_melting_point           ?
_chemical_formula_moiety          ?
_chemical_formula_sum
 'C276 H228 Cl12 La4 N36 O80' 
_chemical_formula_weight          6309.97

loop_
 _atom_type_symbol
 _atom_type_description
 _atom_type_scat_dispersion_real
 _atom_type_scat_dispersion_imag
 _atom_type_scat_source
 'C'  'C'   0.0040   0.0019
 'International Tables Vol C Tables 4.2.6.8 and 6.1.1.4'
 'H'  'H'   0.0000   0.0000
 'International Tables Vol C Tables 4.2.6.8 and 6.1.1.4'
 'N'  'N'   0.0076   0.0039
 'International Tables Vol C Tables 4.2.6.8 and 6.1.1.4'
 'O'  'O'   0.0130   0.0070
 'International Tables Vol C Tables 4.2.6.8 and 6.1.1.4'
 'La'  'La'  -0.1665   2.7299
 'International Tables Vol C Tables 4.2.6.8 and 6.1.1.4'
 'Cl'  'Cl'   0.1636   0.1794
 'International Tables Vol C Tables 4.2.6.8 and 6.1.1.4'
 
_space_group_crystal_system       cubic
_space_group_IT_number            198
_space_group_name_H-M_alt         'P 21 3'
_space_group_name_Hall            'P 2ac 2ab 3'
 
_shelx_space_group_comment
;
The symmetry employed for this shelxl refinement is uniquely defined
by the following loop, which should always be used as a source of
symmetry information in preference to the above space-group names.
They are only intended as comments.
;
 
loop_
 _space_group_symop_operation_xyz
 'x, y, z'
 '-x+1/2, -y, z+1/2'
 '-x, y+1/2, -z+1/2'
 'x+1/2, -y+1/2, -z'
 'z, x, y'
 'z+1/2, -x+1/2, -y'
 '-z+1/2, -x, y+1/2'
 '-z, x+1/2, -y+1/2'
 'y, z, x'
 '-y, z+1/2, -x+1/2'
 'y+1/2, -z+1/2, -x'
 '-y+1/2, -z, x+1/2'
 
_cell_length_a                    42.908(2)
_cell_length_b                    42.908(2)
_cell_length_c                    42.908(2)
_cell_angle_alpha                 90
_cell_angle_beta                  90
_cell_angle_gamma                 90
_cell_volume                      78995(13)
_cell_formula_units_Z             8
_cell_measurement_temperature     293(2)
_cell_measurement_reflns_used      9680
_cell_measurement_theta_min        2.18
_cell_measurement_theta_max       19.67
 
_exptl_crystal_description        blokc
_exptl_crystal_colour             yellow
_exptl_crystal_density_meas       ?
_exptl_crystal_density_method     ?
_exptl_crystal_density_diffrn     1.061          
_exptl_crystal_F_000              25664
_exptl_transmission_factor_min    ?
_exptl_transmission_factor_max    ?
_exptl_crystal_size_max           0.18
_exptl_crystal_size_mid           0.18
_exptl_crystal_size_min           0.18
_exptl_absorpt_coefficient_mu     0.651
_shelx_estimated_absorpt_T_min    ?
_shelx_estimated_absorpt_T_max    ?
_exptl_absorpt_correction_type    none
_exptl_absorpt_correction_T_min   ?
_exptl_absorpt_correction_T_max   ?
_exptl_absorpt_process_details    ?
_exptl_absorpt_special_details    ?
_diffrn_ambient_temperature       293(2)
_diffrn_radiation_wavelength      0.750
_diffrn_radiation_type            'Synchrotron'
_diffrn_source                    'SSRF BL17B Beamline'
_diffrn_measurement_device_type   'Bruker P4'  
_diffrn_measurement_method        '\w scans'
_diffrn_detector_area_resol_mean  ?
_diffrn_reflns_number             464086
_diffrn_reflns_av_unetI/netI      0.0377
_diffrn_reflns_av_R_equivalents   0.0838
_diffrn_reflns_limit_h_min        -42
_diffrn_reflns_limit_h_max        42
_diffrn_reflns_limit_k_min        -38
_diffrn_reflns_limit_k_max        38
_diffrn_reflns_limit_l_min        -42
_diffrn_reflns_limit_l_max        42
_diffrn_reflns_theta_min          0.708
_diffrn_reflns_theta_max          22.024
_diffrn_reflns_theta_full         22.024
_diffrn_measured_fraction_theta_max   0.997
_diffrn_measured_fraction_theta_full  0.997
_diffrn_reflns_Laue_measured_fraction_max    0.997
_diffrn_reflns_Laue_measured_fraction_full   0.997
_diffrn_reflns_point_group_measured_fraction_max   0.994
_diffrn_reflns_point_group_measured_fraction_full  0.994
_reflns_number_total              27430
_reflns_number_gt                 21686
_reflns_threshold_expression      'I > 2\s(I)'
_reflns_Friedel_coverage          0.896
_reflns_Friedel_fraction_max      0.990
_reflns_Friedel_fraction_full     0.990
 
_reflns_special_details
;
 This crystal diffracts very weakly in nature and decompose
 instantly after picked out from the mother liquor. Firstly,
 home X-ray machines are used to screen the crystal and find 
 out the best data collection conditions. After trial and error, 
 we found out that to transfer and seal the crystals inside a 
 glass capillary (with an atmosphere of the mother liquor without 
 exposing to air) and collect the data quickly at room temperature 
 gave the best results. Then, collect the final data on a 
 structure biology beamline facilitated with high-power 
 synchrotron X-ray source are necessary to get the best resolution
 data within several minutes.
 
 Reflections were merged by SHELXL according to the crystal
 class for the calculation of statistics and refinement.
 
 _reflns_Friedel_fraction is defined as the number of unique
 Friedel pairs measured divided by the number that would be
 possible theoretically, ignoring centric projections and
 systematic absences.
;
 
_computing_data_collection        'Bruker XSCANS' 
_computing_cell_refinement        'Bruker SAINT' 
_computing_data_reduction         'Bruker SAINT'
_computing_structure_solution   'SHELXS-97 (Sheldrick 2008)'
_computing_structure_refinement 'SHELXL-2016/4 (Sheldrick, 2016)'
_computing_molecular_graphics     'Bruker XP'
_computing_publication_material   'Bruker SHELXTL'
_refine_special_details 
; 
 Refinement of F^2^ against ALL reflections.  The weighted R-factor wR and 
 goodness of fit S are based on F^2^, conventional R-factors R are based 
 on F, with F set to zero for negative F^2^. The threshold expression of 
 F^2^ > 2sigma(F^2^) is used only for calculating R-factors(gt) etc. and is 
 not relevant to the choice of reflections for refinement.  R-factors based 
 on F^2^ are statistically about twice as large as those based on F, and R- 
 factors based on ALL data will be even larger. 

 A large number of restrains and constraints have to be applied to ensure
 the convergence of the refinement due to the poor data/parameter ratio.
 Two complete and two 1/3 ligands, four Cd(II) ions, seven complete and three
 1/2 perchlorates and several hydrogen-bonded water molecules (no hydrogen
 was modeled in this case) are located in the asymmetrical unit. Organic ligands
 (RESI 1-4) and perchlorates (RESI 5) are separately labeled
 under the same scheme and are forced to adopt similar configurations as
 restrained by the SAME commands. For the ligand structure, AFIX 66
 constraints have been applied to the six-membered aromatic rings including
 pyridines. Moreover, many geometrical restraints including FLAT, AFIX,
 DANG, SADI are applied to the ligands and the perchlorate ions based
 on the X-ray coordinates of a similar Eu4L4 structure from our previous
 work (J. Am. Chem. Soc. 2015, 137, 8550; CCDC-1057536), which was
 determined to a much better resolution. For more detailed information of
 these geometrical restraints, please refer to the _shelx_res_files
 incorporated below. Because of the restraints and constraints used, we
 have to emphasize that the main purpose of providing the X-ray structures
 is in general merely to confirm the connectivity of the target assemblies.
 For this reason, discussions based on the crystal structures are always
 kept to the minimum. 
;

_refine_ls_structure_factor_coef  Fsqd
_refine_ls_matrix_type            full
_refine_ls_weighting_scheme       calc
_refine_ls_weighting_details
'w=1/[\s^2^(Fo^2^)+(0.2000P)^2^] where P=(Fo^2^+2Fc^2^)/3'
_atom_sites_solution_primary      ?
_atom_sites_solution_secondary    ?
_atom_sites_solution_hydrogens    geom
_refine_ls_hydrogen_treatment     constr
_refine_ls_extinction_method      none
_refine_ls_extinction_coef        .
_refine_ls_abs_structure_details
;
 Flack x determined using 8950 quotients [(I+)-(I-)]/[(I+)+(I-)]
 (Parsons, Flack and Wagner, Acta Cryst. B69 (2013) 249-259).
;
_refine_ls_abs_structure_Flack    0.042(4)
_chemical_absolute_configuration  S,S,S
_refine_ls_number_reflns          27430
_refine_ls_number_parameters      2392
_refine_ls_number_restraints      3895
_refine_ls_R_factor_all           0.1126
_refine_ls_R_factor_gt            0.0940
_refine_ls_wR_factor_ref          0.2553
_refine_ls_wR_factor_gt           0.2387
_refine_ls_goodness_of_fit_ref    1.090
_refine_ls_restrained_S_all       1.097
_refine_ls_shift/su_max           0.001
_refine_ls_shift/su_mean          0.000
 
loop_
 _atom_site_label
 _atom_site_type_symbol
 _atom_site_fract_x
 _atom_site_fract_y
 _atom_site_fract_z
 _atom_site_U_iso_or_equiv
 _atom_site_adp_type
 _atom_site_occupancy
 _atom_site_site_symmetry_order  
 _atom_site_calc_flag
 _atom_site_refinement_flags_posn
 _atom_site_refinement_flags_adp
 _atom_site_refinement_flags_occupancy
 _atom_site_disorder_assembly
 _atom_site_disorder_group
LA1 La 0.08743(2) 0.62668(2) 0.26604(2) 0.0878(3) Uani 1 1 d . . . . .
LA2 La 0.09845(2) 0.40155(2) 0.59845(2) 0.0941(5) Uani 1 3 d S T P . .
LA3 La 0.66727(3) 0.74476(3) 0.43286(3) 0.1185(4) Uani 1 1 d . . . . .
LA4 La 0.42343(3) 0.42343(3) 0.42343(3) 0.1226(6) Uani 1 3 d S T P . .
C1_1 C 0.0862(5) 0.2921(5) 0.6754(6) 0.162(7) Uani 1 1 d D U . . .
C2_1 C 0.0922(7) 0.2723(6) 0.6506(6) 0.218(11) Uani 1 1 d D U . . .
H2_1 H 0.109743 0.276677 0.637805 0.261 Uiso 1 1 calc R U . . .
C3_1 C 0.0741(8) 0.2462(7) 0.6432(8) 0.244(13) Uani 1 1 d D U . . .
H3_1 H 0.079382 0.232588 0.626512 0.293 Uiso 1 1 calc R U . . .
C4_1 C 0.0480(9) 0.2415(8) 0.6616(9) 0.252(13) Uani 1 1 d D U . . .
H4_1 H 0.034350 0.224941 0.656169 0.303 Uiso 1 1 calc R U . . .
C5_1 C 0.0405(8) 0.2592(8) 0.6875(9) 0.260(13) Uani 1 1 d D U . . .
H5_1 H 0.023717 0.254100 0.700971 0.312 Uiso 1 1 calc R U . . .
C6_1 C 0.0593(7) 0.2851(7) 0.6924(7) 0.218(11) Uani 1 1 d D U . . .
H6_1 H 0.053524 0.299094 0.708568 0.261 Uiso 1 1 calc R U . . .
C7_1 C 0.1074(5) 0.3159(4) 0.6836(5) 0.140(6) Uani 1 1 d D U . . .
H7_1 H 0.120739 0.319448 0.664788 0.168 Uiso 1 1 calc R U . . .
C8_1 C 0.1296(6) 0.3064(6) 0.7096(7) 0.170(9) Uani 1 1 d D U . . .
H8A_1 H 0.124732 0.285113 0.716274 0.204 Uiso 1 1 calc R U . . .
H8B_1 H 0.127142 0.320677 0.727252 0.204 Uiso 1 1 calc R U . . .
H8C_1 H 0.151078 0.307301 0.701968 0.204 Uiso 1 1 calc R U . . .
N9_1 N 0.0926(4) 0.3475(4) 0.6912(4) 0.135(5) Uani 1 1 d D U . . .
H9_1 H 0.088830 0.352526 0.710736 0.162 Uiso 1 1 calc R U . . .
C10_1 C 0.0851(5) 0.3676(4) 0.6682(5) 0.125(5) Uani 1 1 d D U . . .
O11_1 O 0.0893(3) 0.3608(3) 0.6401(3) 0.122(4) Uani 1 1 d D U . . .
N12_1 N 0.0721(4) 0.4200(3) 0.6521(3) 0.110(4) Uani 1 1 d D U . . .
C13_1 C 0.0723(6) 0.3995(4) 0.6774(4) 0.129(6) Uani 1 1 d D U . . .
C14_1 C 0.0604(8) 0.4102(6) 0.7055(5) 0.177(8) Uani 1 1 d D U . . .
H14_1 H 0.058490 0.396005 0.722366 0.212 Uiso 1 1 calc R U . . .
C15_1 C 0.0515(8) 0.4399(6) 0.7095(5) 0.173(9) Uani 1 1 d D U . . .
H15_1 H 0.046071 0.447058 0.729742 0.207 Uiso 1 1 calc R U . . .
C16_1 C 0.0501(7) 0.4599(5) 0.6847(4) 0.158(8) Uani 1 1 d D U . . .
H16_1 H 0.041048 0.479977 0.686614 0.189 Uiso 1 1 calc R U . . .
C17_1 C 0.0626(5) 0.4496(4) 0.6563(4) 0.119(5) Uani 1 1 d D U . . .
C18_1 C 0.0621(5) 0.4686(5) 0.6262(4) 0.117(5) Uani 1 1 d D U . . .
O19_1 O 0.0775(3) 0.4564(2) 0.6033(3) 0.108(3) Uani 1 1 d D U . . .
N20_1 N 0.0481(4) 0.4952(3) 0.6250(3) 0.118(4) Uani 1 1 d D U . . .
H20_1 H 0.038510 0.501501 0.642050 0.142 Uiso 1 1 calc R U . . .
C21_1 C 0.0467(5) 0.5163(3) 0.5973(3) 0.122(5) Uani 1 1 d D U . . .
C22_1 C 0.0469(6) 0.5045(4) 0.5673(3) 0.134(6) Uani 1 1 d D U . . .
H22_1 H 0.049262 0.482809 0.563663 0.161 Uiso 1 1 calc R U . . .
C23_1 C 0.0434(5) 0.5252(3) 0.5423(4) 0.129(6) Uani 1 1 d D U . . .
H23_1 H 0.042596 0.516482 0.521995 0.155 Uiso 1 1 calc R U . . .
C24_1 C 0.0412(4) 0.5574(3) 0.5448(3) 0.106(4) Uani 1 1 d D U . . .
C25_1 C 0.0403(5) 0.5675(4) 0.5759(3) 0.124(5) Uani 1 1 d D U . . .
H25_1 H 0.037631 0.589207 0.579600 0.149 Uiso 1 1 calc R U . . .
C26_1 C 0.0431(5) 0.5481(3) 0.6019(4) 0.121(5) Uani 1 1 d D U . . .
H26_1 H 0.042560 0.556484 0.622366 0.145 Uiso 1 1 calc R U . . .
C27_1 C 0.0384(3) 0.5784(2) 0.51774(18) 0.103(4) Uani 1 1 d DG U . . .
C28_1 C 0.0542(2) 0.5715(2) 0.4904(2) 0.107(4) Uani 1 1 d DG U . . .
H28_1 H 0.067751 0.554011 0.489525 0.128 Uiso 1 1 calc R U . . .
C29_1 C 0.0503(3) 0.5902(2) 0.46419(18) 0.101(4) Uani 1 1 d DG U . . .
C30_1 C 0.0305(3) 0.6158(2) 0.46540(18) 0.107(5) Uani 1 1 d DG U . . .
H30_1 H 0.027764 0.628570 0.447519 0.128 Uiso 1 1 calc R U . . .
C31_1 C 0.0146(3) 0.6227(2) 0.4928(2) 0.104(4) Uani 1 1 d DG U . . .
C32_1 C 0.0185(3) 0.6040(2) 0.51896(18) 0.107(5) Uani 1 1 d DG U . . .
H32_1 H 0.007701 0.608768 0.537674 0.128 Uiso 1 1 calc R U . . .
C33_1 C 0.0660(4) 0.5822(3) 0.4350(3) 0.097(4) Uani 1 1 d D U . . .
C34_1 C 0.0749(4) 0.5517(3) 0.4259(3) 0.107(5) Uani 1 1 d D U . . .
H34_1 H 0.070428 0.535061 0.439762 0.128 Uiso 1 1 calc R U . . .
C35_1 C 0.0898(4) 0.5446(3) 0.3978(3) 0.103(4) Uani 1 1 d D U . . .
H35_1 H 0.094609 0.523548 0.393063 0.123 Uiso 1 1 calc R U . . .
C36_1 C 0.0976(3) 0.5678(3) 0.3766(3) 0.088(4) Uani 1 1 d D U . . .
C37_1 C 0.0894(5) 0.5981(3) 0.3842(4) 0.118(5) Uani 1 1 d D U . . .
H37_1 H 0.094405 0.614753 0.370399 0.141 Uiso 1 1 calc R U . . .
C38_1 C 0.0738(5) 0.6042(4) 0.4120(3) 0.126(6) Uani 1 1 d D U . . .
H38_1 H 0.067935 0.625237 0.415820 0.152 Uiso 1 1 calc R U . . .
N39_1 N 0.1135(3) 0.5594(3) 0.3484(3) 0.092(3) Uani 1 1 d D U . . .
H39_1 H 0.123694 0.541583 0.348573 0.111 Uiso 1 1 calc R U . . .
C40_1 C 0.1143(3) 0.5758(4) 0.3217(3) 0.086(4) Uani 1 1 d D U . . .
O41_1 O 0.1018(2) 0.6012(3) 0.3182(2) 0.094(3) Uani 1 1 d D U . . .
N42_1 N 0.1227(3) 0.5748(3) 0.2663(3) 0.086(3) Uani 1 1 d D U . . .
C43_1 C 0.1318(3) 0.5613(4) 0.2939(3) 0.091(4) Uani 1 1 d D U . . .
C44_1 C 0.1542(4) 0.5386(4) 0.2950(4) 0.114(5) Uani 1 1 d D U . . .
H44_1 H 0.160627 0.529954 0.314342 0.137 Uiso 1 1 calc R U . . .
C45_1 C 0.1677(5) 0.5282(5) 0.2665(5) 0.127(6) Uani 1 1 d D U . . .
H45_1 H 0.183206 0.512385 0.266802 0.152 Uiso 1 1 calc R U . . .
C46_1 C 0.1591(5) 0.5403(5) 0.2399(5) 0.128(5) Uani 1 1 d D U . . .
H46_1 H 0.168554 0.533757 0.221032 0.153 Uiso 1 1 calc R U . . .
C47_1 C 0.1343(4) 0.5644(4) 0.2395(4) 0.104(4) Uani 1 1 d D U . . .
C48_1 C 0.1203(4) 0.5790(5) 0.2120(4) 0.106(5) Uani 1 1 d D U . . .
O49_1 O 0.1048(3) 0.6026(3) 0.2156(3) 0.112(3) Uani 1 1 d D U . . .
N50_1 N 0.1252(4) 0.5678(4) 0.1834(3) 0.129(5) Uani 1 1 d D U . . .
H50_1 H 0.137838 0.551994 0.180227 0.154 Uiso 1 1 calc R U . . .
C51_1 C 0.1077(5) 0.5836(6) 0.1557(4) 0.149(7) Uani 1 1 d D U . . .
H51_1 H 0.111305 0.606516 0.157379 0.179 Uiso 1 1 calc R U . . .
C52_1 C 0.1230(7) 0.5724(8) 0.1250(4) 0.176(10) Uani 1 1 d D U . . .
H52A_1 H 0.115100 0.584909 0.107615 0.264 Uiso 1 1 calc R U . . .
H52B_1 H 0.117898 0.550417 0.121527 0.264 Uiso 1 1 calc R U . . .
H52C_1 H 0.145651 0.574834 0.126488 0.264 Uiso 1 1 calc R U . . .
C53_1 C 0.0738(5) 0.5783(6) 0.1580(4) 0.173(8) Uani 1 1 d D U . . .
C54_1 C 0.0537(6) 0.6006(7) 0.1454(6) 0.206(10) Uani 1 1 d D U . . .
H54_1 H 0.062234 0.618926 0.136471 0.247 Uiso 1 1 calc R U . . .
C55_1 C 0.0217(6) 0.5966(9) 0.1457(8) 0.247(13) Uani 1 1 d D U . . .
H55_1 H 0.008173 0.611597 0.136537 0.296 Uiso 1 1 calc R U . . .
C56_1 C 0.0099(6) 0.5699(9) 0.1600(9) 0.255(15) Uani 1 1 d D U . . .
H56_1 H -0.011956 0.566500 0.159801 0.306 Uiso 1 1 calc R U . . .
C57_1 C 0.0289(7) 0.5480(8) 0.1746(9) 0.249(13) Uani 1 1 d D U . . .
H57_1 H 0.020374 0.531345 0.186338 0.299 Uiso 1 1 calc R U . . .
C58_1 C 0.0608(6) 0.5517(7) 0.1711(7) 0.206(10) Uani 1 1 d D U . . .
H58_1 H 0.074212 0.535422 0.177926 0.247 Uiso 1 1 calc R U . . .
C59_1 C -0.0070(4) 0.6494(3) 0.4932(4) 0.110(5) Uani 1 1 d D U . . .
C60_1 C -0.0032(4) 0.6771(3) 0.4764(4) 0.119(5) Uani 1 1 d D U . . .
H60_1 H 0.014775 0.678631 0.463555 0.143 Uiso 1 1 calc R U . . .
C61_1 C -0.0233(4) 0.7027(4) 0.4766(4) 0.121(5) Uani 1 1 d D U . . .
H61_1 H -0.019050 0.720626 0.464408 0.145 Uiso 1 1 calc R U . . .
C62_1 C -0.0497(4) 0.7010(4) 0.4954(4) 0.116(5) Uani 1 1 d D U . . .
C63_1 C -0.0538(5) 0.6750(4) 0.5147(5) 0.138(6) Uani 1 1 d D U . . .
H63_1 H -0.070158 0.674646 0.529541 0.165 Uiso 1 1 calc R U . . .
C64_1 C -0.0338(4) 0.6500(4) 0.5120(4) 0.129(6) Uani 1 1 d D U . . .
H64_1 H -0.038490 0.631803 0.523706 0.155 Uiso 1 1 calc R U . . .
N65_1 N -0.0722(4) 0.7265(3) 0.4932(3) 0.118(4) Uani 1 1 d D U . . .
H65_1 H -0.074339 0.735544 0.474893 0.142 Uiso 1 1 calc R U . . .
C66_1 C -0.0899(4) 0.7371(4) 0.5166(4) 0.098(4) Uani 1 1 d D U . . .
O67_1 O -0.0872(2) 0.7273(2) 0.5437(3) 0.101(3) Uani 1 1 d D U . . .
N68_1 N -0.1323(3) 0.7683(3) 0.5347(3) 0.104(4) Uani 1 1 d D U . . .
C69_1 C -0.1141(4) 0.7617(4) 0.5100(4) 0.113(5) Uani 1 1 d D U . . .
C70_1 C -0.1190(5) 0.7754(5) 0.4799(5) 0.142(7) Uani 1 1 d D U . . .
H70_1 H -0.106742 0.769916 0.462278 0.171 Uiso 1 1 calc R U . . .
C71_1 C -0.1436(6) 0.7977(6) 0.4781(6) 0.167(8) Uani 1 1 d D U . . .
H71_1 H -0.147305 0.808155 0.458949 0.201 Uiso 1 1 calc R U . . .
C72_1 C -0.1627(6) 0.8047(6) 0.5039(5) 0.150(7) Uani 1 1 d D U . . .
H72_1 H -0.178894 0.819738 0.502545 0.179 Uiso 1 1 calc R U . . .
C73_1 C -0.1565(4) 0.7882(4) 0.5327(4) 0.110(5) Uani 1 1 d D U . . .
C74_1 C -0.1738(4) 0.7931(4) 0.5616(5) 0.111(5) Uani 1 1 d D U . . .
O75_1 O -0.1693(3) 0.7742(3) 0.5841(3) 0.114(3) Uani 1 1 d D U . . .
N76_1 N -0.1942(4) 0.8163(4) 0.5639(4) 0.136(5) Uani 1 1 d D U . . .
H76_1 H -0.198738 0.826850 0.546899 0.163 Uiso 1 1 calc R U . . .
C77_1 C -0.2100(5) 0.8256(6) 0.5936(5) 0.149(7) Uani 1 1 d D U . . .
H77_1 H -0.224559 0.842275 0.586179 0.179 Uiso 1 1 calc R U . . .
C78_1 C -0.2341(6) 0.7978(6) 0.6024(7) 0.171(9) Uani 1 1 d D U . . .
H78A_1 H -0.251567 0.797894 0.587675 0.256 Uiso 1 1 calc R U . . .
H78B_1 H -0.241941 0.800895 0.623584 0.256 Uiso 1 1 calc R U . . .
H78C_1 H -0.223255 0.777692 0.601144 0.256 Uiso 1 1 calc R U . . .
C79_1 C -0.1918(5) 0.8421(7) 0.6159(5) 0.188(9) Uani 1 1 d D U . . .
C80_1 C -0.1930(8) 0.8744(7) 0.6155(8) 0.239(12) Uani 1 1 d D U . . .
H80_1 H -0.206052 0.884934 0.600995 0.287 Uiso 1 1 calc R U . . .
C81_1 C -0.1748(10) 0.8914(8) 0.6365(10) 0.295(16) Uani 1 1 d D U . . .
H81_1 H -0.173734 0.913449 0.635019 0.354 Uiso 1 1 calc R U . . .
C82_1 C -0.1582(10) 0.8758(8) 0.6598(9) 0.276(15) Uani 1 1 d D U . . .
H82_1 H -0.148772 0.887166 0.676338 0.331 Uiso 1 1 calc R U . . .
C83_1 C -0.1556(8) 0.8436(8) 0.6584(8) 0.232(12) Uani 1 1 d D U . . .
H83_1 H -0.142358 0.833091 0.672683 0.278 Uiso 1 1 calc R U . . .
C84_1 C -0.1720(8) 0.8268(7) 0.6366(7) 0.212(11) Uani 1 1 d D U . . .
H84_1 H -0.169901 0.804778 0.635702 0.255 Uiso 1 1 calc R U . . .
C1_2 C 0.6282(8) 0.8593(7) 0.4435(7) 0.194(9) Uani 1 1 d D U . . .
C2_2 C 0.6533(7) 0.8667(8) 0.4634(8) 0.211(10) Uani 1 1 d D U . . .
H2_2 H 0.673119 0.869754 0.454053 0.253 Uiso 1 1 calc R U . . .
C3_2 C 0.6515(8) 0.8698(10) 0.4954(9) 0.240(13) Uani 1 1 d D U . . .
H3_2 H 0.668345 0.876944 0.507846 0.287 Uiso 1 1 calc R U . . .
C4_2 C 0.6226(10) 0.8616(11) 0.5076(7) 0.258(14) Uani 1 1 d D U . . .
H4_2 H 0.620420 0.862673 0.529620 0.310 Uiso 1 1 calc R U . . .
C5_2 C 0.5968(8) 0.8521(11) 0.4911(9) 0.247(13) Uani 1 1 d D U . . .
H5_2 H 0.577987 0.845579 0.500706 0.297 Uiso 1 1 calc R U . . .
C6_2 C 0.6009(7) 0.8530(8) 0.4593(8) 0.220(11) Uani 1 1 d D U . . .
H6_2 H 0.583026 0.848877 0.446973 0.265 Uiso 1 1 calc R U . . .
C7_2 C 0.6322(7) 0.8587(5) 0.4084(7) 0.182(8) Uani 1 1 d D U . . .
H7_2 H 0.654703 0.857336 0.402669 0.218 Uiso 1 1 calc R U . . .
C8_2 C 0.6161(10) 0.8875(7) 0.3919(11) 0.238(16) Uani 1 1 d D U . . .
H8A_2 H 0.596119 0.891954 0.402006 0.357 Uiso 1 1 calc R U . . .
H8B_2 H 0.612501 0.882605 0.369830 0.357 Uiso 1 1 calc R U . . .
H8C_2 H 0.629697 0.905765 0.393473 0.357 Uiso 1 1 calc R U . . .
N9_2 N 0.6131(5) 0.8315(4) 0.3927(6) 0.167(7) Uani 1 1 d D U . . .
H9_2 H 0.596776 0.835081 0.380875 0.201 Uiso 1 1 calc R U . . .
C10_2 C 0.6234(6) 0.8022(4) 0.3986(6) 0.138(6) Uani 1 1 d D U . . .
O11_2 O 0.6472(4) 0.7975(3) 0.4150(4) 0.147(5) Uani 1 1 d D U . . .
N12_2 N 0.6137(4) 0.7480(4) 0.3981(4) 0.135(5) Uani 1 1 d D U . . .
C13_2 C 0.6040(6) 0.7747(5) 0.3865(5) 0.137(6) Uani 1 1 d D U . . .
C14_2 C 0.5811(6) 0.7769(6) 0.3643(6) 0.161(8) Uani 1 1 d D U . . .
H14_2 H 0.575809 0.796467 0.355330 0.194 Uiso 1 1 calc R U . . .
C15_2 C 0.5657(7) 0.7494(6) 0.3552(7) 0.174(8) Uani 1 1 d D U . . .
H15_2 H 0.548641 0.750249 0.341116 0.208 Uiso 1 1 calc R U . . .
C16_2 C 0.5752(6) 0.7222(5) 0.3666(6) 0.156(7) Uani 1 1 d D U . . .
H16_2 H 0.564985 0.703572 0.360436 0.188 Uiso 1 1 calc R U . . .
C17_2 C 0.6004(5) 0.7209(5) 0.3877(6) 0.140(6) Uani 1 1 d D U . . .
C18_2 C 0.6134(6) 0.6927(4) 0.4059(5) 0.128(5) Uani 1 1 d D U . . .
O19_2 O 0.6390(4) 0.6942(3) 0.4186(4) 0.142(4) Uani 1 1 d D U . . .
N20_2 N 0.5950(4) 0.6672(3) 0.4076(4) 0.132(5) Uani 1 1 d D U . . .
H20_2 H 0.577016 0.667897 0.397758 0.159 Uiso 1 1 calc R U . . .
C21_2 C 0.6024(5) 0.6386(4) 0.4246(5) 0.134(6) Uani 1 1 d D U . . .
C22_2 C 0.6328(5) 0.6294(4) 0.4309(6) 0.144(7) Uani 1 1 d D U . . .
H22_2 H 0.650193 0.641013 0.423567 0.173 Uiso 1 1 calc R U . . .
C23_2 C 0.6365(5) 0.6022(4) 0.4485(5) 0.140(6) Uani 1 1 d D U . . .
H23_2 H 0.656995 0.596948 0.455013 0.168 Uiso 1 1 calc R U . . .
C24_2 C 0.6118(4) 0.5817(4) 0.4574(5) 0.126(5) Uani 1 1 d D U . . .
C25_2 C 0.5816(4) 0.5920(4) 0.4496(4) 0.122(5) Uani 1 1 d D U . . .
H25_2 H 0.564128 0.580297 0.456429 0.146 Uiso 1 1 calc R U . . .
C26_2 C 0.5766(5) 0.6196(4) 0.4318(5) 0.131(5) Uani 1 1 d D U . . .
H26_2 H 0.556319 0.625037 0.424857 0.157 Uiso 1 1 calc R U . . .
C27_2 C 0.6170(3) 0.5530(2) 0.4760(3) 0.114(5) Uani 1 1 d DG U . . .
C28_2 C 0.6419(3) 0.5509(2) 0.4966(3) 0.120(5) Uani 1 1 d DG U . . .
H28_2 H 0.655587 0.568088 0.499272 0.143 Uiso 1 1 calc R U . . .
C29_2 C 0.6469(2) 0.5235(3) 0.5133(3) 0.117(5) Uani 1 1 d DG U . . .
C30_2 C 0.6269(3) 0.4983(2) 0.5094(3) 0.123(5) Uani 1 1 d DG U . . .
H30_2 H 0.630317 0.479660 0.520820 0.148 Uiso 1 1 calc R U . . .
C31_2 C 0.6020(3) 0.5004(2) 0.4888(3) 0.115(5) Uani 1 1 d DG U . . .
C32_2 C 0.5971(2) 0.5277(3) 0.4721(3) 0.114(5) Uani 1 1 d DG U . . .
H32_2 H 0.580057 0.529166 0.458006 0.137 Uiso 1 1 calc R U . . .
C33_2 C 0.6734(3) 0.5213(3) 0.5374(3) 0.130(5) Uani 1 1 d DG U . . .
C34_2 C 0.7002(3) 0.5389(3) 0.5328(3) 0.138(6) Uani 1 1 d DG U . . .
H34_2 H 0.702396 0.551211 0.514521 0.166 Uiso 1 1 calc R U . . .
C35_2 C 0.7238(3) 0.5385(3) 0.5550(4) 0.143(6) Uani 1 1 d DG U . . .
H35_2 H 0.742133 0.550575 0.551867 0.172 Uiso 1 1 calc R U . . .
C36_2 C 0.7206(3) 0.5206(4) 0.5817(3) 0.142(6) Uani 1 1 d DG U . . .
C37_2 C 0.6938(3) 0.5029(4) 0.5863(3) 0.156(8) Uani 1 1 d DG U . . .
H37_2 H 0.691620 0.490654 0.604596 0.187 Uiso 1 1 calc R U . . .
C38_2 C 0.6702(3) 0.5033(4) 0.5641(4) 0.161(8) Uani 1 1 d DG U . . .
H38_2 H 0.651883 0.491289 0.567251 0.193 Uiso 1 1 calc R U . . .
N39_2 N 0.7448(4) 0.5219(5) 0.6050(5) 0.152(6) Uani 1 1 d D U . . .
H39_2 H 0.756488 0.538753 0.605231 0.183 Uiso 1 1 calc R U . . .
C40_2 C 0.7514(4) 0.5000(6) 0.6261(5) 0.126(5) Uani 1 1 d D U . . .
O41_2 O 0.7410(3) 0.4742(3) 0.6247(3) 0.126(4) Uani 1 1 d D U . . .
N42_2 N 0.7786(3) 0.4847(4) 0.6730(4) 0.116(4) Uani 1 1 d D U . . .
C43_2 C 0.7737(5) 0.5087(6) 0.6532(5) 0.137(6) Uani 1 1 d D U . . .
C44_2 C 0.7887(7) 0.5374(6) 0.6581(7) 0.183(9) Uani 1 1 d D U . . .
H44_2 H 0.785657 0.554304 0.644177 0.220 Uiso 1 1 calc R U . . .
C45_2 C 0.8082(7) 0.5405(6) 0.6840(7) 0.180(9) Uani 1 1 d D U . . .
H45_2 H 0.818207 0.559922 0.687834 0.216 Uiso 1 1 calc R U . . .
C46_2 C 0.8132(7) 0.5163(6) 0.7035(8) 0.180(9) Uani 1 1 d D U . . .
H46_2 H 0.827188 0.518309 0.720551 0.216 Uiso 1 1 calc R U . . .
C47_2 C 0.7971(5) 0.4881(5) 0.6983(5) 0.135(6) Uani 1 1 d D U . . .
C48_2 C 0.7995(6) 0.4582(7) 0.7168(5) 0.144(6) Uani 1 1 d D U . . .
O49_2 O 0.7816(4) 0.4362(4) 0.7124(4) 0.145(5) Uani 1 1 d D U . . .
N50_2 N 0.8222(5) 0.4581(6) 0.7390(5) 0.189(8) Uani 1 1 d D U . . .
H50_2 H 0.834828 0.474095 0.741424 0.227 Uiso 1 1 calc R U . . .
C51_2 C 0.8247(9) 0.4277(9) 0.7608(9) 0.240(12) Uani 1 1 d D U . . .
H51_2 H 0.840289 0.434740 0.776695 0.288 Uiso 1 1 calc R U . . .
C52_2 C 0.7946(11) 0.4213(11) 0.7824(10) 0.273(18) Uani 1 1 d D U . . .
H52A_2 H 0.790327 0.398847 0.783027 0.410 Uiso 1 1 calc R U . . .
H52B_2 H 0.776505 0.432183 0.773605 0.410 Uiso 1 1 calc R U . . .
H52C_2 H 0.798547 0.428912 0.803513 0.410 Uiso 1 1 calc R U . . .
C53_2 C 0.8448(11) 0.4055(9) 0.7406(8) 0.287(14) Uani 1 1 d D U . . .
C54_2 C 0.8771(11) 0.4050(11) 0.7373(12) 0.334(17) Uani 1 1 d D U . . .
H54_2 H 0.889000 0.418903 0.749853 0.401 Uiso 1 1 calc R U . . .
C55_2 C 0.8932(10) 0.3856(14) 0.7169(15) 0.346(19) Uani 1 1 d D U . . .
H55_2 H 0.914581 0.388543 0.711830 0.416 Uiso 1 1 calc R U . . .
C56_2 C 0.8752(13) 0.3613(12) 0.7046(14) 0.348(19) Uani 1 1 d D U . . .
H56_2 H 0.885588 0.343464 0.696694 0.418 Uiso 1 1 calc R U . . .
C57_2 C 0.8427(13) 0.3622(12) 0.7035(13) 0.326(18) Uani 1 1 d D U . . .
H57_2 H 0.830908 0.348431 0.690747 0.391 Uiso 1 1 calc R U . . .
C58_2 C 0.8288(10) 0.3844(12) 0.7220(13) 0.311(17) Uani 1 1 d D U . . .
H58_2 H 0.806649 0.385435 0.722029 0.373 Uiso 1 1 calc R U . . .
C59_2 C 0.5796(4) 0.4739(4) 0.4852(5) 0.122(5) Uani 1 1 d D U . . .
C60_2 C 0.5888(4) 0.4425(4) 0.4878(5) 0.124(5) Uani 1 1 d D U . . .
H60_2 H 0.610178 0.438305 0.491808 0.149 Uiso 1 1 calc R U . . .
C61_2 C 0.5689(4) 0.4174(4) 0.4850(5) 0.126(5) Uani 1 1 d D U . . .
H61_2 H 0.576509 0.396821 0.487524 0.151 Uiso 1 1 calc R U . . .
C62_2 C 0.5373(4) 0.4225(4) 0.4782(5) 0.119(5) Uani 1 1 d D U . . .
C63_2 C 0.5271(4) 0.4537(4) 0.4757(5) 0.133(6) Uani 1 1 d D U . . .
H63_2 H 0.505806 0.457873 0.471350 0.160 Uiso 1 1 calc R U . . .
C64_2 C 0.5478(4) 0.4786(4) 0.4793(5) 0.127(6) Uani 1 1 d D U . . .
H64_2 H 0.540063 0.499339 0.477735 0.152 Uiso 1 1 calc R U . . .
N65_2 N 0.5164(4) 0.3965(4) 0.4756(4) 0.131(5) Uani 1 1 d D U . . .
H65_2 H 0.522522 0.379165 0.484693 0.157 Uiso 1 1 calc R U . . .
C66_2 C 0.4882(5) 0.3953(5) 0.4608(5) 0.122(5) Uani 1 1 d D U . . .
O67_2 O 0.4780(3) 0.4183(3) 0.4450(3) 0.122(3) Uani 1 1 d D U . . .
N68_2 N 0.4390(4) 0.3718(3) 0.4557(4) 0.129(5) Uani 1 1 d D U . . .
C69_2 C 0.4701(5) 0.3669(5) 0.4623(6) 0.139(6) Uani 1 1 d D U . . .
C70_2 C 0.4804(6) 0.3375(5) 0.4712(8) 0.174(8) Uani 1 1 d D U . . .
H70_2 H 0.501734 0.334599 0.476442 0.208 Uiso 1 1 calc R U . . .
C71_2 C 0.4595(7) 0.3118(6) 0.4726(9) 0.191(9) Uani 1 1 d D U . . .
H71_2 H 0.466075 0.291563 0.478736 0.229 Uiso 1 1 calc R U . . .
C72_2 C 0.4271(7) 0.3187(6) 0.4639(9) 0.193(9) Uani 1 1 d D U . . .
H72_2 H 0.412324 0.302311 0.462191 0.231 Uiso 1 1 calc R U . . .
C73_2 C 0.4179(5) 0.3502(5) 0.4580(6) 0.145(6) Uani 1 1 d D U . . .
C74_2 C 0.3869(6) 0.3592(6) 0.4551(7) 0.163(7) Uani 1 1 d D U . . .
O75_2 O 0.3806(4) 0.3858(4) 0.4391(5) 0.175(6) Uani 1 1 d D U . . .
N76_2 N 0.3623(5) 0.3434(6) 0.4632(7) 0.200(8) Uani 1 1 d D U . . .
H76_2 H 0.365581 0.324712 0.471021 0.240 Uiso 1 1 calc R U . . .
C77_2 C 0.3276(7) 0.3542(7) 0.4606(10) 0.211(10) Uani 1 1 d D U . . .
H77_2 H 0.323999 0.365037 0.440264 0.254 Uiso 1 1 calc R U . . .
C78_2 C 0.3061(8) 0.3238(10) 0.4631(13) 0.28(2) Uani 1 1 d D U . . .
H78A_2 H 0.291087 0.323657 0.445830 0.421 Uiso 1 1 calc R U . . .
H78B_2 H 0.294816 0.324034 0.482939 0.421 Uiso 1 1 calc R U . . .
H78C_2 H 0.319155 0.305118 0.461942 0.421 Uiso 1 1 calc R U . . .
C79_2 C 0.3214(9) 0.3768(9) 0.4881(10) 0.245(12) Uani 1 1 d D U . . .
C80_2 C 0.3394(9) 0.3793(11) 0.5149(11) 0.262(14) Uani 1 1 d D U . . .
H80_2 H 0.358548 0.368132 0.515655 0.315 Uiso 1 1 calc R U . . .
C81_2 C 0.3310(12) 0.3972(13) 0.5406(11) 0.305(16) Uani 1 1 d D U . . .
H81_2 H 0.341592 0.395758 0.559987 0.366 Uiso 1 1 calc R U . . .
C82_2 C 0.3060(13) 0.4175(12) 0.5360(11) 0.310(17) Uani 1 1 d D U . . .
H82_2 H 0.303127 0.434239 0.550281 0.373 Uiso 1 1 calc R U . . .
C83_2 C 0.2851(10) 0.4143(12) 0.5114(13) 0.291(16) Uani 1 1 d D U . . .
H83_2 H 0.265231 0.424053 0.511425 0.350 Uiso 1 1 calc R U . . .
C84_2 C 0.2952(9) 0.3959(10) 0.4867(10) 0.271(14) Uani 1 1 d D U . . .
H84_2 H 0.283543 0.396310 0.467875 0.326 Uiso 1 1 calc R U . . .
C1_3 C 0.2197(4) 0.6446(5) 0.2558(5) 0.142(6) Uani 1 1 d D U . . .
C2_3 C 0.2416(6) 0.6544(6) 0.2778(7) 0.193(9) Uani 1 1 d D U . . .
H2_3 H 0.242696 0.676012 0.282471 0.232 Uiso 1 1 calc R U . . .
C3_3 C 0.2618(7) 0.6345(7) 0.2932(8) 0.221(11) Uani 1 1 d D U . . .
H3_3 H 0.276568 0.641918 0.307940 0.265 Uiso 1 1 calc R U . . .
C4_3 C 0.2592(8) 0.6031(7) 0.2858(9) 0.232(12) Uani 1 1 d D U . . .
H4_3 H 0.272209 0.588814 0.296658 0.278 Uiso 1 1 calc R U . . .
C5_3 C 0.2388(7) 0.5912(5) 0.2636(7) 0.188(9) Uani 1 1 d D U . . .
H5_3 H 0.238335 0.569589 0.258564 0.225 Uiso 1 1 calc R U . . .
C6_3 C 0.2192(6) 0.6127(5) 0.2490(6) 0.173(8) Uani 1 1 d D U . . .
H6_3 H 0.204809 0.605316 0.233795 0.207 Uiso 1 1 calc R U . . .
C7_3 C 0.1998(4) 0.6679(5) 0.2387(5) 0.130(6) Uani 1 1 d D U . . .
H7_3 H 0.186607 0.656287 0.223339 0.156 Uiso 1 1 calc R U . . .
C8_3 C 0.2203(6) 0.6911(7) 0.2205(6) 0.171(9) Uani 1 1 d D U . . .
H8A_3 H 0.229075 0.680812 0.202108 0.257 Uiso 1 1 calc R U . . .
H8B_3 H 0.237296 0.698428 0.233938 0.257 Uiso 1 1 calc R U . . .
H8C_3 H 0.207651 0.708968 0.213910 0.257 Uiso 1 1 calc R U . . .
N9_3 N 0.1787(3) 0.6854(3) 0.2600(4) 0.121(4) Uani 1 1 d D U . . .
H9_3 H 0.183969 0.704306 0.266025 0.145 Uiso 1 1 calc R U . . .
C10_3 C 0.1519(4) 0.6732(5) 0.2700(4) 0.106(4) Uani 1 1 d D U . . .
O11_3 O 0.1432(2) 0.6462(3) 0.2619(3) 0.109(3) Uani 1 1 d D U . . .
N12_3 N 0.1040(3) 0.6781(3) 0.2977(3) 0.100(4) Uani 1 1 d D U . . .
C13_3 C 0.1309(4) 0.6935(4) 0.2899(4) 0.112(5) Uani 1 1 d D U . . .
C14_3 C 0.1378(6) 0.7220(5) 0.3024(7) 0.156(8) Uani 1 1 d D U . . .
H14_3 H 0.156920 0.732005 0.297573 0.187 Uiso 1 1 calc R U . . .
C15_3 C 0.1175(6) 0.7355(6) 0.3214(8) 0.188(10) Uani 1 1 d D U . . .
H15_3 H 0.123030 0.753873 0.332502 0.226 Uiso 1 1 calc R U . . .
C16_3 C 0.0880(6) 0.7227(5) 0.3249(7) 0.168(8) Uani 1 1 d D U . . .
H16_3 H 0.071373 0.734426 0.333633 0.201 Uiso 1 1 calc R U . . .
C17_3 C 0.0836(5) 0.6928(4) 0.3155(5) 0.122(5) Uani 1 1 d D U . . .
C18_3 C 0.0535(4) 0.6739(5) 0.3202(5) 0.111(5) Uani 1 1 d D U . . .
O19_3 O 0.0488(2) 0.6512(3) 0.3036(3) 0.113(3) Uani 1 1 d D U . . .
N20_3 N 0.0328(4) 0.6820(3) 0.3422(4) 0.130(5) Uani 1 1 d D U . . .
H20_3 H 0.036566 0.699949 0.351352 0.155 Uiso 1 1 calc R U . . .
C21_3 C 0.0056(3) 0.6661(3) 0.3533(3) 0.132(5) Uani 1 1 d DG U . . .
C22A_3 C -0.0031(4) 0.6673(5) 0.3845(3) 0.120(8) Uani 0.58(2) 1 d DG U P A 1
H22A_3 H 0.009630 0.678027 0.399090 0.144 Uiso 0.58(2) 1 calc R U P A 1
C23A_3 C -0.0303(5) 0.6527(6) 0.3943(3) 0.133(9) Uani 0.58(2) 1 d DG U P A 1
H23A_3 H -0.036173 0.653489 0.415648 0.159 Uiso 0.58(2) 1 calc R U P A 1
C24_3 C -0.0488(3) 0.6369(4) 0.3730(4) 0.152(6) Uani 1 1 d DG U . A .
C25A_3 C -0.0402(4) 0.6357(5) 0.3418(4) 0.144(9) Uani 0.58(2) 1 d DG U P A 1
H25A_3 H -0.052867 0.624944 0.327166 0.172 Uiso 0.58(2) 1 calc R U P A 1
C26A_3 C -0.0130(4) 0.6503(5) 0.3319(3) 0.134(9) Uani 0.58(2) 1 d DG U P A 1
H26A_3 H -0.007064 0.649482 0.310608 0.161 Uiso 0.58(2) 1 calc R U P A 1
C27_3 C -0.0761(5) 0.6213(5) 0.3832(6) 0.175(9) Uani 1 1 d D U . . .
C28_3 C -0.0870(7) 0.5926(5) 0.3719(6) 0.184(11) Uani 1 1 d D U . . .
H28_3 H -0.073365 0.582123 0.357844 0.221 Uiso 1 1 calc R U . . .
C22B_3 C -0.0137(6) 0.6805(7) 0.3747(7) 0.098(9) Uiso 0.42(2) 1 d D U P A 2
H22B_3 H -0.009041 0.700983 0.381754 0.118 Uiso 0.42(2) 1 calc R U P A 2
C23B_3 C -0.0399(7) 0.6651(5) 0.3859(7) 0.089(9) Uiso 0.42(2) 1 d D U P A 2
H23B_3 H -0.051644 0.673879 0.402477 0.107 Uiso 0.42(2) 1 calc R U P A 2
C25B_3 C -0.0249(8) 0.6191(7) 0.3598(12) 0.165(12) Uiso 0.42(2) 1 d D U P A 2
H25B_3 H -0.026249 0.597046 0.359461 0.197 Uiso 0.42(2) 1 calc R U P A 2
C26B_3 C 0.0010(9) 0.6343(5) 0.3471(11) 0.147(12) Uiso 0.42(2) 1 d D U P A 2
H26B_3 H 0.015364 0.623194 0.334455 0.176 Uiso 0.42(2) 1 calc R U P A 2
C1_4 C 0.6754(11) 0.7463(17) 0.3051(10) 0.43(2) Uani 1 1 d D U . . .
C2_4 C 0.6678(16) 0.7147(16) 0.3045(13) 0.46(2) Uani 1 1 d D U . . .
H2_4 H 0.683410 0.700303 0.310621 0.553 Uiso 1 1 calc R U . . .
C3_4 C 0.639(2) 0.7028(15) 0.2955(16) 0.49(3) Uani 1 1 d D U . . .
H3_4 H 0.634736 0.681017 0.294618 0.589 Uiso 1 1 calc R U . . .
C4_4 C 0.6166(13) 0.725(2) 0.2880(18) 0.50(3) Uani 1 1 d D U . . .
H4_4 H 0.595965 0.717950 0.284032 0.594 Uiso 1 1 calc R U . . .
C5_4 C 0.6221(15) 0.757(2) 0.2859(19) 0.49(3) Uani 1 1 d D U . . .
H5_4 H 0.606943 0.771098 0.278380 0.590 Uiso 1 1 calc R U . . .
C6_4 C 0.6515(17) 0.7663(14) 0.2957(17) 0.47(2) Uani 1 1 d D U . . .
H6_4 H 0.655658 0.788067 0.296052 0.567 Uiso 1 1 calc R U . . .
C7_4 C 0.7054(12) 0.7610(15) 0.3164(10) 0.339(16) Uani 1 1 d D U . . .
H7_4 H 0.699528 0.780659 0.327382 0.407 Uiso 1 1 calc R U . . .
C8_4 C 0.7281(15) 0.7698(16) 0.2920(10) 0.36(3) Uani 1 1 d D U . . .
H8A_4 H 0.739120 0.788758 0.298373 0.547 Uiso 1 1 calc R U . . .
H8B_4 H 0.717128 0.773533 0.272381 0.547 Uiso 1 1 calc R U . . .
H8C_4 H 0.743196 0.752835 0.289208 0.547 Uiso 1 1 calc R U . . .
N9_4 N 0.7238(7) 0.7408(8) 0.3403(5) 0.236(11) Uani 1 1 d D U . . .
H9_4 H 0.742351 0.733800 0.335203 0.283 Uiso 1 1 calc R U . . .
C10_4 C 0.7119(7) 0.7336(7) 0.3694(6) 0.174(8) Uani 1 1 d D U . . .
O11_4 O 0.6876(5) 0.7465(4) 0.3780(4) 0.168(6) Uani 1 1 d D U . . .
N12_4 N 0.7152(4) 0.7071(4) 0.4173(4) 0.133(5) Uani 1 1 d D U . . .
C13_4 C 0.7313(6) 0.7115(6) 0.3897(6) 0.161(7) Uani 1 1 d D U . . .
C14_4 C 0.7583(7) 0.6967(7) 0.3838(7) 0.191(10) Uani 1 1 d D U . . .
H14_4 H 0.768135 0.698749 0.364043 0.229 Uiso 1 1 calc R U . . .
C15_4 C 0.7715(8) 0.6784(8) 0.4071(7) 0.201(10) Uani 1 1 d D U . . .
H15_4 H 0.791802 0.670139 0.403995 0.241 Uiso 1 1 calc R U . . .
C16_4 C 0.7566(7) 0.6723(7) 0.4333(7) 0.188(10) Uani 1 1 d D U . . .
H16_4 H 0.764737 0.657580 0.447750 0.226 Uiso 1 1 calc R U . . .
C17_4 C 0.7284(5) 0.6879(5) 0.4396(5) 0.136(6) Uani 1 1 d D U . . .
C18_4 C 0.7076(5) 0.6860(5) 0.4677(4) 0.124(5) Uani 1 1 d D U . . .
O19_4 O 0.6873(3) 0.7057(3) 0.4722(3) 0.125(4) Uani 1 1 d D U . . .
N20_4 N 0.7115(4) 0.6607(4) 0.4862(4) 0.144(6) Uani 1 1 d D U . . .
H20_4 H 0.726388 0.647655 0.480810 0.173 Uiso 1 1 calc R U . . .
C21_4 C 0.6937(3) 0.6524(3) 0.5143(3) 0.134(6) Uani 1 1 d D U . . .
C22A_4 C 0.6619(4) 0.6591(7) 0.5143(6) 0.149(9) Uani 0.61(2) 1 d D U P B 1
H22A_4 H 0.652284 0.669149 0.497096 0.179 Uiso 0.61(2) 1 calc R U P B 1
C23A_4 C 0.6449(5) 0.6504(9) 0.5406(6) 0.151(10) Uani 0.61(2) 1 d D U P B 1
H23A_4 H 0.622953 0.653583 0.540477 0.181 Uiso 0.61(2) 1 calc R U P B 1
C24_4 C 0.6585(4) 0.6374(5) 0.5672(4) 0.147(6) Uani 1 1 d D U . . .
C25A_4 C 0.6881(5) 0.6259(6) 0.5619(6) 0.105(7) Uani 0.61(2) 1 d D U P B 1
H25A_4 H 0.696091 0.611280 0.576463 0.126 Uiso 0.61(2) 1 calc R U P B 1
C26A_4 C 0.7069(5) 0.6342(7) 0.5371(5) 0.113(8) Uani 0.61(2) 1 d D U P B 1
H26A_4 H 0.728045 0.627625 0.535888 0.135 Uiso 0.61(2) 1 calc R U P B 1
C27_4 C 0.6413(6) 0.6307(6) 0.5943(6) 0.179(9) Uani 1 1 d D U . . .
C28_4 C 0.6144(6) 0.6468(6) 0.6032(7) 0.180(10) Uani 1 1 d D U . . .
H28_4 H 0.608137 0.663341 0.589806 0.216 Uiso 1 1 calc R U . . .
C22B_4 C 0.6830(9) 0.6767(6) 0.5330(7) 0.122(12) Uiso 0.39(2) 1 d D U P B 2
H22B_4 H 0.685971 0.697964 0.527471 0.146 Uiso 0.39(2) 1 calc R U P B 2
C23B_4 C 0.6677(10) 0.6678(6) 0.5602(9) 0.140(12) Uiso 0.39(2) 1 d D U P B 2
H23B_4 H 0.663209 0.683600 0.575106 0.168 Uiso 0.39(2) 1 calc R U P B 2
C25B_4 C 0.6753(10) 0.6157(7) 0.5500(9) 0.127(12) Uiso 0.39(2) 1 d D U P B 2
H25B_4 H 0.673469 0.594540 0.556166 0.152 Uiso 0.39(2) 1 calc R U P B 2
C26B_4 C 0.6946(10) 0.6220(5) 0.5247(9) 0.119(11) Uiso 0.39(2) 1 d D U P B 2
H26B_4 H 0.707328 0.606494 0.515369 0.143 Uiso 0.39(2) 1 calc R U P B 2
CL1_5 Cl 0.58065(16) 0.79401(15) 0.59052(16) 0.1498(19) Uani 1 1 d D U . . .
O2_5 O 0.5538(3) 0.7802(4) 0.6034(4) 0.177(6) Uani 1 1 d D U . . .
O3_5 O 0.5915(4) 0.8178(4) 0.6096(4) 0.204(8) Uani 1 1 d D U . . .
O4_5 O 0.5750(5) 0.8047(4) 0.5605(4) 0.200(7) Uani 1 1 d D U . . .
O5_5 O 0.6034(3) 0.7699(3) 0.5883(4) 0.166(5) Uani 1 1 d D U . . .
CL6_5 Cl 0.73704(13) 0.58702(13) 0.44517(15) 0.1345(16) Uani 1 1 d D U . . .
O7_5 O 0.7477(4) 0.6014(4) 0.4723(3) 0.168(6) Uani 1 1 d D U . . .
O8_5 O 0.7163(4) 0.6080(5) 0.4303(5) 0.201(8) Uani 1 1 d D U . . .
O9_5 O 0.7622(4) 0.5779(4) 0.4260(4) 0.165(5) Uani 1 1 d D U . . .
O10_5 O 0.7216(5) 0.5593(4) 0.4530(6) 0.212(8) Uani 1 1 d D U . . .
CL11_5 Cl 0.4261(3) 0.6519(3) 0.2802(2) 0.234(4) Uani 1 1 d D U . . .
O12_5 O 0.4323(12) 0.6231(6) 0.2944(9) 0.37(2) Uani 1 1 d D U . . .
O13_5 O 0.4295(9) 0.6736(6) 0.3022(5) 0.307(16) Uani 1 1 d D U . . .
O14_5 O 0.4462(8) 0.6564(8) 0.2546(6) 0.318(15) Uani 1 1 d D U . . .
O15_5 O 0.3972(7) 0.6483(12) 0.2657(10) 0.39(2) Uani 1 1 d D U . . .
CL16_5 Cl 0.2692(4) 0.7610(4) 0.4898(4) 0.291(7) Uani 1 1 d D U . . .
O17_5 O 0.2665(14) 0.7323(9) 0.4747(13) 0.49(3) Uani 1 1 d D U . . .
O18_5 O 0.3007(5) 0.7670(10) 0.4907(12) 0.40(2) Uani 1 1 d D U . . .
O19_5 O 0.2546(10) 0.7865(11) 0.4758(12) 0.45(3) Uani 1 1 d D U . . .
O20_5 O 0.2546(10) 0.7579(10) 0.5186(8) 0.39(2) Uani 1 1 d D U . . .
CL21_5 Cl 0.27589(18) 0.22411(18) 0.77589(18) 0.164(4) Uiso 1 3 d DS U P . .
O22_5 O 0.3061(10) 0.2096(14) 0.7800(16) 0.22(2) Uiso 0.3333 1 d D U P . .
O23_5 O 0.2849(6) 0.2563(5) 0.7754(7) 0.234(9) Uiso 1 1 d D U . . .
CL26_5 Cl 0.51860(19) 0.65248(19) 0.3640(2) 0.190(3) Uani 1 1 d D U . . .
O27_5 O 0.4976(6) 0.6727(6) 0.3496(6) 0.258(12) Uani 1 1 d D U . . .
O28_5 O 0.5485(4) 0.6523(6) 0.3507(7) 0.264(13) Uani 1 1 d D U . . .
O29_5 O 0.5078(9) 0.6221(6) 0.3686(10) 0.36(2) Uani 1 1 d D U . . .
O30_5 O 0.5236(8) 0.6670(8) 0.3938(6) 0.303(15) Uani 1 1 d D U . . .
CL31_5 Cl 0.6133(2) 0.4839(3) 0.2686(3) 0.243(5) Uani 1 1 d D U . . .
O32_5 O 0.6410(6) 0.4853(8) 0.2826(9) 0.321(18) Uani 1 1 d D U . . .
O33_5 O 0.6170(10) 0.5028(11) 0.2414(8) 0.37(2) Uani 1 1 d D U . . .
O34_5 O 0.6074(11) 0.4542(8) 0.2540(12) 0.42(2) Uani 1 1 d D U . . .
O35_5 O 0.5871(8) 0.4914(12) 0.2838(10) 0.40(2) Uani 1 1 d D U . . .
CL36_5 Cl 0.1472(2) 0.46985(18) 0.36059(16) 0.166(2) Uani 1 1 d D U . . .
O37_5 O 0.1480(8) 0.5014(4) 0.3640(5) 0.264(13) Uani 1 1 d D U . . .
O38_5 O 0.1566(10) 0.4584(7) 0.3898(5) 0.320(17) Uani 1 1 d D U . . .
O39_5 O 0.1176(6) 0.4597(11) 0.3517(7) 0.36(2) Uani 1 1 d D U . . .
O40_5 O 0.1663(6) 0.4632(7) 0.3351(5) 0.271(13) Uani 1 1 d D U . . .
CL51_5 Cl 0.5467(12) 0.5467(12) 0.5467(12) 0.83(6) Uiso 1 3 d DS U P . .
O52_5 O 0.5661(11) 0.5661(11) 0.5661(11) 0.80(10) Uiso 1 3 d DS U P . .
O53_5 O 0.556(3) 0.5158(13) 0.557(3) 0.74(7) Uiso 1 1 d D U . . .
CL56_5 Cl -0.0545(11) 0.5545(11) 0.4455(11) 0.87(7) Uiso 1 3 d DS U P . .
O57_5 O -0.0351(11) 0.5351(11) 0.4649(11) 1.00(10) Uiso 1 3 d DS U P . .
O58_5 O -0.047(3) 0.543(3) 0.4148(13) 0.68(7) Uiso 1 1 d D U . . .
O101_5 O 0.2043(2) 0.2043(2) 0.2043(2) 0.081(4) Uiso 1 3 d S . P . .
O102_5 O 0.3655(8) 0.2822(8) 0.4976(8) 0.274(13) Uiso 1 1 d . . . . .
O103_5 O 0.5035(9) 0.4779(9) 0.1657(9) 0.292(14) Uiso 1 1 d . . . . .
O104_5 O 0.5339(10) 0.3609(10) 0.5325(10) 0.320(17) Uiso 1 1 d . . . . .
O105_5 O 0.4564(14) 0.5503(14) 0.7766(14) 0.41(3) Uiso 1 1 d . . . . .
O106_5 O 0.362(2) 0.556(2) 0.426(2) 0.55(5) Uiso 1 1 d . . . . .
 
loop_
 _atom_site_aniso_label
 _atom_site_aniso_U_11
 _atom_site_aniso_U_22
 _atom_site_aniso_U_33
 _atom_site_aniso_U_23
 _atom_site_aniso_U_13
 _atom_site_aniso_U_12
LA1 0.0830(6) 0.0909(6) 0.0895(6) 0.0102(4) 0.0034(4) -0.0117(4)
LA2 0.0941(5) 0.0941(5) 0.0941(5) 0.0122(4) -0.0122(4) 0.0122(4)
LA3 0.1348(9) 0.1012(7) 0.1195(8) 0.0072(6) 0.0068(6) -0.0048(6)
LA4 0.1226(6) 0.1226(6) 0.1226(6) -0.0088(6) -0.0088(6) -0.0088(6)
C1_1 0.187(18) 0.120(13) 0.180(18) 0.012(12) -0.019(15) 0.016(13)
C2_1 0.24(2) 0.18(2) 0.24(2) -0.036(19) 0.00(2) -0.017(19)
C3_1 0.25(3) 0.21(2) 0.28(3) -0.06(2) 0.00(2) -0.04(2)
C4_1 0.28(3) 0.21(2) 0.27(3) -0.05(2) 0.00(3) -0.06(2)
C5_1 0.27(3) 0.23(3) 0.27(3) -0.05(2) -0.01(2) -0.05(2)
C6_1 0.21(2) 0.20(2) 0.24(3) -0.02(2) -0.004(19) -0.047(19)
C7_1 0.166(16) 0.120(12) 0.135(13) 0.045(11) -0.009(12) 0.017(11)
C8_1 0.163(19) 0.155(19) 0.19(2) 0.074(17) -0.033(16) -0.006(15)
N9_1 0.169(13) 0.122(10) 0.115(10) 0.031(9) -0.004(10) 0.011(10)
C10_1 0.163(14) 0.106(11) 0.105(12) 0.036(10) -0.018(11) 0.005(10)
O11_1 0.156(10) 0.116(8) 0.095(7) 0.017(6) 0.000(7) 0.018(7)
N12_1 0.150(11) 0.098(9) 0.081(8) 0.009(7) -0.008(7) 0.020(8)
C13_1 0.195(16) 0.118(11) 0.074(9) 0.016(9) 0.004(10) 0.002(11)
C14_1 0.28(2) 0.156(16) 0.097(12) 0.018(12) 0.008(14) 0.017(17)
C15_1 0.28(2) 0.152(16) 0.082(11) 0.018(11) 0.017(14) 0.053(17)
C16_1 0.25(2) 0.136(14) 0.090(11) 0.002(10) 0.012(13) 0.050(15)
C17_1 0.169(14) 0.103(11) 0.087(10) 0.022(9) 0.007(10) 0.009(10)
C18_1 0.148(13) 0.116(12) 0.088(10) 0.008(10) -0.013(10) -0.004(11)
O19_1 0.142(9) 0.099(7) 0.085(6) 0.009(6) -0.001(6) 0.015(6)
N20_1 0.178(12) 0.089(8) 0.087(8) 0.019(7) 0.020(8) 0.031(8)
C21_1 0.171(14) 0.104(10) 0.090(10) 0.009(9) -0.011(10) 0.010(11)
C22_1 0.197(17) 0.110(11) 0.095(11) 0.027(9) 0.000(12) 0.021(12)
C23_1 0.162(15) 0.123(12) 0.103(11) 0.016(10) -0.010(11) 0.025(12)
C24_1 0.129(11) 0.097(10) 0.094(9) 0.003(8) 0.003(9) 0.023(9)
C25_1 0.139(13) 0.106(11) 0.127(12) 0.011(10) 0.014(11) 0.031(10)
C26_1 0.161(14) 0.108(11) 0.093(10) 0.021(9) 0.001(10) 0.038(11)
C27_1 0.124(11) 0.091(9) 0.093(9) 0.010(8) -0.002(9) 0.011(9)
C28_1 0.125(11) 0.114(11) 0.081(9) 0.007(9) 0.007(9) 0.009(9)
C29_1 0.116(10) 0.103(10) 0.083(9) 0.002(8) 0.016(8) 0.020(9)
C30_1 0.129(12) 0.097(10) 0.095(10) 0.022(8) 0.029(9) 0.025(9)
C31_1 0.133(11) 0.087(9) 0.092(9) 0.000(8) 0.022(9) 0.018(8)
C32_1 0.129(12) 0.110(11) 0.081(9) 0.015(8) 0.014(8) 0.026(9)
C33_1 0.112(10) 0.085(9) 0.094(9) 0.012(8) 0.011(8) 0.016(8)
C34_1 0.118(11) 0.104(10) 0.098(10) 0.023(8) 0.011(9) 0.014(9)
C35_1 0.111(10) 0.103(10) 0.095(10) 0.002(9) 0.004(9) 0.018(9)
C36_1 0.099(9) 0.086(9) 0.078(8) 0.011(7) -0.010(7) 0.007(7)
C37_1 0.142(13) 0.107(11) 0.104(11) 0.020(9) 0.031(10) 0.009(10)
C38_1 0.186(16) 0.091(10) 0.103(11) 0.009(9) 0.026(11) 0.030(11)
N39_1 0.099(8) 0.091(7) 0.086(8) 0.005(6) 0.015(6) 0.013(6)
C40_1 0.082(8) 0.095(10) 0.080(9) 0.001(8) 0.009(7) -0.006(8)
O41_1 0.100(7) 0.096(7) 0.086(6) 0.000(5) 0.013(5) 0.010(6)
N42_1 0.085(7) 0.101(7) 0.072(7) -0.007(6) 0.010(6) -0.019(6)
C43_1 0.089(9) 0.097(9) 0.086(9) -0.001(8) 0.009(8) -0.014(8)
C44_1 0.125(12) 0.127(12) 0.091(10) -0.011(9) 0.002(9) 0.030(10)
C45_1 0.137(13) 0.139(13) 0.104(12) -0.004(11) -0.009(11) 0.036(11)
C46_1 0.127(13) 0.149(14) 0.107(11) -0.034(11) -0.001(11) 0.013(11)
C47_1 0.091(9) 0.118(11) 0.103(10) -0.012(9) 0.005(8) -0.018(8)
C48_1 0.113(11) 0.129(13) 0.075(9) 0.003(9) -0.012(9) -0.006(10)
O49_1 0.116(8) 0.131(9) 0.089(7) 0.025(7) -0.006(6) -0.015(7)
N50_1 0.142(11) 0.157(12) 0.087(9) 0.004(8) 0.000(8) 0.013(10)
C51_1 0.146(13) 0.191(18) 0.111(12) -0.006(12) -0.006(11) -0.003(13)
C52_1 0.19(2) 0.25(3) 0.082(11) -0.028(15) -0.008(12) 0.00(2)
C53_1 0.154(15) 0.24(2) 0.129(15) -0.040(15) -0.005(13) 0.003(15)
C54_1 0.160(17) 0.30(3) 0.156(18) -0.034(19) -0.030(16) 0.045(19)
C55_1 0.19(2) 0.35(3) 0.20(2) -0.06(2) -0.07(2) 0.02(2)
C56_1 0.20(2) 0.33(4) 0.24(3) -0.08(3) -0.06(2) -0.02(2)
C57_1 0.20(2) 0.29(3) 0.25(3) -0.06(2) -0.03(2) -0.07(2)
C58_1 0.160(17) 0.25(3) 0.21(2) -0.037(19) 0.001(18) -0.043(18)
C59_1 0.137(12) 0.107(10) 0.085(9) 0.013(8) 0.027(9) 0.020(9)
C60_1 0.143(13) 0.119(12) 0.095(10) 0.020(9) 0.030(10) 0.047(10)
C61_1 0.137(13) 0.115(11) 0.111(11) 0.022(9) 0.041(11) 0.020(10)
C62_1 0.134(12) 0.103(10) 0.112(11) 0.008(9) 0.042(10) 0.032(9)
C63_1 0.158(15) 0.131(13) 0.124(13) 0.021(11) 0.051(12) 0.040(12)
C64_1 0.170(15) 0.098(11) 0.119(12) 0.035(9) 0.044(11) 0.041(11)
N65_1 0.149(11) 0.115(9) 0.091(8) 0.003(7) 0.034(8) 0.041(9)
C66_1 0.101(10) 0.094(9) 0.098(10) 0.011(9) 0.014(9) 0.006(8)
O67_1 0.102(7) 0.109(7) 0.092(7) 0.013(6) 0.012(6) 0.026(6)
N68_1 0.102(9) 0.101(8) 0.109(9) 0.007(7) 0.016(7) 0.022(7)
C69_1 0.120(11) 0.113(11) 0.105(10) 0.019(9) 0.021(9) 0.028(9)
C70_1 0.120(13) 0.165(16) 0.142(14) 0.047(13) 0.042(11) 0.041(12)
C71_1 0.159(17) 0.188(18) 0.156(16) 0.062(15) 0.039(14) 0.052(15)
C72_1 0.149(15) 0.166(16) 0.134(13) 0.043(12) 0.025(12) 0.066(13)
C73_1 0.104(10) 0.125(11) 0.101(10) 0.016(9) 0.009(9) 0.034(9)
C74_1 0.099(10) 0.107(11) 0.128(12) 0.016(10) 0.020(9) 0.021(9)
O75_1 0.102(7) 0.121(8) 0.120(8) 0.013(7) 0.030(6) 0.027(6)
N76_1 0.116(10) 0.144(12) 0.147(12) 0.013(9) 0.028(9) 0.052(10)
C77_1 0.132(14) 0.163(15) 0.151(15) -0.005(13) 0.029(12) 0.062(12)
C78_1 0.164(19) 0.170(19) 0.18(2) 0.031(16) 0.060(17) 0.032(15)
C79_1 0.20(2) 0.201(19) 0.159(18) -0.021(16) 0.040(14) 0.030(17)
C80_1 0.28(3) 0.21(2) 0.23(3) -0.05(2) 0.04(2) 0.04(2)
C81_1 0.31(4) 0.27(3) 0.31(3) -0.07(3) 0.01(3) 0.05(3)
C82_1 0.30(3) 0.27(3) 0.26(3) -0.07(3) 0.01(2) 0.01(3)
C83_1 0.24(3) 0.24(3) 0.22(2) -0.08(2) 0.00(2) -0.01(2)
C84_1 0.21(2) 0.22(2) 0.21(2) -0.032(19) 0.005(18) 0.01(2)
C1_2 0.20(2) 0.135(15) 0.25(2) 0.003(17) -0.004(18) 0.006(17)
C2_2 0.20(2) 0.17(2) 0.26(2) -0.03(2) -0.02(2) 0.048(18)
C3_2 0.23(3) 0.21(2) 0.27(3) -0.04(3) -0.03(3) 0.04(2)
C4_2 0.25(3) 0.26(3) 0.27(3) -0.07(3) 0.02(2) 0.04(3)
C5_2 0.23(3) 0.27(3) 0.24(3) -0.05(3) 0.02(2) 0.03(2)
C6_2 0.20(2) 0.21(2) 0.25(2) -0.05(2) 0.02(2) 0.03(2)
C7_2 0.200(19) 0.095(11) 0.25(2) 0.028(15) -0.010(18) -0.003(13)
C8_2 0.25(3) 0.138(18) 0.32(4) 0.06(2) -0.02(3) 0.03(2)
N9_2 0.178(15) 0.097(10) 0.227(18) 0.021(11) -0.024(13) 0.001(10)
C10_2 0.153(15) 0.092(11) 0.169(16) 0.008(11) 0.012(13) -0.001(11)
O11_2 0.149(11) 0.089(7) 0.203(14) 0.004(8) 0.005(10) -0.004(8)
N12_2 0.154(12) 0.104(10) 0.147(12) 0.020(9) -0.006(10) -0.001(9)
C13_2 0.165(15) 0.117(12) 0.129(13) 0.019(11) -0.020(12) 0.000(12)
C14_2 0.167(17) 0.142(15) 0.175(18) 0.031(14) -0.032(14) 0.006(14)
C15_2 0.21(2) 0.138(15) 0.177(18) 0.015(15) -0.068(16) 0.005(15)
C16_2 0.198(19) 0.116(13) 0.155(16) 0.020(12) -0.058(14) -0.002(13)
C17_2 0.150(14) 0.105(11) 0.164(15) 0.014(11) -0.021(12) -0.005(11)
C18_2 0.152(15) 0.098(11) 0.135(14) 0.004(10) -0.012(12) 0.012(11)
O19_2 0.161(12) 0.107(8) 0.158(11) 0.015(8) -0.034(10) -0.013(8)
N20_2 0.152(12) 0.096(9) 0.149(12) 0.015(9) -0.036(10) -0.002(9)
C21_2 0.151(14) 0.102(11) 0.147(14) 0.006(10) -0.005(12) -0.006(11)
C22_2 0.139(13) 0.110(12) 0.183(17) 0.008(12) -0.041(13) -0.025(11)
C23_2 0.128(13) 0.095(11) 0.197(18) 0.023(12) -0.036(13) -0.001(10)
C24_2 0.113(11) 0.119(12) 0.147(13) 0.003(10) -0.016(10) -0.001(10)
C25_2 0.125(12) 0.112(11) 0.127(12) -0.006(10) -0.003(10) -0.009(10)
C26_2 0.124(12) 0.128(13) 0.140(14) 0.003(11) -0.021(11) 0.005(11)
C27_2 0.125(12) 0.086(9) 0.131(12) 0.012(9) -0.001(10) -0.008(9)
C28_2 0.099(10) 0.123(12) 0.136(13) 0.022(10) -0.021(10) -0.016(9)
C29_2 0.102(10) 0.099(10) 0.149(13) 0.000(10) -0.010(9) -0.005(9)
C30_2 0.112(11) 0.112(11) 0.145(13) 0.017(10) -0.030(11) -0.003(10)
C31_2 0.100(10) 0.112(11) 0.132(12) 0.017(10) -0.005(9) -0.023(9)
C32_2 0.100(10) 0.104(10) 0.138(13) 0.000(10) -0.016(9) -0.011(9)
C33_2 0.133(13) 0.096(11) 0.161(14) 0.013(10) -0.012(11) -0.011(10)
C34_2 0.112(12) 0.123(13) 0.180(16) 0.029(12) -0.014(11) -0.033(11)
C35_2 0.122(13) 0.137(14) 0.170(16) 0.028(13) -0.006(12) -0.041(12)
C36_2 0.116(12) 0.144(14) 0.165(15) 0.048(12) -0.035(11) -0.014(11)
C37_2 0.123(13) 0.165(16) 0.179(17) 0.076(14) -0.041(12) -0.050(12)
C38_2 0.133(14) 0.160(16) 0.189(18) 0.065(15) -0.037(13) -0.029(13)
N39_2 0.146(12) 0.141(12) 0.169(14) 0.036(11) -0.037(11) -0.038(11)
C40_2 0.100(11) 0.140(14) 0.138(13) 0.020(12) -0.008(10) -0.008(11)
O41_2 0.126(9) 0.109(8) 0.145(9) 0.012(7) -0.015(7) -0.024(7)
N42_2 0.100(9) 0.121(10) 0.126(10) 0.001(8) -0.006(8) -0.008(8)
C43_2 0.115(12) 0.146(14) 0.150(14) 0.004(12) -0.021(11) -0.010(11)
C44_2 0.20(2) 0.140(15) 0.21(2) 0.020(15) -0.067(17) -0.025(15)
C45_2 0.20(2) 0.144(16) 0.20(2) 0.011(15) -0.069(17) -0.052(16)
C46_2 0.184(19) 0.147(16) 0.21(2) 0.014(15) -0.061(17) -0.019(15)
C47_2 0.111(12) 0.148(13) 0.146(14) 0.014(12) -0.025(11) 0.006(11)
C48_2 0.122(14) 0.179(16) 0.131(13) 0.004(13) -0.017(12) 0.019(13)
O49_2 0.130(10) 0.160(12) 0.146(10) 0.019(9) -0.027(9) 0.010(9)
N50_2 0.164(15) 0.230(18) 0.175(16) 0.008(14) -0.074(13) 0.019(14)
C51_2 0.23(2) 0.26(3) 0.23(3) 0.043(19) -0.085(19) 0.06(2)
C52_2 0.29(4) 0.28(4) 0.25(4) 0.11(3) -0.07(2) -0.06(3)
C53_2 0.28(3) 0.26(3) 0.32(3) 0.06(2) -0.06(3) 0.10(2)
C54_2 0.30(3) 0.31(4) 0.39(4) 0.02(3) -0.02(3) 0.10(3)
C55_2 0.31(3) 0.33(4) 0.41(4) -0.02(4) 0.01(3) 0.08(3)
C56_2 0.31(4) 0.33(4) 0.41(4) -0.01(3) 0.02(4) 0.06(3)
C57_2 0.30(4) 0.28(4) 0.39(4) 0.01(3) 0.03(4) 0.05(3)
C58_2 0.30(3) 0.27(3) 0.36(4) 0.02(3) -0.01(3) 0.07(3)
C59_2 0.100(10) 0.108(11) 0.159(14) 0.015(10) -0.014(10) 0.004(9)
C60_2 0.112(11) 0.101(11) 0.159(14) 0.012(11) -0.017(11) -0.011(9)
C61_2 0.116(12) 0.106(11) 0.156(14) 0.005(11) -0.008(11) 0.003(10)
C62_2 0.099(10) 0.104(10) 0.155(13) 0.011(10) -0.014(10) -0.013(9)
C63_2 0.107(11) 0.111(12) 0.182(16) -0.022(12) -0.015(12) -0.001(10)
C64_2 0.104(11) 0.106(11) 0.171(15) -0.012(11) 0.007(11) 0.003(9)
N65_2 0.109(10) 0.126(10) 0.158(12) 0.020(9) 0.005(9) -0.013(9)
C66_2 0.114(12) 0.107(11) 0.144(13) 0.004(11) 0.005(11) -0.016(10)
O67_2 0.119(8) 0.114(8) 0.134(9) 0.008(7) -0.011(7) -0.003(7)
N68_2 0.122(10) 0.095(9) 0.170(13) 0.000(9) 0.006(10) -0.005(9)
C69_2 0.134(13) 0.111(11) 0.171(15) -0.004(11) -0.003(12) -0.024(11)
C70_2 0.144(15) 0.109(13) 0.27(2) 0.022(16) -0.001(17) 0.011(12)
C71_2 0.156(17) 0.133(15) 0.28(3) 0.019(18) -0.022(19) -0.001(14)
C72_2 0.168(16) 0.132(14) 0.28(3) 0.006(17) 0.018(19) -0.017(14)
C73_2 0.128(12) 0.122(13) 0.185(16) 0.003(12) 0.010(13) -0.023(11)
C74_2 0.135(13) 0.146(15) 0.208(19) 0.001(15) -0.003(15) -0.044(13)
O75_2 0.123(10) 0.159(13) 0.244(18) 0.000(12) 0.001(11) -0.022(9)
N76_2 0.154(13) 0.186(17) 0.26(2) 0.021(16) 0.021(16) -0.052(13)
C77_2 0.159(16) 0.171(19) 0.30(3) 0.037(18) 0.04(2) -0.030(16)
C78_2 0.16(2) 0.28(4) 0.40(5) -0.03(4) 0.06(3) -0.09(3)
C79_2 0.20(2) 0.21(2) 0.33(3) 0.02(2) 0.07(2) -0.022(19)
C80_2 0.22(3) 0.25(3) 0.32(4) -0.01(3) 0.08(2) 0.00(2)
C81_2 0.27(3) 0.29(4) 0.36(4) -0.03(3) 0.06(3) 0.02(3)
C82_2 0.31(4) 0.26(3) 0.37(4) -0.01(3) 0.07(3) 0.03(3)
C83_2 0.26(3) 0.26(3) 0.36(4) -0.01(3) 0.08(3) 0.01(3)
C84_2 0.22(3) 0.25(3) 0.35(4) 0.00(3) 0.10(3) 0.01(2)
C1_3 0.111(12) 0.150(13) 0.165(16) 0.009(12) 0.027(11) -0.028(11)
C2_3 0.136(17) 0.20(2) 0.24(2) -0.010(19) -0.022(16) -0.018(15)
C3_3 0.152(19) 0.22(2) 0.29(3) -0.02(2) -0.031(19) -0.004(19)
C4_3 0.18(2) 0.21(2) 0.31(3) 0.01(2) 0.01(2) 0.04(2)
C5_3 0.18(2) 0.153(18) 0.23(3) -0.009(17) 0.050(18) 0.011(15)
C6_3 0.154(17) 0.155(16) 0.21(2) 0.004(15) 0.059(15) -0.014(14)
C7_3 0.101(11) 0.149(13) 0.140(14) 0.006(11) 0.031(10) -0.034(10)
C8_3 0.138(17) 0.20(2) 0.18(2) 0.051(18) 0.043(15) -0.039(16)
N9_3 0.099(9) 0.113(9) 0.150(11) -0.003(9) 0.022(8) -0.018(7)
C10_3 0.084(9) 0.116(12) 0.119(11) 0.005(10) 0.010(8) -0.005(9)
O11_3 0.097(7) 0.118(8) 0.112(7) -0.001(6) 0.011(6) -0.009(6)
N12_3 0.078(7) 0.086(7) 0.136(10) -0.004(7) 0.010(7) -0.012(6)
C13_3 0.098(10) 0.105(11) 0.134(12) -0.005(9) 0.005(9) -0.016(9)
C14_3 0.139(15) 0.108(13) 0.22(2) -0.010(13) 0.045(14) -0.044(12)
C15_3 0.168(18) 0.138(16) 0.26(2) -0.053(16) 0.064(18) -0.051(14)
C16_3 0.158(16) 0.133(14) 0.21(2) -0.055(14) 0.056(15) -0.043(13)
C17_3 0.133(12) 0.102(11) 0.131(12) -0.018(10) 0.044(11) -0.025(10)
C18_3 0.097(10) 0.116(11) 0.121(12) -0.037(10) 0.014(9) 0.002(9)
O19_3 0.087(6) 0.125(9) 0.127(8) -0.006(7) 0.023(6) -0.005(6)
N20_3 0.136(11) 0.107(9) 0.145(12) -0.030(9) 0.029(10) -0.027(9)
C21_3 0.104(10) 0.122(11) 0.171(13) -0.021(11) 0.033(10) -0.019(9)
C22A_3 0.116(16) 0.121(17) 0.123(15) -0.020(15) 0.013(14) -0.001(14)
C23A_3 0.132(17) 0.133(18) 0.133(17) -0.010(16) 0.024(15) -0.011(15)
C24_3 0.154(13) 0.136(12) 0.166(13) -0.058(11) 0.077(11) -0.053(11)
C25A_3 0.146(17) 0.141(18) 0.143(16) -0.037(16) 0.026(16) -0.026(15)
C26A_3 0.116(16) 0.149(18) 0.138(17) -0.038(16) 0.025(14) -0.004(15)
C27_3 0.178(17) 0.156(16) 0.191(19) -0.086(15) 0.080(16) -0.060(14)
C28_3 0.21(2) 0.155(17) 0.188(19) -0.067(16) 0.110(18) -0.081(16)
C1_4 0.41(4) 0.58(5) 0.28(3) 0.04(4) -0.10(3) -0.01(4)
C2_4 0.45(5) 0.60(5) 0.34(4) 0.02(5) -0.16(4) -0.03(4)
C3_4 0.45(5) 0.63(6) 0.39(4) 0.01(5) -0.15(4) -0.03(5)
C4_4 0.44(5) 0.64(6) 0.40(4) 0.01(6) -0.15(4) -0.01(5)
C5_4 0.43(5) 0.64(6) 0.40(4) 0.02(5) -0.14(4) 0.00(5)
C6_4 0.43(5) 0.62(6) 0.37(4) 0.02(5) -0.12(4) 0.00(4)
C7_4 0.37(3) 0.46(4) 0.18(2) 0.06(3) -0.01(2) 0.03(3)
C8_4 0.49(6) 0.44(6) 0.16(3) 0.08(4) 0.04(4) -0.08(6)
N9_4 0.27(2) 0.31(3) 0.129(14) 0.038(16) 0.048(15) 0.09(2)
C10_4 0.196(19) 0.181(18) 0.144(15) 0.015(14) 0.028(15) -0.002(15)
O11_4 0.179(14) 0.178(14) 0.147(12) 0.024(10) 0.017(10) 0.008(11)
N12_4 0.155(12) 0.118(10) 0.126(11) 0.002(9) 0.052(10) 0.004(9)
C13_4 0.186(17) 0.157(16) 0.140(14) 0.039(13) 0.045(14) 0.007(14)
C14_4 0.20(2) 0.19(2) 0.181(19) 0.028(16) 0.084(17) 0.039(17)
C15_4 0.20(2) 0.20(2) 0.20(2) 0.043(18) 0.091(18) 0.057(17)
C16_4 0.199(19) 0.174(18) 0.193(19) 0.068(16) 0.089(17) 0.056(16)
C17_4 0.164(15) 0.114(12) 0.129(13) 0.006(10) 0.052(12) 0.006(11)
C18_4 0.150(14) 0.105(12) 0.117(12) -0.005(10) 0.023(11) 0.007(11)
O19_4 0.134(9) 0.117(8) 0.122(8) 0.002(7) 0.019(7) 0.032(7)
N20_4 0.189(14) 0.110(10) 0.134(11) 0.014(9) 0.048(11) 0.032(10)
C21_4 0.140(12) 0.123(11) 0.140(12) 0.025(10) 0.050(11) 0.025(10)
C22A_4 0.137(17) 0.151(19) 0.159(19) 0.037(17) 0.027(16) 0.001(17)
C23A_4 0.134(18) 0.18(2) 0.143(18) 0.033(18) 0.015(15) 0.016(18)
C24_4 0.148(13) 0.159(14) 0.135(12) 0.034(11) 0.043(11) 0.030(12)
C25A_4 0.125(15) 0.085(13) 0.105(14) 0.023(12) 0.002(13) 0.014(13)
C26A_4 0.116(15) 0.097(15) 0.126(16) 0.018(13) 0.021(13) 0.017(13)
C27_4 0.169(18) 0.173(18) 0.193(18) 0.058(17) 0.056(16) 0.038(15)
C28_4 0.20(2) 0.155(18) 0.19(2) 0.065(16) 0.092(18) 0.055(16)
CL1_5 0.164(5) 0.131(4) 0.155(5) -0.025(4) 0.020(4) -0.010(4)
O2_5 0.158(12) 0.190(15) 0.183(14) -0.057(12) 0.008(11) -0.040(11)
O3_5 0.216(18) 0.136(12) 0.26(2) -0.054(13) 0.021(15) -0.037(12)
O4_5 0.219(18) 0.191(16) 0.190(16) 0.018(14) -0.001(14) -0.006(14)
O5_5 0.164(12) 0.168(13) 0.166(13) -0.018(11) -0.003(10) 0.015(11)
CL6_5 0.128(4) 0.120(4) 0.155(4) -0.002(3) 0.000(3) 0.017(3)
O7_5 0.217(16) 0.140(11) 0.146(11) -0.033(10) -0.004(11) 0.032(11)
O8_5 0.158(13) 0.198(16) 0.25(2) 0.039(15) -0.037(14) 0.040(12)
O9_5 0.166(12) 0.148(11) 0.180(13) -0.034(10) 0.031(11) 0.019(10)
O10_5 0.226(19) 0.149(13) 0.26(2) 0.026(14) 0.009(17) -0.036(13)
CL11_5 0.336(14) 0.233(9) 0.133(6) -0.014(6) -0.042(7) 0.004(9)
O12_5 0.52(5) 0.24(3) 0.35(4) 0.00(3) -0.07(4) 0.06(4)
O13_5 0.51(5) 0.25(2) 0.156(16) -0.095(17) 0.06(2) -0.08(3)
O14_5 0.45(4) 0.35(3) 0.155(17) -0.09(2) 0.03(2) 0.03(3)
O15_5 0.40(3) 0.48(6) 0.30(4) -0.05(4) -0.09(3) 0.01(4)
CL16_5 0.239(12) 0.288(15) 0.346(18) -0.009(13) 0.086(12) 0.001(11)
O17_5 0.51(6) 0.38(4) 0.58(6) -0.17(5) 0.01(6) -0.02(4)
O18_5 0.23(2) 0.33(4) 0.63(6) 0.10(4) 0.11(3) -0.02(3)
O19_5 0.31(4) 0.46(5) 0.57(6) 0.13(4) 0.13(4) 0.14(4)
O20_5 0.37(4) 0.33(4) 0.46(4) 0.03(3) 0.22(4) 0.04(3)
CL26_5 0.167(6) 0.164(6) 0.240(8) 0.050(6) -0.042(6) -0.007(5)
O27_5 0.23(2) 0.26(2) 0.28(3) 0.08(2) -0.04(2) 0.096(19)
O28_5 0.140(14) 0.24(2) 0.41(4) -0.08(2) 0.048(18) -0.022(14)
O29_5 0.40(4) 0.26(2) 0.43(4) 0.13(3) -0.06(4) -0.13(3)
O30_5 0.33(4) 0.35(4) 0.23(2) -0.06(2) -0.04(2) 0.04(3)
CL31_5 0.162(6) 0.273(11) 0.295(13) 0.067(10) 0.023(8) 0.035(7)
O32_5 0.24(2) 0.33(3) 0.39(4) -0.13(3) -0.14(3) 0.10(2)
O33_5 0.33(4) 0.41(4) 0.39(4) 0.16(4) 0.00(3) -0.02(4)
O34_5 0.38(5) 0.30(3) 0.57(6) -0.05(3) -0.12(4) 0.01(3)
O35_5 0.29(3) 0.53(6) 0.38(4) -0.04(4) 0.11(3) 0.03(4)
CL36_5 0.207(6) 0.158(5) 0.134(4) -0.002(4) -0.006(4) 0.005(5)
O37_5 0.44(4) 0.157(15) 0.194(18) -0.015(13) 0.03(2) 0.030(19)
O38_5 0.49(5) 0.28(3) 0.185(18) 0.05(2) -0.12(2) 0.01(3)
O39_5 0.29(3) 0.57(5) 0.22(2) -0.08(3) -0.03(2) -0.12(4)
O40_5 0.25(2) 0.32(3) 0.24(2) -0.09(2) 0.038(19) 0.10(2)
 
_geom_special_details
;
 All esds (except the esd in the dihedral angle between two l.s. planes)
 are estimated using the full covariance matrix.  The cell esds are taken
 into account individually in the estimation of esds in distances, angles
 and torsion angles; correlations between esds in cell parameters are only
 used when they are defined by crystal symmetry.  An approximate (isotropic)
 treatment of cell esds is used for estimating esds involving l.s. planes.
;
 
loop_
 _geom_bond_atom_site_label_1
 _geom_bond_atom_site_label_2
 _geom_bond_distance
 _geom_bond_site_symmetry_2
 _geom_bond_publ_flag
LA1 O49_1 2.510(13) . ?
LA1 O75_1 2.520(11) 6_456 ?
LA1 O19_3 2.540(11) . ?
LA1 O11_3 2.542(11) . ?
LA1 O67_1 2.543(10) 6_456 ?
LA1 O41_1 2.568(10) . ?
LA1 N12_3 2.685(13) . ?
LA1 N42_1 2.689(12) . ?
LA1 N68_1 2.710(13) 6_456 ?
LA2 O19_1 2.529(11) 6_456 ?
LA2 O19_1 2.529(11) 12_565 ?
LA2 O19_1 2.529(11) . ?
LA2 O11_1 2.532(12) 6_456 ?
LA2 O11_1 2.532(12) 12_565 ?
LA2 O11_1 2.532(12) . ?
LA2 N12_1 2.683(13) 6_456 ?
LA2 N12_1 2.683(13) 12_565 ?
LA2 N12_1 2.683(13) . ?
LA3 O49_2 2.504(15) 5 ?
LA3 O11_4 2.510(18) . ?
LA3 O19_4 2.528(13) . ?
LA3 O11_2 2.537(14) . ?
LA3 O41_2 2.551(13) 5 ?
LA3 O19_2 2.561(14) . ?
LA3 N42_2 2.665(15) 5 ?
LA3 N12_4 2.698(16) . ?
LA3 N12_2 2.742(18) . ?
LA4 O67_2 2.528(13) . ?
LA4 O67_2 2.528(12) 9 ?
LA4 O67_2 2.528(13) 5 ?
LA4 O75_2 2.538(17) . ?
LA4 O75_2 2.538(17) 9 ?
LA4 O75_2 2.538(17) 5 ?
LA4 N68_2 2.696(16) . ?
LA4 N68_2 2.696(16) 5 ?
LA4 N68_2 2.696(16) 9 ?
C1_1 C2_1 1.387(13) . ?
C1_1 C6_1 1.396(13) . ?
C1_1 C7_1 1.42(2) . ?
C2_1 C3_1 1.397(14) . ?
C2_1 H2_1 0.9500 . ?
C3_1 C4_1 1.388(14) . ?
C3_1 H3_1 0.9500 . ?
C4_1 C5_1 1.385(14) . ?
C4_1 H4_1 0.9500 . ?
C5_1 C6_1 1.388(14) . ?
C5_1 H5_1 0.9500 . ?
C6_1 H6_1 0.9500 . ?
C7_1 C8_1 1.52(3) . ?
C7_1 N9_1 1.53(3) . ?
C7_1 H7_1 1.0000 . ?
C8_1 H8A_1 0.9800 . ?
C8_1 H8B_1 0.9800 . ?
C8_1 H8C_1 0.9800 . ?
N9_1 C10_1 1.35(2) . ?
N9_1 H9_1 0.8800 . ?
C10_1 O11_1 1.25(2) . ?
C10_1 C13_1 1.53(3) . ?
N12_1 C17_1 1.35(2) . ?
N12_1 C13_1 1.40(2) . ?
C13_1 C14_1 1.38(3) . ?
C14_1 C15_1 1.34(3) . ?
C14_1 H14_1 0.9500 . ?
C15_1 C16_1 1.37(3) . ?
C15_1 H15_1 0.9500 . ?
C16_1 C17_1 1.40(3) . ?
C16_1 H16_1 0.9500 . ?
C17_1 C18_1 1.53(2) . ?
C18_1 O19_1 1.29(2) . ?
C18_1 N20_1 1.29(2) . ?
N20_1 C21_1 1.50(2) . ?
N20_1 H20_1 0.8800 . ?
C21_1 C22_1 1.385(13) . ?
C21_1 C26_1 1.385(13) . ?
C22_1 C23_1 1.397(13) . ?
C22_1 H22_1 0.9500 . ?
C23_1 C24_1 1.390(12) . ?
C23_1 H23_1 0.9500 . ?
C24_1 C25_1 1.407(12) . ?
C24_1 C27_1 1.474(11) . ?
C25_1 C26_1 1.398(12) . ?
C25_1 H25_1 0.9500 . ?
C26_1 H26_1 0.9500 . ?
C27_1 C28_1 1.3900 . ?
C27_1 C32_1 1.3900 . ?
C28_1 C29_1 1.3900 . ?
C28_1 H28_1 0.9500 . ?
C29_1 C30_1 1.3900 . ?
C29_1 C33_1 1.463(11) . ?
C30_1 C31_1 1.3900 . ?
C30_1 H30_1 0.9500 . ?
C31_1 C32_1 1.3900 . ?
C31_1 C59_1 1.475(11) . ?
C32_1 H32_1 0.9500 . ?
C33_1 C38_1 1.409(12) . ?
C33_1 C34_1 1.416(12) . ?
C34_1 C35_1 1.400(12) . ?
C34_1 H34_1 0.9500 . ?
C35_1 C36_1 1.389(12) . ?
C35_1 H35_1 0.9500 . ?
C36_1 C37_1 1.387(12) . ?
C36_1 N39_1 1.433(17) . ?
C37_1 C38_1 1.394(12) . ?
C37_1 H37_1 0.9500 . ?
C38_1 H38_1 0.9500 . ?
N39_1 C40_1 1.346(19) . ?
N39_1 H39_1 0.8800 . ?
C40_1 O41_1 1.222(17) . ?
C40_1 C43_1 1.54(2) . ?
N42_1 C47_1 1.334(19) . ?
N42_1 C43_1 1.376(18) . ?
C43_1 C44_1 1.37(2) . ?
C44_1 C45_1 1.42(2) . ?
C44_1 H44_1 0.9500 . ?
C45_1 C46_1 1.31(3) . ?
C45_1 H45_1 0.9500 . ?
C46_1 C47_1 1.48(3) . ?
C46_1 H46_1 0.9500 . ?
C47_1 C48_1 1.46(2) . ?
C48_1 O49_1 1.22(2) . ?
C48_1 N50_1 1.34(2) . ?
N50_1 C51_1 1.56(3) . ?
N50_1 H50_1 0.8800 . ?
C51_1 C53_1 1.48(2) . ?
C51_1 C52_1 1.55(3) . ?
C51_1 H51_1 1.0000 . ?
C52_1 H52A_1 0.9800 . ?
C52_1 H52B_1 0.9800 . ?
C52_1 H52C_1 0.9800 . ?
C53_1 C58_1 1.390(14) . ?
C53_1 C54_1 1.395(14) . ?
C54_1 C55_1 1.385(14) . ?
C54_1 H54_1 0.9500 . ?
C55_1 C56_1 1.394(14) . ?
C55_1 H55_1 0.9500 . ?
C56_1 C57_1 1.391(14) . ?
C56_1 H56_1 0.9500 . ?
C57_1 C58_1 1.384(14) . ?
C57_1 H57_1 0.9500 . ?
C58_1 H58_1 0.9500 . ?
C59_1 C60_1 1.400(12) . ?
C59_1 C64_1 1.402(12) . ?
C60_1 C61_1 1.393(13) . ?
C60_1 H60_1 0.9500 . ?
C61_1 C62_1 1.396(13) . ?
C61_1 H61_1 0.9500 . ?
C62_1 C63_1 1.396(13) . ?
C62_1 N65_1 1.46(2) . ?
C63_1 C64_1 1.379(13) . ?
C63_1 H63_1 0.9500 . ?
C64_1 H64_1 0.9500 . ?
N65_1 C66_1 1.34(2) . ?
N65_1 H65_1 0.8800 . ?
C66_1 O67_1 1.243(18) . ?
C66_1 C69_1 1.51(2) . ?
O67_1 LA1 2.543(10) 12_565 ?
N68_1 C73_1 1.35(2) . ?
N68_1 C69_1 1.35(2) . ?
N68_1 LA1 2.710(13) 12_565 ?
C69_1 C70_1 1.43(3) . ?
C70_1 C71_1 1.43(3) . ?
C70_1 H70_1 0.9500 . ?
C71_1 C72_1 1.41(3) . ?
C71_1 H71_1 0.9500 . ?
C72_1 C73_1 1.45(3) . ?
C72_1 H72_1 0.9500 . ?
C73_1 C74_1 1.46(2) . ?
C74_1 O75_1 1.27(2) . ?
C74_1 N76_1 1.33(2) . ?
O75_1 LA1 2.520(11) 12_565 ?
N76_1 C77_1 1.50(2) . ?
N76_1 H76_1 0.8800 . ?
C77_1 C79_1 1.42(2) . ?
C77_1 C78_1 1.62(3) . ?
C77_1 H77_1 1.0000 . ?
C78_1 H78A_1 0.9800 . ?
C78_1 H78B_1 0.9800 . ?
C78_1 H78C_1 0.9800 . ?
C79_1 C80_1 1.389(14) . ?
C79_1 C84_1 1.393(14) . ?
C80_1 C81_1 1.399(14) . ?
C80_1 H80_1 0.9500 . ?
C81_1 C82_1 1.396(14) . ?
C81_1 H81_1 0.9500 . ?
C82_1 C83_1 1.388(14) . ?
C82_1 H82_1 0.9500 . ?
C83_1 C84_1 1.376(14) . ?
C83_1 H83_1 0.9500 . ?
C84_1 H84_1 0.9500 . ?
C1_2 C6_2 1.38(2) . ?
C1_2 C2_2 1.41(2) . ?
C1_2 C7_2 1.51(3) . ?
C2_2 C3_2 1.38(2) . ?
C2_2 H2_2 0.9500 . ?
C3_2 C4_2 1.39(2) . ?
C3_2 H3_2 0.9500 . ?
C4_2 C5_2 1.37(2) . ?
C4_2 H4_2 0.9500 . ?
C5_2 C6_2 1.37(2) . ?
C5_2 H5_2 0.9500 . ?
C6_2 H6_2 0.9500 . ?
C7_2 N9_2 1.58(3) . ?
C7_2 C8_2 1.58(3) . ?
C7_2 H7_2 1.0000 . ?
C8_2 H8A_2 0.9800 . ?
C8_2 H8B_2 0.9800 . ?
C8_2 H8C_2 0.9800 . ?
N9_2 C10_2 1.36(3) . ?
N9_2 H9_2 0.8800 . ?
C10_2 O11_2 1.26(2) . ?
C10_2 C13_2 1.53(3) . ?
N12_2 C13_2 1.32(2) . ?
N12_2 C17_2 1.37(2) . ?
C13_2 C14_2 1.37(3) . ?
C14_2 C15_2 1.41(3) . ?
C14_2 H14_2 0.9500 . ?
C15_2 C16_2 1.33(3) . ?
C15_2 H15_2 0.9500 . ?
C16_2 C17_2 1.41(3) . ?
C16_2 H16_2 0.9500 . ?
C17_2 C18_2 1.54(3) . ?
C18_2 O19_2 1.23(2) . ?
C18_2 N20_2 1.35(2) . ?
N20_2 C21_2 1.46(2) . ?
N20_2 H20_2 0.8800 . ?
C21_2 C22_2 1.39(2) . ?
C21_2 C26_2 1.41(2) . ?
C22_2 C23_2 1.40(2) . ?
C22_2 H22_2 0.9500 . ?
C23_2 C24_2 1.428(19) . ?
C23_2 H23_2 0.9500 . ?
C24_2 C25_2 1.409(19) . ?
C24_2 C27_2 1.487(16) . ?
C25_2 C26_2 1.424(19) . ?
C25_2 H25_2 0.9500 . ?
C26_2 H26_2 0.9500 . ?
C27_2 C28_2 1.3900 . ?
C27_2 C32_2 1.3900 . ?
C28_2 C29_2 1.3900 . ?
C28_2 H28_2 0.9500 . ?
C29_2 C30_2 1.3900 . ?
C29_2 C33_2 1.539(11) . ?
C30_2 C31_2 1.3900 . ?
C30_2 H30_2 0.9500 . ?
C31_2 C32_2 1.3900 . ?
C31_2 C59_2 1.497(16) . ?
C32_2 H32_2 0.9500 . ?
C33_2 C34_2 1.3900 . ?
C33_2 C38_2 1.3900 . ?
C34_2 C35_2 1.3900 . ?
C34_2 H34_2 0.9500 . ?
C35_2 C36_2 1.3900 . ?
C35_2 H35_2 0.9500 . ?
C36_2 C37_2 1.3900 . ?
C36_2 N39_2 1.441(19) . ?
C37_2 C38_2 1.3900 . ?
C37_2 H37_2 0.9500 . ?
C38_2 H38_2 0.9500 . ?
N39_2 C40_2 1.34(2) . ?
N39_2 H39_2 0.8800 . ?
C40_2 O41_2 1.19(2) . ?
C40_2 C43_2 1.55(3) . ?
O41_2 LA3 2.551(13) 9 ?
N42_2 C43_2 1.35(2) . ?
N42_2 C47_2 1.36(2) . ?
N42_2 LA3 2.665(15) 9 ?
C43_2 C44_2 1.41(3) . ?
C44_2 C45_2 1.40(3) . ?
C44_2 H44_2 0.9500 . ?
C45_2 C46_2 1.35(3) . ?
C45_2 H45_2 0.9500 . ?
C46_2 C47_2 1.41(3) . ?
C46_2 H46_2 0.9500 . ?
C47_2 C48_2 1.51(3) . ?
C48_2 O49_2 1.23(3) . ?
C48_2 N50_2 1.36(3) . ?
O49_2 LA3 2.504(15) 9 ?
N50_2 C51_2 1.61(4) . ?
N50_2 H50_2 0.8800 . ?
C51_2 C53_2 1.55(4) . ?
C51_2 C52_2 1.61(5) . ?
C51_2 H51_2 1.0000 . ?
C52_2 H52A_2 0.9800 . ?
C52_2 H52B_2 0.9800 . ?
C52_2 H52C_2 0.9800 . ?
C53_2 C58_2 1.39(3) . ?
C53_2 C54_2 1.40(2) . ?
C54_2 C55_2 1.39(3) . ?
C54_2 H54_2 0.9500 . ?
C55_2 C56_2 1.40(3) . ?
C55_2 H55_2 0.9500 . ?
C56_2 C57_2 1.40(3) . ?
C56_2 H56_2 0.9500 . ?
C57_2 C58_2 1.38(2) . ?
C57_2 H57_2 0.9500 . ?
C58_2 H58_2 0.9500 . ?
C59_2 C64_2 1.403(19) . ?
C59_2 C60_2 1.410(19) . ?
C60_2 C61_2 1.380(19) . ?
C60_2 H60_2 0.9500 . ?
C61_2 C62_2 1.402(19) . ?
C61_2 H61_2 0.9500 . ?
C62_2 C63_2 1.414(19) . ?
C62_2 N65_2 1.43(2) . ?
C63_2 C64_2 1.397(19) . ?
C63_2 H63_2 0.9500 . ?
C64_2 H64_2 0.9500 . ?
N65_2 C66_2 1.37(2) . ?
N65_2 H65_2 0.8800 . ?
C66_2 O67_2 1.27(2) . ?
C66_2 C69_2 1.45(3) . ?
N68_2 C73_2 1.30(2) . ?
N68_2 C69_2 1.38(3) . ?
C69_2 C70_2 1.39(3) . ?
C70_2 C71_2 1.42(3) . ?
C70_2 H70_2 0.9500 . ?
C71_2 C72_2 1.47(4) . ?
C71_2 H71_2 0.9500 . ?
C72_2 C73_2 1.43(3) . ?
C72_2 H72_2 0.9500 . ?
C73_2 C74_2 1.39(3) . ?
C74_2 N76_2 1.30(3) . ?
C74_2 O75_2 1.36(3) . ?
N76_2 C77_2 1.57(4) . ?
N76_2 H76_2 0.8800 . ?
C77_2 C79_2 1.55(4) . ?
C77_2 C78_2 1.60(4) . ?
C77_2 H77_2 1.0000 . ?
C78_2 H78A_2 0.9800 . ?
C78_2 H78B_2 0.9800 . ?
C78_2 H78C_2 0.9800 . ?
C79_2 C80_2 1.39(2) . ?
C79_2 C84_2 1.39(2) . ?
C80_2 C81_2 1.39(2) . ?
C80_2 H80_2 0.9500 . ?
C81_2 C82_2 1.40(3) . ?
C81_2 H81_2 0.9500 . ?
C82_2 C83_2 1.39(3) . ?
C82_2 H82_2 0.9500 . ?
C83_2 C84_2 1.39(2) . ?
C83_2 H83_2 0.9500 . ?
C84_2 H84_2 0.9500 . ?
C1_3 C2_3 1.397(14) . ?
C1_3 C6_3 1.401(13) . ?
C1_3 C7_3 1.51(3) . ?
C2_3 C3_3 1.384(14) . ?
C2_3 H2_3 0.9500 . ?
C3_3 C4_3 1.390(14) . ?
C3_3 H3_3 0.9500 . ?
C4_3 C5_3 1.392(14) . ?
C4_3 H4_3 0.9500 . ?
C5_3 C6_3 1.399(14) . ?
C5_3 H5_3 0.9500 . ?
C6_3 H6_3 0.9500 . ?
C7_3 N9_3 1.49(2) . ?
C7_3 C8_3 1.54(3) . ?
C7_3 H7_3 1.0000 . ?
C8_3 H8A_3 0.9800 . ?
C8_3 H8B_3 0.9800 . ?
C8_3 H8C_3 0.9800 . ?
N9_3 C10_3 1.34(2) . ?
N9_3 H9_3 0.8800 . ?
C10_3 O11_3 1.266(19) . ?
C10_3 C13_3 1.52(2) . ?
N12_3 C17_3 1.32(2) . ?
N12_3 C13_3 1.37(2) . ?
C13_3 C14_3 1.37(3) . ?
C14_3 C15_3 1.33(3) . ?
C14_3 H14_3 0.9500 . ?
C15_3 C16_3 1.39(3) . ?
C15_3 H15_3 0.9500 . ?
C16_3 C17_3 1.36(3) . ?
C16_3 H16_3 0.9500 . ?
C17_3 C18_3 1.54(2) . ?
C18_3 O19_3 1.225(18) . ?
C18_3 N20_3 1.34(2) . ?
N20_3 C21_3 1.434(17) . ?
N20_3 H20_3 0.8800 . ?
C21_3 C22B_3 1.383(12) . ?
C21_3 C22A_3 1.3900 . ?
C21_3 C26A_3 1.3900 . ?
C21_3 C26B_3 1.402(12) . ?
C22A_3a C23A_3 1.3900 . ?
C22A_3a H22A_3 0.9500 . ?
C23A_3a C24_3 1.3900 . ?
C23A_3a H23A_3 0.9500 . ?
C24_3 C23B_3 1.385(12) . ?
C24_3 C25A_3 1.3900 . ?
C24_3 C25B_3 1.397(12) . ?
C24_3 C27_3 1.420(10) . ?
C25A_3a C26A_3 1.3900 . ?
C25A_3a H25A_3 0.9500 . ?
C26A_3a H26A_3 0.9500 . ?
C27_3 C28_3 1.403(10) . ?
C27_3 C28_3 1.49(2) 12_565 ?
C28_3 C27_3 1.49(2) 6_456 ?
C28_3 H28_3 0.9500 . ?
C22B_3b C23B_3 1.390(12) . ?
C22B_3b H22B_3 0.9500 . ?
C23B_3b H23B_3 0.9500 . ?
C25B_3b C26B_3 1.398(12) . ?
C25B_3b H25B_3 0.9500 . ?
C26B_3b H26B_3 0.9500 . ?
C1_4 C2_4 1.394(14) . ?
C1_4 C6_4 1.397(14) . ?
C1_4 C7_4 1.51(5) . ?
C2_4 C3_4 1.398(14) . ?
C2_4 H2_4 0.9500 . ?
C3_4 C4_4 1.390(14) . ?
C3_4 H3_4 0.9500 . ?
C4_4 C5_4 1.389(15) . ?
C4_4 H4_4 0.9500 . ?
C5_4 C6_4 1.390(14) . ?
C5_4 H5_4 0.9500 . ?
C6_4 H6_4 0.9500 . ?
C7_4 C8_4 1.48(5) . ?
C7_4 N9_4 1.56(4) . ?
C7_4 H7_4 1.0000 . ?
C8_4 H8A_4 0.9800 . ?
C8_4 H8B_4 0.9800 . ?
C8_4 H8C_4 0.9800 . ?
N9_4 C10_4 1.38(3) . ?
N9_4 H9_4 0.8800 . ?
C10_4 O11_4 1.24(3) . ?
C10_4 C13_4 1.54(3) . ?
N12_4 C17_4 1.38(3) . ?
N12_4 C13_4 1.38(3) . ?
C13_4 C14_4 1.34(3) . ?
C14_4 C15_4 1.39(3) . ?
C14_4 H14_4 0.9500 . ?
C15_4 C16_4 1.32(3) . ?
C15_4 H15_4 0.9500 . ?
C16_4 C17_4 1.41(3) . ?
C16_4 H16_4 0.9500 . ?
C17_4 C18_4 1.50(3) . ?
C18_4 O19_4 1.23(2) . ?
C18_4 N20_4 1.36(2) . ?
N20_4 C21_4 1.47(2) . ?
N20_4 H20_4 0.8800 . ?
C21_4 C26A_4 1.374(11) . ?
C21_4 C26B_4 1.380(12) . ?
C21_4 C22B_4 1.394(12) . ?
C21_4 C22A_4 1.395(12) . ?
C22A_4a C23A_4 1.397(12) . ?
C22A_4a H22A_4 0.9500 . ?
C23A_4a C24_4 1.397(12) . ?
C23A_4a H23A_4 0.9500 . ?
C24_4 C25A_4 1.379(11) . ?
C24_4 C25B_4 1.387(12) . ?
C24_4 C23B_4 1.397(12) . ?
C24_4 C27_4 1.407(10) . ?
C25A_4a C26A_4 1.385(11) . ?
C25A_4a H25A_4 0.9500 . ?
C26A_4a H26A_4 0.9500 . ?
C27_4 C28_4 1.400(10) . ?
C27_4 C28_4 1.48(2) 9 ?
C28_4 C27_4 1.48(2) 5 ?
C28_4 H28_4 0.9500 . ?
C22B_4b C23B_4 1.395(12) . ?
C22B_4b H22B_4 0.9500 . ?
C23B_4b H23B_4 0.9500 . ?
C25B_4b C26B_4 1.390(12) . ?
C25B_4b H25B_4 0.9500 . ?
C26B_4b H26B_4 0.9500 . ?
CL1_5 O4_5 1.388(13) . ?
CL1_5 O3_5 1.390(13) . ?
CL1_5 O2_5 1.410(13) . ?
CL1_5 O5_5 1.427(13) . ?
CL6_5 O7_5 1.394(13) . ?
CL6_5 O10_5 1.404(14) . ?
CL6_5 O9_5 1.412(13) . ?
CL6_5 O8_5 1.417(13) . ?
CL11_5 O13_5 1.335(15) . ?
CL11_5 O15_5 1.397(18) . ?
CL11_5 O12_5 1.403(18) . ?
CL11_5 O14_5 1.409(18) . ?
CL16_5 O18_5 1.378(18) . ?
CL16_5 O20_5 1.390(18) . ?
CL16_5 O19_5 1.396(19) . ?
CL16_5 O17_5 1.399(19) . ?
CL21_5 O23_5 1.44(2) . ?
CL21_5 O23_5 1.44(2) 6_456 ?
CL21_5 O23_5 1.44(2) 12_565 ?
CL21_5 O22_5 1.45(3) . ?
CL21_5 O22_5 1.45(3) 12_565 ?
CL21_5 O22_5 1.45(3) 6_456 ?
O22_5 O22_5 1.38(9) 12_565 ?
O22_5 O22_5 1.38(9) 6_456 ?
CL26_5 O27_5 1.396(14) . ?
CL26_5 O29_5 1.397(17) . ?
CL26_5 O28_5 1.404(15) . ?
CL26_5 O30_5 1.436(17) . ?
CL31_5 O32_5 1.333(17) . ?
CL31_5 O35_5 1.338(18) . ?
CL31_5 O33_5 1.431(18) . ?
CL31_5 O34_5 1.443(19) . ?
CL36_5 O37_5 1.360(15) . ?
CL36_5 O39_5 1.393(17) . ?
CL36_5 O40_5 1.398(16) . ?
CL36_5 O38_5 1.405(15) . ?
CL51_5 O52_5 1.44(4) . ?
CL51_5 O53_5 1.45(4) . ?
CL51_5 O53_5 1.45(4) 9 ?
CL51_5 O53_5 1.45(4) 5 ?
CL56_5 O57_5 1.44(4) . ?
CL56_5 O58_5 1.44(4) . ?
CL56_5 O58_5 1.44(4) 12_565 ?
CL56_5 O58_5 1.44(4) 6_456 ?
 
loop_
 _geom_angle_atom_site_label_1
 _geom_angle_atom_site_label_2
 _geom_angle_atom_site_label_3
 _geom_angle
 _geom_angle_site_symmetry_1
 _geom_angle_site_symmetry_3
 _geom_angle_publ_flag
O49_1 LA1 O75_1 74.0(4) . 6_456 ?
O49_1 LA1 O19_3 155.6(4) . . ?
O75_1 LA1 O19_3 95.6(4) 6_456 . ?
O49_1 LA1 O11_3 78.3(4) . . ?
O75_1 LA1 O11_3 76.6(4) 6_456 . ?
O19_3 LA1 O11_3 121.5(4) . . ?
O49_1 LA1 O67_1 92.4(4) . 6_456 ?
O75_1 LA1 O67_1 121.2(4) 6_456 6_456 ?
O19_3 LA1 O67_1 73.9(4) . 6_456 ?
O11_3 LA1 O67_1 157.1(4) . 6_456 ?
O49_1 LA1 O41_1 120.3(4) . . ?
O75_1 LA1 O41_1 157.1(4) 6_456 . ?
O19_3 LA1 O41_1 77.3(4) . . ?
O11_3 LA1 O41_1 88.6(3) . . ?
O67_1 LA1 O41_1 78.2(3) 6_456 . ?
O49_1 LA1 N12_3 134.1(4) . . ?
O75_1 LA1 N12_3 76.5(4) 6_456 . ?
O19_3 LA1 N12_3 60.8(4) . . ?
O11_3 LA1 N12_3 61.1(4) . . ?
O67_1 LA1 N12_3 133.2(4) 6_456 . ?
O41_1 LA1 N12_3 81.1(4) . . ?
O49_1 LA1 N42_1 59.8(4) . . ?
O75_1 LA1 N42_1 129.5(4) 6_456 . ?
O19_3 LA1 N42_1 134.9(4) . . ?
O11_3 LA1 N42_1 75.1(4) . . ?
O67_1 LA1 N42_1 82.1(3) 6_456 . ?
O41_1 LA1 N42_1 60.5(3) . . ?
N12_3 LA1 N42_1 121.9(4) . . ?
O49_1 LA1 N68_1 79.4(4) . 6_456 ?
O75_1 LA1 N68_1 61.0(4) 6_456 6_456 ?
O19_3 LA1 N68_1 76.3(4) . 6_456 ?
O11_3 LA1 N68_1 136.0(4) . 6_456 ?
O67_1 LA1 N68_1 60.3(4) 6_456 6_456 ?
O41_1 LA1 N68_1 135.5(4) . 6_456 ?
N12_3 LA1 N68_1 115.0(4) . 6_456 ?
N42_1 LA1 N68_1 123.0(4) . 6_456 ?
O19_1 LA2 O19_1 77.1(4) 6_456 12_565 ?
O19_1 LA2 O19_1 77.1(4) 6_456 . ?
O19_1 LA2 O19_1 77.1(4) 12_565 . ?
O19_1 LA2 O11_1 122.0(4) 6_456 6_456 ?
O19_1 LA2 O11_1 156.3(4) 12_565 6_456 ?
O19_1 LA2 O11_1 92.9(4) . 6_456 ?
O19_1 LA2 O11_1 92.9(4) 6_456 12_565 ?
O19_1 LA2 O11_1 122.0(4) 12_565 12_565 ?
O19_1 LA2 O11_1 156.3(4) . 12_565 ?
O11_1 LA2 O11_1 74.2(5) 6_456 12_565 ?
O19_1 LA2 O11_1 156.3(4) 6_456 . ?
O19_1 LA2 O11_1 92.9(4) 12_565 . ?
O19_1 LA2 O11_1 122.0(4) . . ?
O11_1 LA2 O11_1 74.2(5) 6_456 . ?
O11_1 LA2 O11_1 74.2(5) 12_565 . ?
O19_1 LA2 N12_1 60.3(4) 6_456 6_456 ?
O19_1 LA2 N12_1 136.8(4) 12_565 6_456 ?
O19_1 LA2 N12_1 86.4(4) . 6_456 ?
O11_1 LA2 N12_1 62.1(4) 6_456 6_456 ?
O11_1 LA2 N12_1 70.1(4) 12_565 6_456 ?
O11_1 LA2 N12_1 129.2(4) . 6_456 ?
O19_1 LA2 N12_1 86.4(4) 6_456 12_565 ?
O19_1 LA2 N12_1 60.3(4) 12_565 12_565 ?
O19_1 LA2 N12_1 136.8(4) . 12_565 ?
O11_1 LA2 N12_1 129.2(4) 6_456 12_565 ?
O11_1 LA2 N12_1 62.1(4) 12_565 12_565 ?
O11_1 LA2 N12_1 70.1(4) . 12_565 ?
N12_1 LA2 N12_1 119.34(8) 6_456 12_565 ?
O19_1 LA2 N12_1 136.8(4) 6_456 . ?
O19_1 LA2 N12_1 86.4(4) 12_565 . ?
O19_1 LA2 N12_1 60.3(4) . . ?
O11_1 LA2 N12_1 70.1(4) 6_456 . ?
O11_1 LA2 N12_1 129.2(4) 12_565 . ?
O11_1 LA2 N12_1 62.1(4) . . ?
N12_1 LA2 N12_1 119.34(8) 6_456 . ?
N12_1 LA2 N12_1 119.34(8) 12_565 . ?
O49_2 LA3 O11_4 76.6(6) 5 . ?
O49_2 LA3 O19_4 96.8(5) 5 . ?
O11_4 LA3 O19_4 121.8(5) . . ?
O49_2 LA3 O11_2 73.5(5) 5 . ?
O11_4 LA3 O11_2 79.0(6) . . ?
O19_4 LA3 O11_2 155.1(5) . . ?
O49_2 LA3 O41_2 123.6(5) 5 5 ?
O11_4 LA3 O41_2 154.4(6) . 5 ?
O19_4 LA3 O41_2 74.8(4) . 5 ?
O11_2 LA3 O41_2 91.4(5) . 5 ?
O49_2 LA3 O19_2 156.3(6) 5 . ?
O11_4 LA3 O19_2 88.0(6) . . ?
O19_4 LA3 O19_2 76.0(5) . . ?
O11_2 LA3 O19_2 121.5(5) . . ?
O41_2 LA3 O19_2 76.9(5) 5 . ?
O49_2 LA3 N42_2 62.4(5) 5 5 ?
O11_4 LA3 N42_2 137.2(6) . 5 ?
O19_4 LA3 N42_2 76.9(4) . 5 ?
O11_2 LA3 N42_2 78.3(5) . 5 ?
O41_2 LA3 N42_2 61.4(5) 5 5 ?
O19_2 LA3 N42_2 134.8(5) . 5 ?
O49_2 LA3 N12_4 78.7(5) 5 . ?
O11_4 LA3 N12_4 61.4(6) . . ?
O19_4 LA3 N12_4 60.6(5) . . ?
O11_2 LA3 N12_4 135.8(5) . . ?
O41_2 LA3 N12_4 132.8(5) 5 . ?
O19_2 LA3 N12_4 78.1(5) . . ?
N42_2 LA3 N12_4 117.6(5) 5 . ?
O49_2 LA3 N12_2 130.3(5) 5 . ?
O11_4 LA3 N12_2 77.3(6) . . ?
O19_4 LA3 N12_2 132.9(5) . . ?
O11_2 LA3 N12_2 60.4(5) . . ?
O41_2 LA3 N12_2 77.3(5) 5 . ?
O19_2 LA3 N12_2 61.1(5) . . ?
N42_2 LA3 N12_2 120.1(5) 5 . ?
N12_4 LA3 N12_2 122.3(6) . . ?
O67_2 LA4 O67_2 77.0(5) . 9 ?
O67_2 LA4 O67_2 77.0(5) . 5 ?
O67_2 LA4 O67_2 77.0(5) 9 5 ?
O67_2 LA4 O75_2 121.3(5) . . ?
O67_2 LA4 O75_2 85.7(6) 9 . ?
O67_2 LA4 O75_2 151.4(5) 5 . ?
O67_2 LA4 O75_2 151.4(5) . 9 ?
O67_2 LA4 O75_2 121.3(5) 9 9 ?
O67_2 LA4 O75_2 85.7(6) 5 9 ?
O75_2 LA4 O75_2 84.2(8) . 9 ?
O67_2 LA4 O75_2 85.7(6) . 5 ?
O67_2 LA4 O75_2 151.4(5) 9 5 ?
O67_2 LA4 O75_2 121.3(5) 5 5 ?
O75_2 LA4 O75_2 84.2(8) . 5 ?
O75_2 LA4 O75_2 84.2(8) 9 5 ?
O67_2 LA4 N68_2 60.7(5) . . ?
O67_2 LA4 N68_2 81.2(5) 9 . ?
O67_2 LA4 N68_2 135.7(5) 5 . ?
O75_2 LA4 N68_2 61.4(6) . . ?
O75_2 LA4 N68_2 138.3(6) 9 . ?
O75_2 LA4 N68_2 70.5(6) 5 . ?
O67_2 LA4 N68_2 81.2(5) . 5 ?
O67_2 LA4 N68_2 135.7(5) 9 5 ?
O67_2 LA4 N68_2 60.7(5) 5 5 ?
O75_2 LA4 N68_2 138.3(6) . 5 ?
O75_2 LA4 N68_2 70.5(6) 9 5 ?
O75_2 LA4 N68_2 61.4(6) 5 5 ?
N68_2 LA4 N68_2 119.88(5) . 5 ?
O67_2 LA4 N68_2 135.7(5) . 9 ?
O67_2 LA4 N68_2 60.7(5) 9 9 ?
O67_2 LA4 N68_2 81.2(5) 5 9 ?
O75_2 LA4 N68_2 70.5(6) . 9 ?
O75_2 LA4 N68_2 61.4(6) 9 9 ?
O75_2 LA4 N68_2 138.3(6) 5 9 ?
N68_2 LA4 N68_2 119.88(4) . 9 ?
N68_2 LA4 N68_2 119.88(4) 5 9 ?
C2_1 C1_1 C6_1 115(2) . . ?
C2_1 C1_1 C7_1 121(2) . . ?
C6_1 C1_1 C7_1 124(2) . . ?
C1_1 C2_1 C3_1 124(2) . . ?
C1_1 C2_1 H2_1 117.9 . . ?
C3_1 C2_1 H2_1 117.9 . . ?
C4_1 C3_1 C2_1 116(2) . . ?
C4_1 C3_1 H3_1 122.1 . . ?
C2_1 C3_1 H3_1 122.1 . . ?
C5_1 C4_1 C3_1 124(2) . . ?
C5_1 C4_1 H4_1 117.8 . . ?
C3_1 C4_1 H4_1 117.8 . . ?
C4_1 C5_1 C6_1 115(2) . . ?
C4_1 C5_1 H5_1 122.4 . . ?
C6_1 C5_1 H5_1 122.4 . . ?
C5_1 C6_1 C1_1 125(2) . . ?
C5_1 C6_1 H6_1 117.6 . . ?
C1_1 C6_1 H6_1 117.6 . . ?
C1_1 C7_1 C8_1 113.0(17) . . ?
C1_1 C7_1 N9_1 115.0(18) . . ?
C8_1 C7_1 N9_1 110.0(19) . . ?
C1_1 C7_1 H7_1 106.0 . . ?
C8_1 C7_1 H7_1 106.0 . . ?
N9_1 C7_1 H7_1 106.0 . . ?
C7_1 C8_1 H8A_1 109.5 . . ?
C7_1 C8_1 H8B_1 109.5 . . ?
H8A_1 C8_1 H8B_1 109.5 . . ?
C7_1 C8_1 H8C_1 109.5 . . ?
H8A_1 C8_1 H8C_1 109.5 . . ?
H8B_1 C8_1 H8C_1 109.5 . . ?
C10_1 N9_1 C7_1 120.5(17) . . ?
C10_1 N9_1 H9_1 119.7 . . ?
C7_1 N9_1 H9_1 119.7 . . ?
O11_1 C10_1 N9_1 121.3(17) . . ?
O11_1 C10_1 C13_1 120.7(14) . . ?
N9_1 C10_1 C13_1 118.0(17) . . ?
C10_1 O11_1 LA2 122.7(11) . . ?
C17_1 N12_1 C13_1 119.4(14) . . ?
C17_1 N12_1 LA2 121.3(10) . . ?
C13_1 N12_1 LA2 118.7(11) . . ?
C14_1 C13_1 N12_1 117.8(18) . . ?
C14_1 C13_1 C10_1 130.8(17) . . ?
N12_1 C13_1 C10_1 111.3(14) . . ?
C15_1 C14_1 C13_1 122(2) . . ?
C15_1 C14_1 H14_1 119.0 . . ?
C13_1 C14_1 H14_1 119.0 . . ?
C14_1 C15_1 C16_1 120(2) . . ?
C14_1 C15_1 H15_1 119.8 . . ?
C16_1 C15_1 H15_1 119.8 . . ?
C15_1 C16_1 C17_1 117.6(19) . . ?
C15_1 C16_1 H16_1 121.2 . . ?
C17_1 C16_1 H16_1 121.2 . . ?
N12_1 C17_1 C16_1 121.9(15) . . ?
N12_1 C17_1 C18_1 113.2(15) . . ?
C16_1 C17_1 C18_1 124.2(17) . . ?
O19_1 C18_1 N20_1 124.5(15) . . ?
O19_1 C18_1 C17_1 114.7(16) . . ?
N20_1 C18_1 C17_1 120.7(17) . . ?
C18_1 O19_1 LA2 128.4(10) . . ?
C18_1 N20_1 C21_1 125.7(14) . . ?
C18_1 N20_1 H20_1 117.1 . . ?
C21_1 N20_1 H20_1 117.1 . . ?
C22_1 C21_1 C26_1 119.5(14) . . ?
C22_1 C21_1 N20_1 121.3(12) . . ?
C26_1 C21_1 N20_1 119.1(13) . . ?
C21_1 C22_1 C23_1 118.7(15) . . ?
C21_1 C22_1 H22_1 120.7 . . ?
C23_1 C22_1 H22_1 120.7 . . ?
C24_1 C23_1 C22_1 125.6(15) . . ?
C24_1 C23_1 H23_1 117.2 . . ?
C22_1 C23_1 H23_1 117.2 . . ?
C23_1 C24_1 C25_1 112.3(12) . . ?
C23_1 C24_1 C27_1 123.8(12) . . ?
C25_1 C24_1 C27_1 123.8(11) . . ?
C26_1 C25_1 C24_1 124.8(14) . . ?
C26_1 C25_1 H25_1 117.6 . . ?
C24_1 C25_1 H25_1 117.6 . . ?
C21_1 C26_1 C25_1 119.0(15) . . ?
C21_1 C26_1 H26_1 120.5 . . ?
C25_1 C26_1 H26_1 120.5 . . ?
C28_1 C27_1 C32_1 120.0 . . ?
C28_1 C27_1 C24_1 119.6(8) . . ?
C32_1 C27_1 C24_1 120.3(9) . . ?
C27_1 C28_1 C29_1 120.0 . . ?
C27_1 C28_1 H28_1 120.0 . . ?
C29_1 C28_1 H28_1 120.0 . . ?
C28_1 C29_1 C30_1 120.0 . . ?
C28_1 C29_1 C33_1 119.9(8) . . ?
C30_1 C29_1 C33_1 120.0(8) . . ?
C31_1 C30_1 C29_1 120.0 . . ?
C31_1 C30_1 H30_1 120.0 . . ?
C29_1 C30_1 H30_1 120.0 . . ?
C32_1 C31_1 C30_1 120.0 . . ?
C32_1 C31_1 C59_1 121.0(8) . . ?
C30_1 C31_1 C59_1 119.0(8) . . ?
C31_1 C32_1 C27_1 120.0 . . ?
C31_1 C32_1 H32_1 120.0 . . ?
C27_1 C32_1 H32_1 120.0 . . ?
C38_1 C33_1 C34_1 111.2(11) . . ?
C38_1 C33_1 C29_1 123.5(11) . . ?
C34_1 C33_1 C29_1 125.3(10) . . ?
C35_1 C34_1 C33_1 124.2(13) . . ?
C35_1 C34_1 H34_1 117.9 . . ?
C33_1 C34_1 H34_1 117.9 . . ?
C36_1 C35_1 C34_1 121.3(13) . . ?
C36_1 C35_1 H35_1 119.3 . . ?
C34_1 C35_1 H35_1 119.3 . . ?
C37_1 C36_1 C35_1 117.1(13) . . ?
C37_1 C36_1 N39_1 123.8(11) . . ?
C35_1 C36_1 N39_1 119.1(11) . . ?
C36_1 C37_1 C38_1 120.0(14) . . ?
C36_1 C37_1 H37_1 120.0 . . ?
C38_1 C37_1 H37_1 120.0 . . ?
C37_1 C38_1 C33_1 126.1(13) . . ?
C37_1 C38_1 H38_1 116.9 . . ?
C33_1 C38_1 H38_1 116.9 . . ?
C40_1 N39_1 C36_1 126.7(12) . . ?
C40_1 N39_1 H39_1 116.6 . . ?
C36_1 N39_1 H39_1 116.6 . . ?
O41_1 C40_1 N39_1 124.0(13) . . ?
O41_1 C40_1 C43_1 118.6(13) . . ?
N39_1 C40_1 C43_1 117.4(14) . . ?
C40_1 O41_1 LA1 126.3(9) . . ?
C47_1 N42_1 C43_1 119.6(13) . . ?
C47_1 N42_1 LA1 119.0(10) . . ?
C43_1 N42_1 LA1 121.0(9) . . ?
C44_1 C43_1 N42_1 122.1(14) . . ?
C44_1 C43_1 C40_1 127.1(15) . . ?
N42_1 C43_1 C40_1 110.8(13) . . ?
C43_1 C44_1 C45_1 118.6(16) . . ?
C43_1 C44_1 H44_1 120.7 . . ?
C45_1 C44_1 H44_1 120.7 . . ?
C46_1 C45_1 C44_1 120.6(17) . . ?
C46_1 C45_1 H45_1 119.7 . . ?
C44_1 C45_1 H45_1 119.7 . . ?
C45_1 C46_1 C47_1 119.5(17) . . ?
C45_1 C46_1 H46_1 120.2 . . ?
C47_1 C46_1 H46_1 120.2 . . ?
N42_1 C47_1 C48_1 113.5(15) . . ?
N42_1 C47_1 C46_1 119.4(15) . . ?
C48_1 C47_1 C46_1 127.1(16) . . ?
O49_1 C48_1 N50_1 120.1(16) . . ?
O49_1 C48_1 C47_1 118.4(16) . . ?
N50_1 C48_1 C47_1 121.5(19) . . ?
C48_1 O49_1 LA1 127.9(10) . . ?
C48_1 N50_1 C51_1 118.0(17) . . ?
C48_1 N50_1 H50_1 121.0 . . ?
C51_1 N50_1 H50_1 121.0 . . ?
C53_1 C51_1 C52_1 115.3(16) . . ?
C53_1 C51_1 N50_1 111.0(18) . . ?
C52_1 C51_1 N50_1 108.1(19) . . ?
C53_1 C51_1 H51_1 107.4 . . ?
C52_1 C51_1 H51_1 107.4 . . ?
N50_1 C51_1 H51_1 107.4 . . ?
C51_1 C52_1 H52A_1 109.5 . . ?
C51_1 C52_1 H52B_1 109.5 . . ?
H52A_1 C52_1 H52B_1 109.5 . . ?
C51_1 C52_1 H52C_1 109.5 . . ?
H52A_1 C52_1 H52C_1 109.5 . . ?
H52B_1 C52_1 H52C_1 109.5 . . ?
C58_1 C53_1 C54_1 118(2) . . ?
C58_1 C53_1 C51_1 123(2) . . ?
C54_1 C53_1 C51_1 119(2) . . ?
C55_1 C54_1 C53_1 122(3) . . ?
C55_1 C54_1 H54_1 119.2 . . ?
C53_1 C54_1 H54_1 119.2 . . ?
C54_1 C55_1 C56_1 118(3) . . ?
C54_1 C55_1 H55_1 121.2 . . ?
C56_1 C55_1 H55_1 121.2 . . ?
C57_1 C56_1 C55_1 123(3) . . ?
C57_1 C56_1 H56_1 118.6 . . ?
C55_1 C56_1 H56_1 118.6 . . ?
C58_1 C57_1 C56_1 117(3) . . ?
C58_1 C57_1 H57_1 121.5 . . ?
C56_1 C57_1 H57_1 121.5 . . ?
C57_1 C58_1 C53_1 122(3) . . ?
C57_1 C58_1 H58_1 119.0 . . ?
C53_1 C58_1 H58_1 119.0 . . ?
C60_1 C59_1 C64_1 112.2(11) . . ?
C60_1 C59_1 C31_1 125.4(11) . . ?
C64_1 C59_1 C31_1 122.4(11) . . ?
C61_1 C60_1 C59_1 126.2(14) . . ?
C61_1 C60_1 H60_1 116.9 . . ?
C59_1 C60_1 H60_1 116.9 . . ?
C60_1 C61_1 C62_1 117.8(14) . . ?
C60_1 C61_1 H61_1 121.1 . . ?
C62_1 C61_1 H61_1 121.1 . . ?
C61_1 C62_1 C63_1 118.9(14) . . ?
C61_1 C62_1 N65_1 117.4(12) . . ?
C63_1 C62_1 N65_1 123.7(12) . . ?
C64_1 C63_1 C62_1 119.7(15) . . ?
C64_1 C63_1 H63_1 120.2 . . ?
C62_1 C63_1 H63_1 120.2 . . ?
C63_1 C64_1 C59_1 124.7(14) . . ?
C63_1 C64_1 H64_1 117.6 . . ?
C59_1 C64_1 H64_1 117.6 . . ?
C66_1 N65_1 C62_1 125.3(13) . . ?
C66_1 N65_1 H65_1 117.3 . . ?
C62_1 N65_1 H65_1 117.3 . . ?
O67_1 C66_1 N65_1 122.2(14) . . ?
O67_1 C66_1 C69_1 118.7(14) . . ?
N65_1 C66_1 C69_1 119.1(15) . . ?
C66_1 O67_1 LA1 126.1(9) . 12_565 ?
C73_1 N68_1 C69_1 122.0(13) . . ?
C73_1 N68_1 LA1 117.7(10) . 12_565 ?
C69_1 N68_1 LA1 119.5(10) . 12_565 ?
N68_1 C69_1 C70_1 122.6(15) . . ?
N68_1 C69_1 C66_1 113.3(14) . . ?
C70_1 C69_1 C66_1 123.9(16) . . ?
C71_1 C70_1 C69_1 115.5(18) . . ?
C71_1 C70_1 H70_1 122.3 . . ?
C69_1 C70_1 H70_1 122.3 . . ?
C72_1 C71_1 C70_1 122(2) . . ?
C72_1 C71_1 H71_1 119.0 . . ?
C70_1 C71_1 H71_1 119.0 . . ?
C71_1 C72_1 C73_1 117.3(17) . . ?
C71_1 C72_1 H72_1 121.3 . . ?
C73_1 C72_1 H72_1 121.3 . . ?
N68_1 C73_1 C72_1 120.4(15) . . ?
N68_1 C73_1 C74_1 115.5(14) . . ?
C72_1 C73_1 C74_1 124.0(15) . . ?
O75_1 C74_1 N76_1 121.4(16) . . ?
O75_1 C74_1 C73_1 118.2(14) . . ?
N76_1 C74_1 C73_1 120.5(17) . . ?
C74_1 O75_1 LA1 126.1(10) . 12_565 ?
C74_1 N76_1 C77_1 124.1(17) . . ?
C74_1 N76_1 H76_1 117.9 . . ?
C77_1 N76_1 H76_1 117.9 . . ?
C79_1 C77_1 N76_1 117.0(15) . . ?
C79_1 C77_1 C78_1 124.0(19) . . ?
N76_1 C77_1 C78_1 106.8(18) . . ?
C79_1 C77_1 H77_1 101.7 . . ?
N76_1 C77_1 H77_1 101.7 . . ?
C78_1 C77_1 H77_1 101.7 . . ?
C77_1 C78_1 H78A_1 109.5 . . ?
C77_1 C78_1 H78B_1 109.5 . . ?
H78A_1 C78_1 H78B_1 109.5 . . ?
C77_1 C78_1 H78C_1 109.5 . . ?
H78A_1 C78_1 H78C_1 109.5 . . ?
H78B_1 C78_1 H78C_1 109.5 . . ?
C80_1 C79_1 C84_1 120(3) . . ?
C80_1 C79_1 C77_1 118(3) . . ?
C84_1 C79_1 C77_1 122(3) . . ?
C79_1 C80_1 C81_1 119(3) . . ?
C79_1 C80_1 H80_1 120.3 . . ?
C81_1 C80_1 H80_1 120.3 . . ?
C82_1 C81_1 C80_1 120(3) . . ?
C82_1 C81_1 H81_1 120.0 . . ?
C80_1 C81_1 H81_1 120.0 . . ?
C83_1 C82_1 C81_1 119(3) . . ?
C83_1 C82_1 H82_1 120.5 . . ?
C81_1 C82_1 H82_1 120.5 . . ?
C84_1 C83_1 C82_1 121(3) . . ?
C84_1 C83_1 H83_1 119.6 . . ?
C82_1 C83_1 H83_1 119.6 . . ?
C83_1 C84_1 C79_1 120(3) . . ?
C83_1 C84_1 H84_1 120.0 . . ?
C79_1 C84_1 H84_1 120.0 . . ?
C6_2 C1_2 C2_2 113(3) . . ?
C6_2 C1_2 C7_2 126(3) . . ?
C2_2 C1_2 C7_2 121(3) . . ?
C3_2 C2_2 C1_2 126(3) . . ?
C3_2 C2_2 H2_2 117.2 . . ?
C1_2 C2_2 H2_2 117.2 . . ?
C2_2 C3_2 C4_2 114(3) . . ?
C2_2 C3_2 H3_2 123.2 . . ?
C4_2 C3_2 H3_2 123.2 . . ?
C5_2 C4_2 C3_2 127(3) . . ?
C5_2 C4_2 H4_2 116.7 . . ?
C3_2 C4_2 H4_2 116.7 . . ?
C6_2 C5_2 C4_2 114(3) . . ?
C6_2 C5_2 H5_2 123.2 . . ?
C4_2 C5_2 H5_2 123.2 . . ?
C5_2 C6_2 C1_2 127(3) . . ?
C5_2 C6_2 H6_2 116.5 . . ?
C1_2 C6_2 H6_2 116.5 . . ?
C1_2 C7_2 N9_2 112(2) . . ?
C1_2 C7_2 C8_2 113(3) . . ?
N9_2 C7_2 C8_2 99(2) . . ?
C1_2 C7_2 H7_2 110.8 . . ?
N9_2 C7_2 H7_2 110.8 . . ?
C8_2 C7_2 H7_2 110.8 . . ?
C7_2 C8_2 H8A_2 109.5 . . ?
C7_2 C8_2 H8B_2 109.5 . . ?
H8A_2 C8_2 H8B_2 109.5 . . ?
C7_2 C8_2 H8C_2 109.5 . . ?
H8A_2 C8_2 H8C_2 109.5 . . ?
H8B_2 C8_2 H8C_2 109.5 . . ?
C10_2 N9_2 C7_2 116(2) . . ?
C10_2 N9_2 H9_2 122.0 . . ?
C7_2 N9_2 H9_2 122.0 . . ?
O11_2 C10_2 N9_2 121(2) . . ?
O11_2 C10_2 C13_2 120.5(18) . . ?
N9_2 C10_2 C13_2 118(2) . . ?
C10_2 O11_2 LA3 126.0(12) . . ?
C13_2 N12_2 C17_2 118.9(17) . . ?
C13_2 N12_2 LA3 121.1(14) . . ?
C17_2 N12_2 LA3 118.9(12) . . ?
N12_2 C13_2 C14_2 123(2) . . ?
N12_2 C13_2 C10_2 111.6(18) . . ?
C14_2 C13_2 C10_2 125(2) . . ?
C13_2 C14_2 C15_2 118(2) . . ?
C13_2 C14_2 H14_2 121.0 . . ?
C15_2 C14_2 H14_2 121.0 . . ?
C16_2 C15_2 C14_2 119(2) . . ?
C16_2 C15_2 H15_2 120.3 . . ?
C14_2 C15_2 H15_2 120.3 . . ?
C15_2 C16_2 C17_2 120(2) . . ?
C15_2 C16_2 H16_2 119.8 . . ?
C17_2 C16_2 H16_2 119.8 . . ?
N12_2 C17_2 C16_2 119.6(17) . . ?
N12_2 C17_2 C18_2 110.6(18) . . ?
C16_2 C17_2 C18_2 129.2(19) . . ?
O19_2 C18_2 N20_2 122.6(17) . . ?
O19_2 C18_2 C17_2 120.5(19) . . ?
N20_2 C18_2 C17_2 116.9(19) . . ?
C18_2 O19_2 LA3 124.9(12) . . ?
C18_2 N20_2 C21_2 125.4(16) . . ?
C18_2 N20_2 H20_2 117.3 . . ?
C21_2 N20_2 H20_2 117.3 . . ?
C22_2 C21_2 C26_2 122.1(17) . . ?
C22_2 C21_2 N20_2 122.7(17) . . ?
C26_2 C21_2 N20_2 115.0(17) . . ?
C21_2 C22_2 C23_2 116.6(18) . . ?
C21_2 C22_2 H22_2 121.7 . . ?
C23_2 C22_2 H22_2 121.7 . . ?
C22_2 C23_2 C24_2 125.0(17) . . ?
C22_2 C23_2 H23_2 117.5 . . ?
C24_2 C23_2 H23_2 117.5 . . ?
C25_2 C24_2 C23_2 115.2(15) . . ?
C25_2 C24_2 C27_2 121.8(14) . . ?
C23_2 C24_2 C27_2 122.8(14) . . ?
C24_2 C25_2 C26_2 121.7(16) . . ?
C24_2 C25_2 H25_2 119.1 . . ?
C26_2 C25_2 H25_2 119.1 . . ?
C21_2 C26_2 C25_2 118.7(17) . . ?
C21_2 C26_2 H26_2 120.7 . . ?
C25_2 C26_2 H26_2 120.7 . . ?
C28_2 C27_2 C32_2 120.0 . . ?
C28_2 C27_2 C24_2 120.7(10) . . ?
C32_2 C27_2 C24_2 119.2(10) . . ?
C29_2 C28_2 C27_2 120.0 . . ?
C29_2 C28_2 H28_2 120.0 . . ?
C27_2 C28_2 H28_2 120.0 . . ?
C28_2 C29_2 C30_2 120.0 . . ?
C28_2 C29_2 C33_2 120.7(9) . . ?
C30_2 C29_2 C33_2 119.2(9) . . ?
C29_2 C30_2 C31_2 120.0 . . ?
C29_2 C30_2 H30_2 120.0 . . ?
C31_2 C30_2 H30_2 120.0 . . ?
C30_2 C31_2 C32_2 120.0 . . ?
C30_2 C31_2 C59_2 120.7(10) . . ?
C32_2 C31_2 C59_2 119.2(10) . . ?
C31_2 C32_2 C27_2 120.0 . . ?
C31_2 C32_2 H32_2 120.0 . . ?
C27_2 C32_2 H32_2 120.0 . . ?
C34_2 C33_2 C38_2 120.0 . . ?
C34_2 C33_2 C29_2 118.9(9) . . ?
C38_2 C33_2 C29_2 121.0(9) . . ?
C33_2 C34_2 C35_2 120.0 . . ?
C33_2 C34_2 H34_2 120.0 . . ?
C35_2 C34_2 H34_2 120.0 . . ?
C36_2 C35_2 C34_2 120.0 . . ?
C36_2 C35_2 H35_2 120.0 . . ?
C34_2 C35_2 H35_2 120.0 . . ?
C35_2 C36_2 C37_2 120.0 . . ?
C35_2 C36_2 N39_2 118.5(11) . . ?
C37_2 C36_2 N39_2 121.4(11) . . ?
C38_2 C37_2 C36_2 120.0 . . ?
C38_2 C37_2 H37_2 120.0 . . ?
C36_2 C37_2 H37_2 120.0 . . ?
C37_2 C38_2 C33_2 120.0 . . ?
C37_2 C38_2 H38_2 120.0 . . ?
C33_2 C38_2 H38_2 120.0 . . ?
C40_2 N39_2 C36_2 126.4(16) . . ?
C40_2 N39_2 H39_2 116.8 . . ?
C36_2 N39_2 H39_2 116.8 . . ?
O41_2 C40_2 N39_2 122.6(19) . . ?
O41_2 C40_2 C43_2 119.5(19) . . ?
N39_2 C40_2 C43_2 118(2) . . ?
C40_2 O41_2 LA3 125.7(13) . 9 ?
C43_2 N42_2 C47_2 120.8(16) . . ?
C43_2 N42_2 LA3 119.7(12) . 9 ?
C47_2 N42_2 LA3 118.9(13) . 9 ?
N42_2 C43_2 C44_2 120.2(19) . . ?
N42_2 C43_2 C40_2 112.4(18) . . ?
C44_2 C43_2 C40_2 127(2) . . ?
C45_2 C44_2 C43_2 119(2) . . ?
C45_2 C44_2 H44_2 120.7 . . ?
C43_2 C44_2 H44_2 120.7 . . ?
C46_2 C45_2 C44_2 121(2) . . ?
C46_2 C45_2 H45_2 119.6 . . ?
C44_2 C45_2 H45_2 119.6 . . ?
C45_2 C46_2 C47_2 119(2) . . ?
C45_2 C46_2 H46_2 120.5 . . ?
C47_2 C46_2 H46_2 120.5 . . ?
N42_2 C47_2 C46_2 120(2) . . ?
N42_2 C47_2 C48_2 111.7(19) . . ?
C46_2 C47_2 C48_2 128(2) . . ?
O49_2 C48_2 N50_2 124(2) . . ?
O49_2 C48_2 C47_2 121.7(19) . . ?
N50_2 C48_2 C47_2 115(2) . . ?
C48_2 O49_2 LA3 123.9(14) . 9 ?
C48_2 N50_2 C51_2 117(2) . . ?
C48_2 N50_2 H50_2 121.4 . . ?
C51_2 N50_2 H50_2 121.4 . . ?
C53_2 C51_2 N50_2 102(2) . . ?
C53_2 C51_2 C52_2 131(4) . . ?
N50_2 C51_2 C52_2 115(3) . . ?
C53_2 C51_2 H51_2 101.3 . . ?
N50_2 C51_2 H51_2 101.3 . . ?
C52_2 C51_2 H51_2 101.3 . . ?
C51_2 C52_2 H52A_2 109.5 . . ?
C51_2 C52_2 H52B_2 109.5 . . ?
H52A_2 C52_2 H52B_2 109.5 . . ?
C51_2 C52_2 H52C_2 109.5 . . ?
H52A_2 C52_2 H52C_2 109.5 . . ?
H52B_2 C52_2 H52C_2 109.5 . . ?
C58_2 C53_2 C54_2 115(4) . . ?
C58_2 C53_2 C51_2 117(4) . . ?
C54_2 C53_2 C51_2 128(4) . . ?
C55_2 C54_2 C53_2 125(4) . . ?
C55_2 C54_2 H54_2 117.7 . . ?
C53_2 C54_2 H54_2 117.7 . . ?
C54_2 C55_2 C56_2 114(4) . . ?
C54_2 C55_2 H55_2 122.9 . . ?
C56_2 C55_2 H55_2 123.0 . . ?
C57_2 C56_2 C55_2 123(4) . . ?
C57_2 C56_2 H56_2 118.5 . . ?
C55_2 C56_2 H56_2 118.5 . . ?
C58_2 C57_2 C56_2 116(4) . . ?
C58_2 C57_2 H57_2 122.2 . . ?
C56_2 C57_2 H57_2 122.2 . . ?
C57_2 C58_2 C53_2 125(4) . . ?
C57_2 C58_2 H58_2 117.7 . . ?
C53_2 C58_2 H58_2 117.7 . . ?
C64_2 C59_2 C60_2 115.2(14) . . ?
C64_2 C59_2 C31_2 122.3(14) . . ?
C60_2 C59_2 C31_2 122.5(13) . . ?
C61_2 C60_2 C59_2 124.4(16) . . ?
C61_2 C60_2 H60_2 117.8 . . ?
C59_2 C60_2 H60_2 117.8 . . ?
C60_2 C61_2 C62_2 119.8(16) . . ?
C60_2 C61_2 H61_2 120.1 . . ?
C62_2 C61_2 H61_2 120.1 . . ?
C61_2 C62_2 C63_2 117.4(15) . . ?
C61_2 C62_2 N65_2 120.0(15) . . ?
C63_2 C62_2 N65_2 122.5(15) . . ?
C64_2 C63_2 C62_2 121.4(16) . . ?
C64_2 C63_2 H63_2 119.3 . . ?
C62_2 C63_2 H63_2 119.3 . . ?
C63_2 C64_2 C59_2 121.8(16) . . ?
C63_2 C64_2 H64_2 119.1 . . ?
C59_2 C64_2 H64_2 119.1 . . ?
C66_2 N65_2 C62_2 128.2(16) . . ?
C66_2 N65_2 H65_2 115.9 . . ?
C62_2 N65_2 H65_2 115.9 . . ?
O67_2 C66_2 N65_2 121.4(16) . . ?
O67_2 C66_2 C69_2 119.6(19) . . ?
N65_2 C66_2 C69_2 119(2) . . ?
C66_2 O67_2 LA4 125.4(12) . . ?
C73_2 N68_2 C69_2 123.2(17) . . ?
C73_2 N68_2 LA4 116.9(14) . . ?
C69_2 N68_2 LA4 118.2(13) . . ?
N68_2 C69_2 C70_2 120.3(18) . . ?
N68_2 C69_2 C66_2 112.3(19) . . ?
C70_2 C69_2 C66_2 127(2) . . ?
C69_2 C70_2 C71_2 121(2) . . ?
C69_2 C70_2 H70_2 119.5 . . ?
C71_2 C70_2 H70_2 119.5 . . ?
C70_2 C71_2 C72_2 115(2) . . ?
C70_2 C71_2 H71_2 122.3 . . ?
C72_2 C71_2 H71_2 122.3 . . ?
C73_2 C72_2 C71_2 120(2) . . ?
C73_2 C72_2 H72_2 120.1 . . ?
C71_2 C72_2 H72_2 120.1 . . ?
N68_2 C73_2 C74_2 117(2) . . ?
N68_2 C73_2 C72_2 120(2) . . ?
C74_2 C73_2 C72_2 123(2) . . ?
N76_2 C74_2 O75_2 114(2) . . ?
N76_2 C74_2 C73_2 127(3) . . ?
O75_2 C74_2 C73_2 118(2) . . ?
C74_2 O75_2 LA4 121.5(14) . . ?
C74_2 N76_2 C77_2 127(3) . . ?
C74_2 N76_2 H76_2 116.6 . . ?
C77_2 N76_2 H76_2 116.6 . . ?
C79_2 C77_2 N76_2 107(3) . . ?
C79_2 C77_2 C78_2 111(3) . . ?
N76_2 C77_2 C78_2 108(3) . . ?
C79_2 C77_2 H77_2 110.3 . . ?
N76_2 C77_2 H77_2 110.3 . . ?
C78_2 C77_2 H77_2 110.3 . . ?
C77_2 C78_2 H78A_2 109.5 . . ?
C77_2 C78_2 H78B_2 109.5 . . ?
H78A_2 C78_2 H78B_2 109.5 . . ?
C77_2 C78_2 H78C_2 109.5 . . ?
H78A_2 C78_2 H78C_2 109.5 . . ?
H78B_2 C78_2 H78C_2 109.5 . . ?
C80_2 C79_2 C84_2 116(3) . . ?
C80_2 C79_2 C77_2 125(4) . . ?
C84_2 C79_2 C77_2 118(4) . . ?
C79_2 C80_2 C81_2 123(4) . . ?
C79_2 C80_2 H80_2 118.3 . . ?
C81_2 C80_2 H80_2 118.3 . . ?
C80_2 C81_2 C82_2 116(4) . . ?
C80_2 C81_2 H81_2 122.2 . . ?
C82_2 C81_2 H81_2 122.2 . . ?
C83_2 C82_2 C81_2 123(4) . . ?
C83_2 C82_2 H82_2 118.7 . . ?
C81_2 C82_2 H82_2 118.7 . . ?
C84_2 C83_2 C82_2 116(4) . . ?
C84_2 C83_2 H83_2 122.1 . . ?
C82_2 C83_2 H83_2 122.1 . . ?
C83_2 C84_2 C79_2 124(4) . . ?
C83_2 C84_2 H84_2 118.2 . . ?
C79_2 C84_2 H84_2 118.2 . . ?
C2_3 C1_3 C6_3 117(2) . . ?
C2_3 C1_3 C7_3 120.8(19) . . ?
C6_3 C1_3 C7_3 122.5(19) . . ?
C3_3 C2_3 C1_3 124(2) . . ?
C3_3 C2_3 H2_3 118.0 . . ?
C1_3 C2_3 H2_3 118.0 . . ?
C2_3 C3_3 C4_3 116(2) . . ?
C2_3 C3_3 H3_3 122.0 . . ?
C4_3 C3_3 H3_3 122.0 . . ?
C3_3 C4_3 C5_3 124(2) . . ?
C3_3 C4_3 H4_3 117.8 . . ?
C5_3 C4_3 H4_3 117.8 . . ?
C4_3 C5_3 C6_3 116(2) . . ?
C4_3 C5_3 H5_3 121.8 . . ?
C6_3 C5_3 H5_3 121.8 . . ?
C5_3 C6_3 C1_3 123(2) . . ?
C5_3 C6_3 H6_3 118.6 . . ?
C1_3 C6_3 H6_3 118.6 . . ?
N9_3 C7_3 C1_3 112.5(17) . . ?
N9_3 C7_3 C8_3 109.3(18) . . ?
C1_3 C7_3 C8_3 110.4(17) . . ?
N9_3 C7_3 H7_3 108.2 . . ?
C1_3 C7_3 H7_3 108.2 . . ?
C8_3 C7_3 H7_3 108.2 . . ?
C7_3 C8_3 H8A_3 109.5 . . ?
C7_3 C8_3 H8B_3 109.5 . . ?
H8A_3 C8_3 H8B_3 109.5 . . ?
C7_3 C8_3 H8C_3 109.5 . . ?
H8A_3 C8_3 H8C_3 109.5 . . ?
H8B_3 C8_3 H8C_3 109.5 . . ?
C10_3 N9_3 C7_3 121.5(15) . . ?
C10_3 N9_3 H9_3 119.2 . . ?
C7_3 N9_3 H9_3 119.2 . . ?
O11_3 C10_3 N9_3 121.5(16) . . ?
O11_3 C10_3 C13_3 120.5(14) . . ?
N9_3 C10_3 C13_3 117.9(16) . . ?
C10_3 O11_3 LA1 123.9(10) . . ?
C17_3 N12_3 C13_3 117.8(13) . . ?
C17_3 N12_3 LA1 120.6(10) . . ?
C13_3 N12_3 LA1 119.7(11) . . ?
C14_3 C13_3 N12_3 121.2(17) . . ?
C14_3 C13_3 C10_3 127.3(17) . . ?
N12_3 C13_3 C10_3 111.0(14) . . ?
C15_3 C14_3 C13_3 119.3(19) . . ?
C15_3 C14_3 H14_3 120.3 . . ?
C13_3 C14_3 H14_3 120.3 . . ?
C14_3 C15_3 C16_3 119(2) . . ?
C14_3 C15_3 H15_3 120.3 . . ?
C16_3 C15_3 H15_3 120.3 . . ?
C17_3 C16_3 C15_3 118(2) . . ?
C17_3 C16_3 H16_3 121.0 . . ?
C15_3 C16_3 H16_3 121.0 . . ?
N12_3 C17_3 C16_3 122.1(16) . . ?
N12_3 C17_3 C18_3 112.4(14) . . ?
C16_3 C17_3 C18_3 125.1(18) . . ?
O19_3 C18_3 N20_3 120.4(15) . . ?
O19_3 C18_3 C17_3 118.8(15) . . ?
N20_3 C18_3 C17_3 120.8(16) . . ?
C18_3 O19_3 LA1 126.1(10) . . ?
C18_3 N20_3 C21_3 130.4(14) . . ?
C18_3 N20_3 H20_3 114.8 . . ?
C21_3 N20_3 H20_3 114.8 . . ?
C22A_3a C21_3 C26A_3 120.0 . . ?
C22B_3b C21_3 C26B_3 119(2) . . ?
C22B_3b C21_3 N20_3 119.6(15) . . ?
C22A_3a C21_3 N20_3 121.2(10) . . ?
C26A_3a C21_3 N20_3 118.7(10) . . ?
C26B_3b C21_3 N20_3 121.0(17) . . ?
C21_3 C22A_3a C23A_3 120.0 . . ?
C21_3 C22A_3a H22A_3 120.0 . . ?
C23A_3a C22A_3a H22A_3 120.0 . . ?
C24_3 C23A_3a C22A_3 120.0 . . ?
C24_3 C23A_3a H23A_3 120.0 . . ?
C22A_3a C23A_3a H23A_3 120.0 . . ?
C23A_3a C24_3 C25A_3 120.0 . . ?
C23B_3b C24_3 C25B_3 116(2) . . ?
C23B_3b C24_3 C27_3 121.2(16) . . ?
C23A_3a C24_3 C27_3 120.0(15) . . ?
C25A_3a C24_3 C27_3 120.0(14) . . ?
C25B_3b C24_3 C27_3 118.2(19) . . ?
C24_3 C25A_3a C26A_3 120.0 . . ?
C24_3 C25A_3a H25A_3 120.0 . . ?
C26A_3a C25A_3a H25A_3 120.0 . . ?
C25A_3a C26A_3a C21_3 120.0 . . ?
C25A_3a C26A_3a H26A_3 120.0 . . ?
C21_3 C26A_3a H26A_3 120.0 . . ?
C28_3 C27_3 C24_3 125.6(15) . . ?
C28_3 C27_3 C28_3 108.3(18) . 12_565 ?
C24_3 C27_3 C28_3 124.2(17) . 12_565 ?
C27_3 C28_3 C27_3 129.1(18) . 6_456 ?
C27_3 C28_3 H28_3 115.4 . . ?
C27_3 C28_3 H28_3 115.4 6_456 . ?
C21_3 C22B_3b C23B_3 120(2) . . ?
C21_3 C22B_3b H22B_3 120.0 . . ?
C23B_3b C22B_3b H22B_3 120.0 . . ?
C24_3 C23B_3b C22B_3 120(2) . . ?
C24_3 C23B_3b H23B_3 120.0 . . ?
C22B_3b C23B_3b H23B_3 120.0 . . ?
C24_3 C25B_3b C26B_3 119(3) . . ?
C24_3 C25B_3b H25B_3 120.4 . . ?
C26B_3b C25B_3b H25B_3 120.4 . . ?
C25B_3b C26B_3b C21_3 119(3) . . ?
C25B_3b C26B_3b H26B_3 120.3 . . ?
C21_3 C26B_3b H26B_3 120.3 . . ?
C2_4 C1_4 C6_4 115(4) . . ?
C2_4 C1_4 C7_4 128(6) . . ?
C6_4 C1_4 C7_4 117(6) . . ?
C1_4 C2_4 C3_4 125(4) . . ?
C1_4 C2_4 H2_4 117.6 . . ?
C3_4 C2_4 H2_4 117.6 . . ?
C4_4 C3_4 C2_4 115(4) . . ?
C4_4 C3_4 H3_4 122.5 . . ?
C2_4 C3_4 H3_4 122.5 . . ?
C5_4 C4_4 C3_4 125(4) . . ?
C5_4 C4_4 H4_4 117.5 . . ?
C3_4 C4_4 H4_4 117.5 . . ?
C4_4 C5_4 C6_4 115(4) . . ?
C4_4 C5_4 H5_4 122.5 . . ?
C6_4 C5_4 H5_4 122.5 . . ?
C5_4 C6_4 C1_4 125(4) . . ?
C5_4 C6_4 H6_4 117.5 . . ?
C1_4 C6_4 H6_4 117.5 . . ?
C8_4 C7_4 C1_4 116(4) . . ?
C8_4 C7_4 N9_4 106(4) . . ?
C1_4 C7_4 N9_4 114(4) . . ?
C8_4 C7_4 H7_4 106.6 . . ?
C1_4 C7_4 H7_4 106.6 . . ?
N9_4 C7_4 H7_4 106.6 . . ?
C7_4 C8_4 H8A_4 109.5 . . ?
C7_4 C8_4 H8B_4 109.5 . . ?
H8A_4 C8_4 H8B_4 109.5 . . ?
C7_4 C8_4 H8C_4 109.5 . . ?
H8A_4 C8_4 H8C_4 109.5 . . ?
H8B_4 C8_4 H8C_4 109.5 . . ?
C10_4 N9_4 C7_4 122(3) . . ?
C10_4 N9_4 H9_4 118.9 . . ?
C7_4 N9_4 H9_4 118.9 . . ?
O11_4 C10_4 N9_4 119(3) . . ?
O11_4 C10_4 C13_4 124(2) . . ?
N9_4 C10_4 C13_4 117(3) . . ?
C10_4 O11_4 LA3 124.1(16) . . ?
C17_4 N12_4 C13_4 117.7(17) . . ?
C17_4 N12_4 LA3 119.9(11) . . ?
C13_4 N12_4 LA3 120.8(14) . . ?
C14_4 C13_4 N12_4 122(2) . . ?
C14_4 C13_4 C10_4 131(2) . . ?
N12_4 C13_4 C10_4 107(2) . . ?
C13_4 C14_4 C15_4 119(2) . . ?
C13_4 C14_4 H14_4 120.7 . . ?
C15_4 C14_4 H14_4 120.7 . . ?
C16_4 C15_4 C14_4 122(3) . . ?
C16_4 C15_4 H15_4 119.1 . . ?
C14_4 C15_4 H15_4 119.1 . . ?
C15_4 C16_4 C17_4 119(2) . . ?
C15_4 C16_4 H16_4 120.6 . . ?
C17_4 C16_4 H16_4 120.6 . . ?
N12_4 C17_4 C16_4 120.3(17) . . ?
N12_4 C17_4 C18_4 110.1(17) . . ?
C16_4 C17_4 C18_4 129(2) . . ?
O19_4 C18_4 N20_4 122.9(17) . . ?
O19_4 C18_4 C17_4 120.6(18) . . ?
N20_4 C18_4 C17_4 116.3(18) . . ?
C18_4 O19_4 LA3 126.3(12) . . ?
C18_4 N20_4 C21_4 127.7(14) . . ?
C18_4 N20_4 H20_4 116.1 . . ?
C21_4 N20_4 H20_4 116.1 . . ?
C26B_4b C21_4 C22B_4 122(3) . . ?
C26A_4a C21_4 C22A_4 121.3(16) . . ?
C26A_4a C21_4 N20_4 120.5(12) . . ?
C26B_4b C21_4 N20_4 118.8(17) . . ?
C22B_4b C21_4 N20_4 117.5(16) . . ?
C22A_4a C21_4 N20_4 117.3(13) . . ?
C21_4 C22A_4a C23A_4 117.3(17) . . ?
C21_4 C22A_4a H22A_4 121.3 . . ?
C23A_4a C22A_4a H22A_4 121.3 . . ?
C22A_4a C23A_4a C24_4 123.1(18) . . ?
C22A_4a C23A_4a H23A_4 118.5 . . ?
C24_4 C23A_4a H23A_4 118.5 . . ?
C25B_4b C24_4 C23B_4 112(3) . . ?
C25A_4a C24_4 C23A_4 113.3(17) . . ?
C25A_4a C24_4 C27_4 122.9(16) . . ?
C25B_4b C24_4 C27_4 125(2) . . ?
C23B_4b C24_4 C27_4 121(2) . . ?
C23A_4a C24_4 C27_4 122.5(18) . . ?
C24_4 C25A_4a C26A_4 124.9(16) . . ?
C24_4 C25A_4a H25A_4 117.6 . . ?
C26A_4a C25A_4a H25A_4 117.6 . . ?
C21_4 C26A_4a C25A_4 117.0(16) . . ?
C21_4 C26A_4a H26A_4 121.5 . . ?
C25A_4a C26A_4a H26A_4 121.5 . . ?
C28_4 C27_4 C24_4 123.8(18) . . ?
C28_4 C27_4 C28_4 111.5(19) . 9 ?
C24_4 C27_4 C28_4 124(2) . 9 ?
C27_4 C28_4 C27_4 128.2(19) . 5 ?
C27_4 C28_4 H28_4 115.9 . . ?
C27_4 C28_4 H28_4 115.9 5 . ?
C21_4 C22B_4b C23B_4 116(3) . . ?
C21_4 C22B_4b H22B_4 122.2 . . ?
C23B_4b C22B_4b H22B_4 122.2 . . ?
C22B_4b C23B_4b C24_4 125(3) . . ?
C22B_4b C23B_4b H23B_4 117.7 . . ?
C24_4 C23B_4b H23B_4 117.7 . . ?
C24_4 C25B_4b C26B_4 126(3) . . ?
C24_4 C25B_4b H25B_4 116.8 . . ?
C26B_4b C25B_4b H25B_4 116.8 . . ?
C21_4 C26B_4b C25B_4 115(3) . . ?
C21_4 C26B_4b H26B_4 122.5 . . ?
C25B_4b C26B_4b H26B_4 122.5 . . ?
O4_5 CL1_5 O3_5 111.4(10) . . ?
O4_5 CL1_5 O2_5 111.1(10) . . ?
O3_5 CL1_5 O2_5 110.6(10) . . ?
O4_5 CL1_5 O5_5 107.2(10) . . ?
O3_5 CL1_5 O5_5 110.2(10) . . ?
O2_5 CL1_5 O5_5 106.2(9) . . ?
O7_5 CL6_5 O10_5 109.4(13) . . ?
O7_5 CL6_5 O9_5 111.0(11) . . ?
O10_5 CL6_5 O9_5 105.4(12) . . ?
O7_5 CL6_5 O8_5 107.4(12) . . ?
O10_5 CL6_5 O8_5 110.5(13) . . ?
O9_5 CL6_5 O8_5 113.2(12) . . ?
O13_5 CL11_5 O15_5 119(2) . . ?
O13_5 CL11_5 O12_5 106(2) . . ?
O15_5 CL11_5 O12_5 105(2) . . ?
O13_5 CL11_5 O14_5 112.8(18) . . ?
O15_5 CL11_5 O14_5 102.3(19) . . ?
O12_5 CL11_5 O14_5 110(2) . . ?
O18_5 CL16_5 O20_5 116(3) . . ?
O18_5 CL16_5 O19_5 108(2) . . ?
O20_5 CL16_5 O19_5 105(2) . . ?
O18_5 CL16_5 O17_5 105(2) . . ?
O20_5 CL16_5 O17_5 107(3) . . ?
O19_5 CL16_5 O17_5 117(3) . . ?
O23_5 CL21_5 O23_5 104.5(14) . 6_456 ?
O23_5 CL21_5 O23_5 104.5(14) . 12_565 ?
O23_5 CL21_5 O23_5 104.5(14) 6_456 12_565 ?
O23_5 CL21_5 O22_5 100(3) . . ?
O23_5 CL21_5 O22_5 91(3) 6_456 . ?
O23_5 CL21_5 O22_5 147(3) 12_565 . ?
O23_5 CL21_5 O22_5 91(3) . 12_565 ?
O23_5 CL21_5 O22_5 147(3) 6_456 12_565 ?
O23_5 CL21_5 O22_5 100(3) 12_565 12_565 ?
O22_5 CL21_5 O22_5 57(4) . 12_565 ?
O23_5 CL21_5 O22_5 147(3) . 6_456 ?
O23_5 CL21_5 O22_5 100(3) 6_456 6_456 ?
O23_5 CL21_5 O22_5 91(3) 12_565 6_456 ?
O22_5 CL21_5 O22_5 57(4) . 6_456 ?
O22_5 CL21_5 O22_5 57(4) 12_565 6_456 ?
O22_5 O22_5 O22_5 60.005(16) 12_565 6_456 ?
O22_5 O22_5 CL21_5 62(2) 12_565 . ?
O22_5 O22_5 CL21_5 62(2) 6_456 . ?
O27_5 CL26_5 O29_5 115.4(19) . . ?
O27_5 CL26_5 O28_5 114.3(17) . . ?
O29_5 CL26_5 O28_5 111(2) . . ?
O27_5 CL26_5 O30_5 102.8(18) . . ?
O29_5 CL26_5 O30_5 109(2) . . ?
O28_5 CL26_5 O30_5 103.1(18) . . ?
O32_5 CL31_5 O35_5 121(2) . . ?
O32_5 CL31_5 O33_5 104(2) . . ?
O35_5 CL31_5 O33_5 111(2) . . ?
O32_5 CL31_5 O34_5 113(2) . . ?
O35_5 CL31_5 O34_5 106(2) . . ?
O33_5 CL31_5 O34_5 100(2) . . ?
O37_5 CL36_5 O39_5 111(2) . . ?
O37_5 CL36_5 O40_5 105.9(17) . . ?
O39_5 CL36_5 O40_5 104.8(17) . . ?
O37_5 CL36_5 O38_5 104.3(17) . . ?
O39_5 CL36_5 O38_5 113(2) . . ?
O40_5 CL36_5 O38_5 117.3(19) . . ?
O52_5 CL51_5 O53_5 101(3) . . ?
O52_5 CL51_5 O53_5 101(3) . 9 ?
O53_5 CL51_5 O53_5 116.4(19) . 9 ?
O52_5 CL51_5 O53_5 101(3) . 5 ?
O53_5 CL51_5 O53_5 116.4(19) . 5 ?
O53_5 CL51_5 O53_5 116.4(19) 9 5 ?
O57_5 CL56_5 O58_5 101(3) . . ?
O57_5 CL56_5 O58_5 101(3) . 12_565 ?
O58_5 CL56_5 O58_5 116(2) . 12_565 ?
O57_5 CL56_5 O58_5 101(3) . 6_456 ?
O58_5 CL56_5 O58_5 116.3(19) . 6_456 ?
O58_5 CL56_5 O58_5 116.3(19) 12_565 6_456 ?
 
loop_
 _geom_torsion_atom_site_label_1
 _geom_torsion_atom_site_label_2
 _geom_torsion_atom_site_label_3
 _geom_torsion_atom_site_label_4
 _geom_torsion
 _geom_torsion_site_symmetry_1
 _geom_torsion_site_symmetry_2
 _geom_torsion_site_symmetry_3
 _geom_torsion_site_symmetry_4
 _geom_torsion_publ_flag
C6_1 C1_1 C2_1 C3_1 -3(3) . . . . ?
C7_1 C1_1 C2_1 C3_1 173(2) . . . . ?
C1_1 C2_1 C3_1 C4_1 3(3) . . . . ?
C2_1 C3_1 C4_1 C5_1 -5(6) . . . . ?
C3_1 C4_1 C5_1 C6_1 7(7) . . . . ?
C4_1 C5_1 C6_1 C1_1 -7(6) . . . . ?
C2_1 C1_1 C6_1 C5_1 5(5) . . . . ?
C7_1 C1_1 C6_1 C5_1 -170(3) . . . . ?
C2_1 C1_1 C7_1 C8_1 -96(3) . . . . ?
C6_1 C1_1 C7_1 C8_1 79(3) . . . . ?
C2_1 C1_1 C7_1 N9_1 137(2) . . . . ?
C6_1 C1_1 C7_1 N9_1 -48(3) . . . . ?
C1_1 C7_1 N9_1 C10_1 -84(2) . . . . ?
C8_1 C7_1 N9_1 C10_1 147(2) . . . . ?
C7_1 N9_1 C10_1 O11_1 2(3) . . . . ?
C7_1 N9_1 C10_1 C13_1 -176.3(19) . . . . ?
N9_1 C10_1 O11_1 LA2 -153.2(15) . . . . ?
C13_1 C10_1 O11_1 LA2 25(3) . . . . ?
C17_1 N12_1 C13_1 C14_1 5(3) . . . . ?
LA2 N12_1 C13_1 C14_1 176(2) . . . . ?
C17_1 N12_1 C13_1 C10_1 -177.4(19) . . . . ?
LA2 N12_1 C13_1 C10_1 -6(2) . . . . ?
O11_1 C10_1 C13_1 C14_1 166(3) . . . . ?
N9_1 C10_1 C13_1 C14_1 -15(4) . . . . ?
O11_1 C10_1 C13_1 N12_1 -11(3) . . . . ?
N9_1 C10_1 C13_1 N12_1 167.0(19) . . . . ?
N12_1 C13_1 C14_1 C15_1 -6(5) . . . . ?
C10_1 C13_1 C14_1 C15_1 177(3) . . . . ?
C13_1 C14_1 C15_1 C16_1 8(5) . . . . ?
C14_1 C15_1 C16_1 C17_1 -9(5) . . . . ?
C13_1 N12_1 C17_1 C16_1 -6(3) . . . . ?
LA2 N12_1 C17_1 C16_1 -177.0(19) . . . . ?
C13_1 N12_1 C17_1 C18_1 -176.9(18) . . . . ?
LA2 N12_1 C17_1 C18_1 12(2) . . . . ?
C15_1 C16_1 C17_1 N12_1 8(4) . . . . ?
C15_1 C16_1 C17_1 C18_1 178(3) . . . . ?
N12_1 C17_1 C18_1 O19_1 -16(3) . . . . ?
C16_1 C17_1 C18_1 O19_1 173(2) . . . . ?
N12_1 C17_1 C18_1 N20_1 166.7(18) . . . . ?
C16_1 C17_1 C18_1 N20_1 -4(3) . . . . ?
N20_1 C18_1 O19_1 LA2 -168.8(14) . . . . ?
C17_1 C18_1 O19_1 LA2 14(2) . . . . ?
O19_1 C18_1 N20_1 C21_1 1(3) . . . . ?
C17_1 C18_1 N20_1 C21_1 178.3(18) . . . . ?
C18_1 N20_1 C21_1 C22_1 31(3) . . . . ?
C18_1 N20_1 C21_1 C26_1 -153(2) . . . . ?
C26_1 C21_1 C22_1 C23_1 0(3) . . . . ?
N20_1 C21_1 C22_1 C23_1 176(2) . . . . ?
C21_1 C22_1 C23_1 C24_1 3(4) . . . . ?
C22_1 C23_1 C24_1 C25_1 -4(3) . . . . ?
C22_1 C23_1 C24_1 C27_1 178(2) . . . . ?
C23_1 C24_1 C25_1 C26_1 3(3) . . . . ?
C27_1 C24_1 C25_1 C26_1 -179.6(18) . . . . ?
C22_1 C21_1 C26_1 C25_1 -1(3) . . . . ?
N20_1 C21_1 C26_1 C25_1 -177.0(19) . . . . ?
C24_1 C25_1 C26_1 C21_1 -1(3) . . . . ?
C23_1 C24_1 C27_1 C28_1 -36(2) . . . . ?
C25_1 C24_1 C27_1 C28_1 147.2(16) . . . . ?
C23_1 C24_1 C27_1 C32_1 140.2(17) . . . . ?
C25_1 C24_1 C27_1 C32_1 -37(2) . . . . ?
C32_1 C27_1 C28_1 C29_1 0.0 . . . . ?
C24_1 C27_1 C28_1 C29_1 176.2(13) . . . . ?
C27_1 C28_1 C29_1 C30_1 0.0 . . . . ?
C27_1 C28_1 C29_1 C33_1 -177.6(13) . . . . ?
C28_1 C29_1 C30_1 C31_1 0.0 . . . . ?
C33_1 C29_1 C30_1 C31_1 177.6(13) . . . . ?
C29_1 C30_1 C31_1 C32_1 0.0 . . . . ?
C29_1 C30_1 C31_1 C59_1 -178.1(13) . . . . ?
C30_1 C31_1 C32_1 C27_1 0.0 . . . . ?
C59_1 C31_1 C32_1 C27_1 178.1(14) . . . . ?
C28_1 C27_1 C32_1 C31_1 0.0 . . . . ?
C24_1 C27_1 C32_1 C31_1 -176.2(13) . . . . ?
C28_1 C29_1 C33_1 C38_1 -154.0(15) . . . . ?
C30_1 C29_1 C33_1 C38_1 28(2) . . . . ?
C28_1 C29_1 C33_1 C34_1 27(2) . . . . ?
C30_1 C29_1 C33_1 C34_1 -150.4(14) . . . . ?
C38_1 C33_1 C34_1 C35_1 1(3) . . . . ?
C29_1 C33_1 C34_1 C35_1 179.6(15) . . . . ?
C33_1 C34_1 C35_1 C36_1 1(3) . . . . ?
C34_1 C35_1 C36_1 C37_1 -1(2) . . . . ?
C34_1 C35_1 C36_1 N39_1 178.7(14) . . . . ?
C35_1 C36_1 C37_1 C38_1 0(3) . . . . ?
N39_1 C36_1 C37_1 C38_1 179.6(17) . . . . ?
C36_1 C37_1 C38_1 C33_1 3(3) . . . . ?
C34_1 C33_1 C38_1 C37_1 -3(3) . . . . ?
C29_1 C33_1 C38_1 C37_1 178.5(19) . . . . ?
C37_1 C36_1 N39_1 C40_1 -22(2) . . . . ?
C35_1 C36_1 N39_1 C40_1 157.8(14) . . . . ?
C36_1 N39_1 C40_1 O41_1 2(2) . . . . ?
C36_1 N39_1 C40_1 C43_1 -177.6(13) . . . . ?
N39_1 C40_1 O41_1 LA1 -160.1(10) . . . . ?
C43_1 C40_1 O41_1 LA1 19.2(18) . . . . ?
C47_1 N42_1 C43_1 C44_1 4(2) . . . . ?
LA1 N42_1 C43_1 C44_1 -167.7(12) . . . . ?
C47_1 N42_1 C43_1 C40_1 -177.1(12) . . . . ?
LA1 N42_1 C43_1 C40_1 10.9(14) . . . . ?
O41_1 C40_1 C43_1 C44_1 159.7(16) . . . . ?
N39_1 C40_1 C43_1 C44_1 -21(2) . . . . ?
O41_1 C40_1 C43_1 N42_1 -18.9(18) . . . . ?
N39_1 C40_1 C43_1 N42_1 160.5(12) . . . . ?
N42_1 C43_1 C44_1 C45_1 -2(3) . . . . ?
C40_1 C43_1 C44_1 C45_1 180.0(16) . . . . ?
C43_1 C44_1 C45_1 C46_1 0(3) . . . . ?
C44_1 C45_1 C46_1 C47_1 -2(3) . . . . ?
C43_1 N42_1 C47_1 C48_1 174.8(13) . . . . ?
LA1 N42_1 C47_1 C48_1 -13.1(16) . . . . ?
C43_1 N42_1 C47_1 C46_1 -6(2) . . . . ?
LA1 N42_1 C47_1 C46_1 166.7(12) . . . . ?
C45_1 C46_1 C47_1 N42_1 4(3) . . . . ?
C45_1 C46_1 C47_1 C48_1 -175.9(19) . . . . ?
N42_1 C47_1 C48_1 O49_1 14(2) . . . . ?
C46_1 C47_1 C48_1 O49_1 -165.8(17) . . . . ?
N42_1 C47_1 C48_1 N50_1 -168.3(16) . . . . ?
C46_1 C47_1 C48_1 N50_1 12(3) . . . . ?
N50_1 C48_1 O49_1 LA1 173.9(12) . . . . ?
C47_1 C48_1 O49_1 LA1 -8(2) . . . . ?
O49_1 C48_1 N50_1 C51_1 -6(3) . . . . ?
C47_1 C48_1 N50_1 C51_1 176.1(17) . . . . ?
C48_1 N50_1 C51_1 C53_1 -67(2) . . . . ?
C48_1 N50_1 C51_1 C52_1 166(2) . . . . ?
C52_1 C51_1 C53_1 C58_1 92(3) . . . . ?
N50_1 C51_1 C53_1 C58_1 -31(2) . . . . ?
C52_1 C51_1 C53_1 C54_1 -86(3) . . . . ?
N50_1 C51_1 C53_1 C54_1 151(2) . . . . ?
C58_1 C53_1 C54_1 C55_1 0(3) . . . . ?
C51_1 C53_1 C54_1 C55_1 178(2) . . . . ?
C53_1 C54_1 C55_1 C56_1 2(5) . . . . ?
C54_1 C55_1 C56_1 C57_1 2(6) . . . . ?
C55_1 C56_1 C57_1 C58_1 -8(6) . . . . ?
C56_1 C57_1 C58_1 C53_1 10(5) . . . . ?
C54_1 C53_1 C58_1 C57_1 -6(4) . . . . ?
C51_1 C53_1 C58_1 C57_1 176(2) . . . . ?
C32_1 C31_1 C59_1 C60_1 148.1(16) . . . . ?
C30_1 C31_1 C59_1 C60_1 -34(2) . . . . ?
C32_1 C31_1 C59_1 C64_1 -29(2) . . . . ?
C30_1 C31_1 C59_1 C64_1 148.6(16) . . . . ?
C64_1 C59_1 C60_1 C61_1 -2(3) . . . . ?
C31_1 C59_1 C60_1 C61_1 -179.5(18) . . . . ?
C59_1 C60_1 C61_1 C62_1 0(3) . . . . ?
C60_1 C61_1 C62_1 C63_1 5(3) . . . . ?
C60_1 C61_1 C62_1 N65_1 -173.9(18) . . . . ?
C61_1 C62_1 C63_1 C64_1 -8(3) . . . . ?
N65_1 C62_1 C63_1 C64_1 170(2) . . . . ?
C62_1 C63_1 C64_1 C59_1 7(4) . . . . ?
C60_1 C59_1 C64_1 C63_1 -2(3) . . . . ?
C31_1 C59_1 C64_1 C63_1 176(2) . . . . ?
C61_1 C62_1 N65_1 C66_1 -147.5(19) . . . . ?
C63_1 C62_1 N65_1 C66_1 34(3) . . . . ?
C62_1 N65_1 C66_1 O67_1 5(3) . . . . ?
C62_1 N65_1 C66_1 C69_1 -174.7(17) . . . . ?
N65_1 C66_1 O67_1 LA1 -163.3(12) . . . 12_565 ?
C69_1 C66_1 O67_1 LA1 16(2) . . . 12_565 ?
C73_1 N68_1 C69_1 C70_1 0(3) . . . . ?
LA1 N68_1 C69_1 C70_1 169.8(16) 12_565 . . . ?
C73_1 N68_1 C69_1 C66_1 -175.6(16) . . . . ?
LA1 N68_1 C69_1 C66_1 -6(2) 12_565 . . . ?
O67_1 C66_1 C69_1 N68_1 -6(2) . . . . ?
N65_1 C66_1 C69_1 N68_1 174.0(16) . . . . ?
O67_1 C66_1 C69_1 C70_1 178.7(19) . . . . ?
N65_1 C66_1 C69_1 C70_1 -2(3) . . . . ?
N68_1 C69_1 C70_1 C71_1 3(3) . . . . ?
C66_1 C69_1 C70_1 C71_1 178(2) . . . . ?
C69_1 C70_1 C71_1 C72_1 -3(4) . . . . ?
C70_1 C71_1 C72_1 C73_1 0(4) . . . . ?
C69_1 N68_1 C73_1 C72_1 -4(3) . . . . ?
LA1 N68_1 C73_1 C72_1 -173.5(17) 12_565 . . . ?
C69_1 N68_1 C73_1 C74_1 -179.3(17) . . . . ?
LA1 N68_1 C73_1 C74_1 11(2) 12_565 . . . ?
C71_1 C72_1 C73_1 N68_1 4(4) . . . . ?
C71_1 C72_1 C73_1 C74_1 179(2) . . . . ?
N68_1 C73_1 C74_1 O75_1 -14(3) . . . . ?
C72_1 C73_1 C74_1 O75_1 170(2) . . . . ?
N68_1 C73_1 C74_1 N76_1 167.5(18) . . . . ?
C72_1 C73_1 C74_1 N76_1 -8(3) . . . . ?
N76_1 C74_1 O75_1 LA1 -170.6(14) . . . 12_565 ?
C73_1 C74_1 O75_1 LA1 11(2) . . . 12_565 ?
O75_1 C74_1 N76_1 C77_1 10(3) . . . . ?
C73_1 C74_1 N76_1 C77_1 -172.2(19) . . . . ?
C74_1 N76_1 C77_1 C79_1 74(3) . . . . ?
C74_1 N76_1 C77_1 C78_1 -70(2) . . . . ?
N76_1 C77_1 C79_1 C80_1 94(2) . . . . ?
C78_1 C77_1 C79_1 C80_1 -128(2) . . . . ?
N76_1 C77_1 C79_1 C84_1 -83(3) . . . . ?
C78_1 C77_1 C79_1 C84_1 55(3) . . . . ?
C84_1 C79_1 C80_1 C81_1 -1(4) . . . . ?
C77_1 C79_1 C80_1 C81_1 -179(3) . . . . ?
C79_1 C80_1 C81_1 C82_1 -7(6) . . . . ?
C80_1 C81_1 C82_1 C83_1 11(7) . . . . ?
C81_1 C82_1 C83_1 C84_1 -7(7) . . . . ?
C82_1 C83_1 C84_1 C79_1 -1(6) . . . . ?
C80_1 C79_1 C84_1 C83_1 5(4) . . . . ?
C77_1 C79_1 C84_1 C83_1 -178(3) . . . . ?
C6_2 C1_2 C2_2 C3_2 -4(5) . . . . ?
C7_2 C1_2 C2_2 C3_2 175(3) . . . . ?
C1_2 C2_2 C3_2 C4_2 7(6) . . . . ?
C2_2 C3_2 C4_2 C5_2 -2(7) . . . . ?
C3_2 C4_2 C5_2 C6_2 -4(8) . . . . ?
C4_2 C5_2 C6_2 C1_2 7(7) . . . . ?
C2_2 C1_2 C6_2 C5_2 -3(6) . . . . ?
C7_2 C1_2 C6_2 C5_2 177(4) . . . . ?
C6_2 C1_2 C7_2 N9_2 -38(4) . . . . ?
C2_2 C1_2 C7_2 N9_2 142(3) . . . . ?
C6_2 C1_2 C7_2 C8_2 73(4) . . . . ?
C2_2 C1_2 C7_2 C8_2 -107(4) . . . . ?
C1_2 C7_2 N9_2 C10_2 -69(3) . . . . ?
C8_2 C7_2 N9_2 C10_2 172(3) . . . . ?
C7_2 N9_2 C10_2 O11_2 -2(4) . . . . ?
C7_2 N9_2 C10_2 C13_2 174(2) . . . . ?
N9_2 C10_2 O11_2 LA3 173.9(17) . . . . ?
C13_2 C10_2 O11_2 LA3 -2(3) . . . . ?
C17_2 N12_2 C13_2 C14_2 0(4) . . . . ?
LA3 N12_2 C13_2 C14_2 167(2) . . . . ?
C17_2 N12_2 C13_2 C10_2 -175(2) . . . . ?
LA3 N12_2 C13_2 C10_2 -8(3) . . . . ?
O11_2 C10_2 C13_2 N12_2 7(3) . . . . ?
N9_2 C10_2 C13_2 N12_2 -170(2) . . . . ?
O11_2 C10_2 C13_2 C14_2 -168(3) . . . . ?
N9_2 C10_2 C13_2 C14_2 16(4) . . . . ?
N12_2 C13_2 C14_2 C15_2 5(4) . . . . ?
C10_2 C13_2 C14_2 C15_2 179(3) . . . . ?
C13_2 C14_2 C15_2 C16_2 -5(5) . . . . ?
C14_2 C15_2 C16_2 C17_2 0(5) . . . . ?
C13_2 N12_2 C17_2 C16_2 -4(3) . . . . ?
LA3 N12_2 C17_2 C16_2 -172.0(19) . . . . ?
C13_2 N12_2 C17_2 C18_2 -176(2) . . . . ?
LA3 N12_2 C17_2 C18_2 17(2) . . . . ?
C15_2 C16_2 C17_2 N12_2 4(4) . . . . ?
C15_2 C16_2 C17_2 C18_2 174(3) . . . . ?
N12_2 C17_2 C18_2 O19_2 -24(3) . . . . ?
C16_2 C17_2 C18_2 O19_2 166(3) . . . . ?
N12_2 C17_2 C18_2 N20_2 155(2) . . . . ?
C16_2 C17_2 C18_2 N20_2 -16(4) . . . . ?
N20_2 C18_2 O19_2 LA3 -158.2(15) . . . . ?
C17_2 C18_2 O19_2 LA3 20(3) . . . . ?
O19_2 C18_2 N20_2 C21_2 1(3) . . . . ?
C17_2 C18_2 N20_2 C21_2 -177.7(19) . . . . ?
C18_2 N20_2 C21_2 C22_2 -25(3) . . . . ?
C18_2 N20_2 C21_2 C26_2 160(2) . . . . ?
C26_2 C21_2 C22_2 C23_2 -8(3) . . . . ?
N20_2 C21_2 C22_2 C23_2 177(2) . . . . ?
C21_2 C22_2 C23_2 C24_2 7(4) . . . . ?
C22_2 C23_2 C24_2 C25_2 -6(3) . . . . ?
C22_2 C23_2 C24_2 C27_2 180(2) . . . . ?
C23_2 C24_2 C25_2 C26_2 5(3) . . . . ?
C27_2 C24_2 C25_2 C26_2 -180.0(17) . . . . ?
C22_2 C21_2 C26_2 C25_2 8(3) . . . . ?
N20_2 C21_2 C26_2 C25_2 -176.9(18) . . . . ?
C24_2 C25_2 C26_2 C21_2 -7(3) . . . . ?
C25_2 C24_2 C27_2 C28_2 -146.4(16) . . . . ?
C23_2 C24_2 C27_2 C28_2 28(2) . . . . ?
C25_2 C24_2 C27_2 C32_2 35(2) . . . . ?
C23_2 C24_2 C27_2 C32_2 -150.6(17) . . . . ?
C32_2 C27_2 C28_2 C29_2 0.0 . . . . ?
C24_2 C27_2 C28_2 C29_2 -178.6(15) . . . . ?
C27_2 C28_2 C29_2 C30_2 0.0 . . . . ?
C27_2 C28_2 C29_2 C33_2 -177.1(13) . . . . ?
C28_2 C29_2 C30_2 C31_2 0.0 . . . . ?
C33_2 C29_2 C30_2 C31_2 177.1(13) . . . . ?
C29_2 C30_2 C31_2 C32_2 0.0 . . . . ?
C29_2 C30_2 C31_2 C59_2 -177.7(14) . . . . ?
C30_2 C31_2 C32_2 C27_2 0.0 . . . . ?
C59_2 C31_2 C32_2 C27_2 177.7(14) . . . . ?
C28_2 C27_2 C32_2 C31_2 0.0 . . . . ?
C24_2 C27_2 C32_2 C31_2 178.6(14) . . . . ?
C28_2 C29_2 C33_2 C34_2 -30.0(15) . . . . ?
C30_2 C29_2 C33_2 C34_2 152.9(9) . . . . ?
C28_2 C29_2 C33_2 C38_2 146.7(10) . . . . ?
C30_2 C29_2 C33_2 C38_2 -30.4(14) . . . . ?
C38_2 C33_2 C34_2 C35_2 0.0 . . . . ?
C29_2 C33_2 C34_2 C35_2 176.7(14) . . . . ?
C33_2 C34_2 C35_2 C36_2 0.0 . . . . ?
C34_2 C35_2 C36_2 C37_2 0.0 . . . . ?
C34_2 C35_2 C36_2 N39_2 -177.0(17) . . . . ?
C35_2 C36_2 C37_2 C38_2 0.0 . . . . ?
N39_2 C36_2 C37_2 C38_2 177.0(18) . . . . ?
C36_2 C37_2 C38_2 C33_2 0.0 . . . . ?
C34_2 C33_2 C38_2 C37_2 0.0 . . . . ?
C29_2 C33_2 C38_2 C37_2 -176.7(14) . . . . ?
C35_2 C36_2 N39_2 C40_2 -156(2) . . . . ?
C37_2 C36_2 N39_2 C40_2 27(3) . . . . ?
C36_2 N39_2 C40_2 O41_2 13(4) . . . . ?
C36_2 N39_2 C40_2 C43_2 -168(2) . . . . ?
N39_2 C40_2 O41_2 LA3 -170.2(16) . . . 9 ?
C43_2 C40_2 O41_2 LA3 10(3) . . . 9 ?
C47_2 N42_2 C43_2 C44_2 2(3) . . . . ?
LA3 N42_2 C43_2 C44_2 173(2) 9 . . . ?
C47_2 N42_2 C43_2 C40_2 -179.1(18) . . . . ?
LA3 N42_2 C43_2 C40_2 -9(2) 9 . . . ?
O41_2 C40_2 C43_2 N42_2 0(3) . . . . ?
N39_2 C40_2 C43_2 N42_2 -180(2) . . . . ?
O41_2 C40_2 C43_2 C44_2 178(3) . . . . ?
N39_2 C40_2 C43_2 C44_2 -1(4) . . . . ?
N42_2 C43_2 C44_2 C45_2 -1(4) . . . . ?
C40_2 C43_2 C44_2 C45_2 -179(3) . . . . ?
C43_2 C44_2 C45_2 C46_2 1(5) . . . . ?
C44_2 C45_2 C46_2 C47_2 -3(5) . . . . ?
C43_2 N42_2 C47_2 C46_2 -4(3) . . . . ?
LA3 N42_2 C47_2 C46_2 -174(2) 9 . . . ?
C43_2 N42_2 C47_2 C48_2 -179.3(19) . . . . ?
LA3 N42_2 C47_2 C48_2 10(2) 9 . . . ?
C45_2 C46_2 C47_2 N42_2 4(4) . . . . ?
C45_2 C46_2 C47_2 C48_2 179(3) . . . . ?
N42_2 C47_2 C48_2 O49_2 -14(3) . . . . ?
C46_2 C47_2 C48_2 O49_2 171(3) . . . . ?
N42_2 C47_2 C48_2 N50_2 168(2) . . . . ?
C46_2 C47_2 C48_2 N50_2 -7(4) . . . . ?
N50_2 C48_2 O49_2 LA3 -171.5(18) . . . 9 ?
C47_2 C48_2 O49_2 LA3 11(3) . . . 9 ?
O49_2 C48_2 N50_2 C51_2 -1(4) . . . . ?
C47_2 C48_2 N50_2 C51_2 177(2) . . . . ?
C48_2 N50_2 C51_2 C53_2 84(3) . . . . ?
C48_2 N50_2 C51_2 C52_2 -64(4) . . . . ?
N50_2 C51_2 C53_2 C58_2 -94(3) . . . . ?
C52_2 C51_2 C53_2 C58_2 45(4) . . . . ?
N50_2 C51_2 C53_2 C54_2 82(3) . . . . ?
C52_2 C51_2 C53_2 C54_2 -139(4) . . . . ?
C58_2 C53_2 C54_2 C55_2 1(5) . . . . ?
C51_2 C53_2 C54_2 C55_2 -175(3) . . . . ?
C53_2 C54_2 C55_2 C56_2 -14(7) . . . . ?
C54_2 C55_2 C56_2 C57_2 21(9) . . . . ?
C55_2 C56_2 C57_2 C58_2 -16(9) . . . . ?
C56_2 C57_2 C58_2 C53_2 1(8) . . . . ?
C54_2 C53_2 C58_2 C57_2 6(6) . . . . ?
C51_2 C53_2 C58_2 C57_2 -177(4) . . . . ?
C30_2 C31_2 C59_2 C64_2 145.5(17) . . . . ?
C32_2 C31_2 C59_2 C64_2 -32(2) . . . . ?
C30_2 C31_2 C59_2 C60_2 -34(2) . . . . ?
C32_2 C31_2 C59_2 C60_2 148.6(17) . . . . ?
C64_2 C59_2 C60_2 C61_2 0(3) . . . . ?
C31_2 C59_2 C60_2 C61_2 179.3(19) . . . . ?
C59_2 C60_2 C61_2 C62_2 2(3) . . . . ?
C60_2 C61_2 C62_2 C63_2 -2(3) . . . . ?
C60_2 C61_2 C62_2 N65_2 -179.3(19) . . . . ?
C61_2 C62_2 C63_2 C64_2 1(3) . . . . ?
N65_2 C62_2 C63_2 C64_2 178(2) . . . . ?
C62_2 C63_2 C64_2 C59_2 1(4) . . . . ?
C60_2 C59_2 C64_2 C63_2 -1(3) . . . . ?
C31_2 C59_2 C64_2 C63_2 179.4(19) . . . . ?
C61_2 C62_2 N65_2 C66_2 -159(2) . . . . ?
C63_2 C62_2 N65_2 C66_2 24(3) . . . . ?
C62_2 N65_2 C66_2 O67_2 5(3) . . . . ?
C62_2 N65_2 C66_2 C69_2 -177(2) . . . . ?
N65_2 C66_2 O67_2 LA4 -169.7(13) . . . . ?
C69_2 C66_2 O67_2 LA4 12(3) . . . . ?
C73_2 N68_2 C69_2 C70_2 2(4) . . . . ?
LA4 N68_2 C69_2 C70_2 -163(2) . . . . ?
C73_2 N68_2 C69_2 C66_2 -174(2) . . . . ?
LA4 N68_2 C69_2 C66_2 21(2) . . . . ?
O67_2 C66_2 C69_2 N68_2 -22(3) . . . . ?
N65_2 C66_2 C69_2 N68_2 160(2) . . . . ?
O67_2 C66_2 C69_2 C70_2 162(3) . . . . ?
N65_2 C66_2 C69_2 C70_2 -16(4) . . . . ?
N68_2 C69_2 C70_2 C71_2 2(5) . . . . ?
C66_2 C69_2 C70_2 C71_2 178(3) . . . . ?
C69_2 C70_2 C71_2 C72_2 0(5) . . . . ?
C70_2 C71_2 C72_2 C73_2 -7(5) . . . . ?
C69_2 N68_2 C73_2 C74_2 171(3) . . . . ?
LA4 N68_2 C73_2 C74_2 -24(3) . . . . ?
C69_2 N68_2 C73_2 C72_2 -8(4) . . . . ?
LA4 N68_2 C73_2 C72_2 157(2) . . . . ?
C71_2 C72_2 C73_2 N68_2 10(5) . . . . ?
C71_2 C72_2 C73_2 C74_2 -168(3) . . . . ?
N68_2 C73_2 C74_2 N76_2 -164(3) . . . . ?
C72_2 C73_2 C74_2 N76_2 15(5) . . . . ?
N68_2 C73_2 C74_2 O75_2 24(4) . . . . ?
C72_2 C73_2 C74_2 O75_2 -157(3) . . . . ?
N76_2 C74_2 O75_2 LA4 176(2) . . . . ?
C73_2 C74_2 O75_2 LA4 -11(4) . . . . ?
O75_2 C74_2 N76_2 C77_2 -9(5) . . . . ?
C73_2 C74_2 N76_2 C77_2 178(3) . . . . ?
C74_2 N76_2 C77_2 C79_2 -78(4) . . . . ?
C74_2 N76_2 C77_2 C78_2 162(4) . . . . ?
N76_2 C77_2 C79_2 C80_2 -18(5) . . . . ?
C78_2 C77_2 C79_2 C80_2 99(5) . . . . ?
N76_2 C77_2 C79_2 C84_2 164(3) . . . . ?
C78_2 C77_2 C79_2 C84_2 -79(5) . . . . ?
C84_2 C79_2 C80_2 C81_2 6(8) . . . . ?
C77_2 C79_2 C80_2 C81_2 -172(4) . . . . ?
C79_2 C80_2 C81_2 C82_2 -12(8) . . . . ?
C80_2 C81_2 C82_2 C83_2 18(10) . . . . ?
C81_2 C82_2 C83_2 C84_2 -18(10) . . . . ?
C82_2 C83_2 C84_2 C79_2 12(8) . . . . ?
C80_2 C79_2 C84_2 C83_2 -6(7) . . . . ?
C77_2 C79_2 C84_2 C83_2 172(4) . . . . ?
C6_3 C1_3 C2_3 C3_3 -1(4) . . . . ?
C7_3 C1_3 C2_3 C3_3 -177(3) . . . . ?
C1_3 C2_3 C3_3 C4_3 -1(6) . . . . ?
C2_3 C3_3 C4_3 C5_3 3(6) . . . . ?
C3_3 C4_3 C5_3 C6_3 -3(6) . . . . ?
C4_3 C5_3 C6_3 C1_3 1(4) . . . . ?
C2_3 C1_3 C6_3 C5_3 1(4) . . . . ?
C7_3 C1_3 C6_3 C5_3 176(2) . . . . ?
C2_3 C1_3 C7_3 N9_3 -63(3) . . . . ?
C6_3 C1_3 C7_3 N9_3 121(2) . . . . ?
C2_3 C1_3 C7_3 C8_3 59(3) . . . . ?
C6_3 C1_3 C7_3 C8_3 -116(2) . . . . ?
C1_3 C7_3 N9_3 C10_3 -81(2) . . . . ?
C8_3 C7_3 N9_3 C10_3 156.3(18) . . . . ?
C7_3 N9_3 C10_3 O11_3 0(3) . . . . ?
C7_3 N9_3 C10_3 C13_3 -176.2(17) . . . . ?
N9_3 C10_3 O11_3 LA1 -161.5(12) . . . . ?
C13_3 C10_3 O11_3 LA1 15(2) . . . . ?
C17_3 N12_3 C13_3 C14_3 6(3) . . . . ?
LA1 N12_3 C13_3 C14_3 170.6(18) . . . . ?
C17_3 N12_3 C13_3 C10_3 179.1(17) . . . . ?
LA1 N12_3 C13_3 C10_3 -16.3(19) . . . . ?
O11_3 C10_3 C13_3 C14_3 175(2) . . . . ?
N9_3 C10_3 C13_3 C14_3 -9(3) . . . . ?
O11_3 C10_3 C13_3 N12_3 2(2) . . . . ?
N9_3 C10_3 C13_3 N12_3 178.3(16) . . . . ?
N12_3 C13_3 C14_3 C15_3 -3(4) . . . . ?
C10_3 C13_3 C14_3 C15_3 -175(3) . . . . ?
C13_3 C14_3 C15_3 C16_3 -9(5) . . . . ?
C14_3 C15_3 C16_3 C17_3 17(5) . . . . ?
C13_3 N12_3 C17_3 C16_3 3(3) . . . . ?
LA1 N12_3 C17_3 C16_3 -162(2) . . . . ?
C13_3 N12_3 C17_3 C18_3 175.6(16) . . . . ?
LA1 N12_3 C17_3 C18_3 11(2) . . . . ?
C15_3 C16_3 C17_3 N12_3 -14(4) . . . . ?
C15_3 C16_3 C17_3 C18_3 174(3) . . . . ?
N12_3 C17_3 C18_3 O19_3 -13(3) . . . . ?
C16_3 C17_3 C18_3 O19_3 159(2) . . . . ?
N12_3 C17_3 C18_3 N20_3 166.8(18) . . . . ?
C16_3 C17_3 C18_3 N20_3 -21(4) . . . . ?
N20_3 C18_3 O19_3 LA1 -170.6(13) . . . . ?
C17_3 C18_3 O19_3 LA1 9(2) . . . . ?
O19_3 C18_3 N20_3 C21_3 8(3) . . . . ?
C17_3 C18_3 N20_3 C21_3 -171.6(16) . . . . ?
C18_3 N20_3 C21_3 C22B_3b -175(2) . . . . ?
C18_3 N20_3 C21_3 C22A_3a 144(2) . . . . ?
C18_3 N20_3 C21_3 C26A_3a -39(2) . . . . ?
C18_3 N20_3 C21_3 C26B_3b 17(3) . . . . ?
C26A_3a C21_3 C22A_3a C23A_3a 0.0 . . . . ?
N20_3 C21_3 C22A_3a C23A_3a 177.4(9) . . . . ?
C21_3 C22A_3a C23A_3a C24_3 0.0 . . . . ?
C22A_3a C23A_3a C24_3 C25A_3a 0.0 . . . . ?
C22A_3a C23A_3a C24_3 C27_3 178(2) . . . . ?
C23A_3a C24_3 C25A_3a C26A_3a 0.0 . . . . ?
C27_3 C24_3 C25A_3a C26A_3a -178(2) . . . . ?
C24_3 C25A_3a C26A_3a C21_3 0.0 . . . . ?
C22A_3a C21_3 C26A_3a C25A_3a 0.0 . . . . ?
N20_3 C21_3 C26A_3a C25A_3a -177.4(9) . . . . ?
C23B_3b C24_3 C27_3 C28_3 -179(3) . . . . ?
C23A_3a C24_3 C27_3 C28_3 -142(3) . . . . ?
C25A_3a C24_3 C27_3 C28_3 36(4) . . . . ?
C25B_3b C24_3 C27_3 C28_3 -25(5) . . . . ?
C23B_3b C24_3 C27_3 C28_3 -17(5) . . . 12_565 ?
C23A_3a C24_3 C27_3 C28_3 20(4) . . . 12_565 ?
C25A_3a C24_3 C27_3 C28_3 -162(3) . . . 12_565 ?
C25B_3b C24_3 C27_3 C28_3 137(4) . . . 12_565 ?
C24_3 C27_3 C28_3 C27_3 -173(2) . . . 6_456 ?
C28_3 C27_3 C28_3 C27_3 23(7) 12_565 . . 6_456 ?
C26B_3b C21_3 C22B_3b C23B_3b -10(4) . . . . ?
N20_3 C21_3 C22B_3b C23B_3b -179(2) . . . . ?
C25B_3b C24_3 C23B_3b C22B_3b 27(4) . . . . ?
C27_3 C24_3 C23B_3b C22B_3b -178(3) . . . . ?
C21_3 C22B_3b C23B_3b C24_3 -8(4) . . . . ?
C23B_3b C24_3 C25B_3b C26B_3b -30(5) . . . . ?
C27_3 C24_3 C25B_3b C26B_3b 174(4) . . . . ?
C24_3 C25B_3b C26B_3b C21_3 13(7) . . . . ?
C22B_3b C21_3 C26B_3b C25B_3b 7(5) . . . . ?
N20_3 C21_3 C26B_3b C25B_3b 176(3) . . . . ?
C6_4 C1_4 C2_4 C3_4 0(4) . . . . ?
C7_4 C1_4 C2_4 C3_4 176(4) . . . . ?
C1_4 C2_4 C3_4 C4_4 -2(4) . . . . ?
C2_4 C3_4 C4_4 C5_4 7(9) . . . . ?
C3_4 C4_4 C5_4 C6_4 -8(12) . . . . ?
C4_4 C5_4 C6_4 C1_4 4(11) . . . . ?
C2_4 C1_4 C6_4 C5_4 -1(8) . . . . ?
C7_4 C1_4 C6_4 C5_4 -177(6) . . . . ?
C2_4 C1_4 C7_4 C8_4 100(6) . . . . ?
C6_4 C1_4 C7_4 C8_4 -84(6) . . . . ?
C2_4 C1_4 C7_4 N9_4 -24(6) . . . . ?
C6_4 C1_4 C7_4 N9_4 152(5) . . . . ?
C8_4 C7_4 N9_4 C10_4 167(4) . . . . ?
C1_4 C7_4 N9_4 C10_4 -64(5) . . . . ?
C7_4 N9_4 C10_4 O11_4 -9(6) . . . . ?
C7_4 N9_4 C10_4 C13_4 175(4) . . . . ?
N9_4 C10_4 O11_4 LA3 -168(2) . . . . ?
C13_4 C10_4 O11_4 LA3 8(4) . . . . ?
C17_4 N12_4 C13_4 C14_4 3(4) . . . . ?
LA3 N12_4 C13_4 C14_4 169(2) . . . . ?
C17_4 N12_4 C13_4 C10_4 -180(2) . . . . ?
LA3 N12_4 C13_4 C10_4 -14(3) . . . . ?
O11_4 C10_4 C13_4 C14_4 -178(3) . . . . ?
N9_4 C10_4 C13_4 C14_4 -2(5) . . . . ?
O11_4 C10_4 C13_4 N12_4 5(4) . . . . ?
N9_4 C10_4 C13_4 N12_4 -179(3) . . . . ?
N12_4 C13_4 C14_4 C15_4 -5(5) . . . . ?
C10_4 C13_4 C14_4 C15_4 178(3) . . . . ?
C13_4 C14_4 C15_4 C16_4 8(6) . . . . ?
C14_4 C15_4 C16_4 C17_4 -8(6) . . . . ?
C13_4 N12_4 C17_4 C16_4 -3(3) . . . . ?
LA3 N12_4 C17_4 C16_4 -169(2) . . . . ?
C13_4 N12_4 C17_4 C18_4 -180(2) . . . . ?
LA3 N12_4 C17_4 C18_4 14(2) . . . . ?
C15_4 C16_4 C17_4 N12_4 6(5) . . . . ?
C15_4 C16_4 C17_4 C18_4 -178(3) . . . . ?
N12_4 C17_4 C18_4 O19_4 -18(3) . . . . ?
C16_4 C17_4 C18_4 O19_4 165(3) . . . . ?
N12_4 C17_4 C18_4 N20_4 157.7(19) . . . . ?
C16_4 C17_4 C18_4 N20_4 -19(4) . . . . ?
N20_4 C18_4 O19_4 LA3 -161.6(15) . . . . ?
C17_4 C18_4 O19_4 LA3 14(3) . . . . ?
O19_4 C18_4 N20_4 C21_4 -2(3) . . . . ?
C17_4 C18_4 N20_4 C21_4 -177.6(16) . . . . ?
C18_4 N20_4 C21_4 C26A_4a -154(2) . . . . ?
C18_4 N20_4 C21_4 C26B_4b 161(3) . . . . ?
C18_4 N20_4 C21_4 C22B_4b -34(3) . . . . ?
C18_4 N20_4 C21_4 C22A_4a 37(3) . . . . ?
C26A_4a C21_4 C22A_4a C23A_4a 9(4) . . . . ?
N20_4 C21_4 C22A_4a C23A_4a 178(2) . . . . ?
C21_4 C22A_4a C23A_4a C24_4 4(5) . . . . ?
C22A_4a C23A_4a C24_4 C25A_4a -17(4) . . . . ?
C22A_4a C23A_4a C24_4 C27_4 176(3) . . . . ?
C23A_4a C24_4 C25A_4a C26A_4a 19(4) . . . . ?
C27_4 C24_4 C25A_4a C26A_4a -174(3) . . . . ?
C22A_4a C21_4 C26A_4a C25A_4a -7(4) . . . . ?
N20_4 C21_4 C26A_4a C25A_4a -176(2) . . . . ?
C24_4 C25A_4a C26A_4a C21_4 -8(4) . . . . ?
C25A_4a C24_4 C27_4 C28_4 166(3) . . . . ?
C25B_4b C24_4 C27_4 C28_4 -149(4) . . . . ?
C23B_4b C24_4 C27_4 C28_4 50(5) . . . . ?
C23A_4a C24_4 C27_4 C28_4 -28(5) . . . . ?
C25A_4a C24_4 C27_4 C28_4 -23(5) . . . 9 ?
C25B_4b C24_4 C27_4 C28_4 21(5) . . . 9 ?
C23B_4b C24_4 C27_4 C28_4 -139(4) . . . 9 ?
C23A_4a C24_4 C27_4 C28_4 143(3) . . . 9 ?
C24_4 C27_4 C28_4 C27_4 179(2) . . . 5 ?
C28_4 C27_4 C28_4 C27_4 7(7) 9 . . 5 ?
C26B_4b C21_4 C22B_4b C23B_4b -12(4) . . . . ?
N20_4 C21_4 C22B_4b C23B_4b -177(3) . . . . ?
C21_4 C22B_4b C23B_4b C24_4 -10(5) . . . . ?
C25B_4b C24_4 C23B_4b C22B_4b 21(5) . . . . ?
C27_4 C24_4 C23B_4b C22B_4b -176(3) . . . . ?
C23B_4b C24_4 C25B_4b C26B_4b -12(6) . . . . ?
C27_4 C24_4 C25B_4b C26B_4b -174(4) . . . . ?
C22B_4b C21_4 C26B_4b C25B_4b 20(5) . . . . ?
N20_4 C21_4 C26B_4b C25B_4b -175(3) . . . . ?
C24_4 C25B_4b C26B_4b C21_4 -7(7) . . . . ?
O23_5 CL21_5 O22_5 O22_5 84(4) . . . 12_565 ?
O23_5 CL21_5 O22_5 O22_5 -171(5) 6_456 . . 12_565 ?
O23_5 CL21_5 O22_5 O22_5 -53(9) 12_565 . . 12_565 ?
O22_5 CL21_5 O22_5 O22_5 -69.3(15) 6_456 . . 12_565 ?
O23_5 CL21_5 O22_5 O22_5 154(4) . . . 6_456 ?
O23_5 CL21_5 O22_5 O22_5 -102(4) 6_456 . . 6_456 ?
O23_5 CL21_5 O22_5 O22_5 17(9) 12_565 . . 6_456 ?
O22_5 CL21_5 O22_5 O22_5 69.3(15) 12_565 . . 6_456 ?
 
_refine_diff_density_max    0.983
_refine_diff_density_min   -1.287
_refine_diff_density_rms    0.173

_shelx_res_file
;
TITL p213 in P2(1)3
 p213.res created by SHELXL-2016/4 at 16:34:28 on 19-Dec-2016
CELL 0.75000  42.90750  42.90750  42.90750  90.0000  90.0000  90.0000
ZERR    8.00   0.00240   0.00240   0.00240   0.0000   0.0000   0.0000
LATT -1
SYMM 0.5-X, -Y, 0.5+Z
SYMM -X, 0.5+Y, 0.5-Z
SYMM 0.5+X, 0.5-Y, -Z
SYMM Z, X, Y
SYMM 0.5+Z, 0.5-X, -Y
SYMM 0.5-Z, -X, 0.5+Y
SYMM -Z, 0.5+X, 0.5-Y
SYMM Y, Z, X
SYMM -Y, 0.5+Z, 0.5-X
SYMM 0.5+Y, 0.5-Z, -X
SYMM 0.5-Y, -Z, 0.5+X
SFAC C H N O LA Cl
DISP $C  0.00398  0.00192 12.66720!source kissel
DISP $H -0.00002  0.00000  0.66630!source kissel
DISP $N  0.00762  0.00386 22.06024!source kissel
DISP $O  0.01297  0.00701 36.84166!source kissel
DISP $La -0.16650  2.72986 11869.33954!source kissel
DISP $Cl  0.16362  0.17939 781.58125!source kissel
UNIT 2208 1824 288 640 32 96
LIST 4 ! automatically inserted. Change 6 to 4 for CHECKCIF!!
TEMP 273
L.S.  3
acta
BOND $H
CONF
FMAP 2
simu_* 0.03
delu_* 0.03
PLAN 10
WGHT    0.200000
FVAR       0.02322   0.60650   0.57943   0.50000   0.50000
LA1   5    0.087433    0.626682    0.266040    11.00000    0.08300    0.09091 =
         0.08946    0.01015    0.00337   -0.01168
LA2   5    0.098449    0.401551    0.598449    10.33333    0.09408    0.09408 =
         0.09408    0.01217   -0.01217    0.01217
LA3   5    0.667272    0.744762    0.432861    11.00000    0.13484    0.10115 =
         0.11947    0.00724    0.00684   -0.00481
LA4   5    0.423431    0.423431    0.423431    10.33333    0.12259    0.12259 =
         0.12259   -0.00883   -0.00883   -0.00883
RESI 1 LIG
flat C1 > C7
flat C51 C53 > C58
flat C77 C79 > C84
dfix 1.39 0.01 C1 C2 C2 C3 C3 C4 C4 C5 C5 C6 C6 C1 C53 C54 C54 C55 C55 C56 =
     C56 C57 C57 C58 C58 C53 C79 C80 C80 C81 C81 C82 C82 C83 C83 C84 C84 C79
sadi C1 C4 C2 C5 C3 C6 C53 C56 C54 C57 C55 C58 C79 C82 C80 C83 C81 C84
dfix 1.39 0.01 C21 C22 C22 C23 C23 C24 C24 C25 C25 C26 C26 C21 =
          C27 C28 C28 C29 C29 C30 C30 C31 C31 C32 C32 C27 =
          C33 C34 C34 C35 C35 C36 C36 C37 C37 C38 C38 C33 =
          C59 C60 C60 C61 C61 C62 C62 C63 C63 C64 C64 C59 =
          C24 C27 C29 C33 C31 C59
dfix 1.42 C1 C7  C51 C53 C77 C79
C1    1    0.086154    0.292063    0.675389    11.00000    0.18667    0.12020 =
         0.17971    0.01179   -0.01899    0.01618
C2    1    0.092202    0.272253    0.650570    11.00000    0.23859    0.17930 =
         0.23575   -0.03646    0.00350   -0.01697
AFIX  43
H2    2    0.109743    0.276677    0.637805    11.00000   -1.20000
AFIX   0
C3    1    0.074127    0.246207    0.643158    11.00000    0.24699    0.21079 =
         0.27554   -0.05926    0.00406   -0.03641
AFIX  43
H3    2    0.079382    0.232588    0.626512    11.00000   -1.20000
AFIX   0
C4    1    0.048015    0.241480    0.661640    11.00000    0.27703    0.21093 =
         0.26912   -0.05056   -0.00182   -0.06467
AFIX  43
H4    2    0.034350    0.224941    0.656169    11.00000   -1.20000
AFIX   0
C5    1    0.040534    0.259247    0.687521    11.00000    0.27458    0.23131 =
         0.27301   -0.04618   -0.00552   -0.05463
AFIX  43
H5    2    0.023717    0.254100    0.700971    11.00000   -1.20000
AFIX   0
C6    1    0.059337    0.285101    0.692424    11.00000    0.21314    0.20389 =
         0.23553   -0.01909   -0.00411   -0.04718
AFIX  43
H6    2    0.053524    0.299094    0.708568    11.00000   -1.20000
AFIX   0
C7    1    0.107440    0.315928    0.683602    11.00000    0.16601    0.11967 =
         0.13454    0.04496   -0.00873    0.01719
AFIX  13
H7    2    0.120739    0.319448    0.664788    11.00000   -1.20000
AFIX   0
C8    1    0.129563    0.306409    0.709581    11.00000    0.16319    0.15544 =
         0.19137    0.07363   -0.03322   -0.00628
AFIX 133
H8A   2    0.124732    0.285113    0.716274    11.00000   -1.20000
H8B   2    0.127142    0.320677    0.727252    11.00000   -1.20000
H8C   2    0.151078    0.307301    0.701968    11.00000   -1.20000
AFIX   0
N9    3    0.092566    0.347485    0.691210    11.00000    0.16857    0.12198 =
         0.11535    0.03051   -0.00397    0.01113
AFIX  43
H9    2    0.088830    0.352526    0.710736    11.00000   -1.20000
AFIX   0
C10   1    0.085142    0.367624    0.668197    11.00000    0.16288    0.10586 =
         0.10547    0.03556   -0.01824    0.00517
O11   4    0.089342    0.360808    0.640146    11.00000    0.15642    0.11559 =
         0.09457    0.01688   -0.00030    0.01832
N12   3    0.072099    0.419972    0.652073    11.00000    0.15013    0.09833 =
         0.08103    0.00909   -0.00789    0.02008
C13   1    0.072252    0.399513    0.677408    11.00000    0.19539    0.11777 =
         0.07418    0.01621    0.00375    0.00237
C14   1    0.060384    0.410170    0.705455    11.00000    0.27757    0.15633 =
         0.09710    0.01839    0.00775    0.01735
AFIX  43
H14   2    0.058490    0.396005    0.722366    11.00000   -1.20000
AFIX   0
C15   1    0.051474    0.439861    0.709513    11.00000    0.28456    0.15188 =
         0.08157    0.01759    0.01718    0.05271
AFIX  43
H15   2    0.046071    0.447058    0.729742    11.00000   -1.20000
AFIX   0
C16   1    0.050116    0.459872    0.684668    11.00000    0.24770    0.13560 =
         0.08980    0.00178    0.01224    0.05017
AFIX  43
H16   2    0.041048    0.479977    0.686614    11.00000   -1.20000
AFIX   0
C17   1    0.062594    0.449604    0.656267    11.00000    0.16878    0.10261 =
         0.08660    0.02228    0.00664    0.00857
C18   1    0.062087    0.468584    0.626154    11.00000    0.14788    0.11579 =
         0.08842    0.00814   -0.01333   -0.00362
O19   4    0.077523    0.456432    0.603339    11.00000    0.14170    0.09896 =
         0.08467    0.00871   -0.00090    0.01497
N20   3    0.048064    0.495224    0.625022    11.00000    0.17799    0.08943 =
         0.08710    0.01875    0.01965    0.03065
AFIX  43
H20   2    0.038510    0.501501    0.642050    11.00000   -1.20000
AFIX   0
C21   1    0.046654    0.516312    0.597305    11.00000    0.17102    0.10384 =
         0.09031    0.00914   -0.01120    0.00976
C22   1    0.046851    0.504523    0.567255    11.00000    0.19723    0.11028 =
         0.09510    0.02678   -0.00031    0.02100
AFIX  43
H22   2    0.049262    0.482809    0.563663    11.00000   -1.20000
AFIX   0
C23   1    0.043434    0.525194    0.542333    11.00000    0.16230    0.12333 =
         0.10281    0.01576   -0.00986    0.02536
AFIX  43
H23   2    0.042596    0.516482    0.521995    11.00000   -1.20000
AFIX   0
C24   1    0.041156    0.557407    0.544751    11.00000    0.12878    0.09686 =
         0.09379    0.00268    0.00329    0.02296
C25   1    0.040302    0.567537    0.575929    11.00000    0.13926    0.10552 =
         0.12663    0.01130    0.01445    0.03086
AFIX  43
H25   2    0.037631    0.589207    0.579600    11.00000   -1.20000
AFIX   0
C26   1    0.043095    0.548070    0.601893    11.00000    0.16098    0.10807 =
         0.09323    0.02059    0.00080    0.03822
AFIX  43
H26   2    0.042560    0.556484    0.622366    11.00000   -1.20000
AFIX  66
C27   1    0.038351    0.578432    0.517742    11.00000    0.12397    0.09086 =
         0.09306    0.00953   -0.00202    0.01081
C28   1    0.054213    0.571511    0.490357    11.00000    0.12527    0.11396 =
         0.08142    0.00730    0.00749    0.00939
AFIX  43
H28   2    0.067751    0.554011    0.489525    11.00000   -1.20000
AFIX  65
C29   1    0.050268    0.590195    0.464188    11.00000    0.11618    0.10328 =
         0.08323    0.00248    0.01589    0.01963
C30   1    0.030460    0.615800    0.465404    11.00000    0.12925    0.09687 =
         0.09505    0.02229    0.02854    0.02484
AFIX  43
H30   2    0.027764    0.628570    0.447519    11.00000   -1.20000
AFIX  65
C31   1    0.014598    0.622721    0.492789    11.00000    0.13343    0.08738 =
         0.09238   -0.00047    0.02187    0.01752
C32   1    0.018543    0.604038    0.518958    11.00000    0.12898    0.11005 =
         0.08147    0.01469    0.01356    0.02634
AFIX  43
H32   2    0.007701    0.608768    0.537674    11.00000   -1.20000
AFIX   0
C33   1    0.066028    0.582185    0.435045    11.00000    0.11199    0.08522 =
         0.09399    0.01240    0.01051    0.01574
C34   1    0.074882    0.551743    0.425903    11.00000    0.11841    0.10352 =
         0.09816    0.02250    0.01050    0.01354
AFIX  43
H34   2    0.070428    0.535061    0.439762    11.00000   -1.20000
AFIX   0
C35   1    0.089775    0.544638    0.397759    11.00000    0.11086    0.10283 =
         0.09489    0.00247    0.00393    0.01794
AFIX  43
H35   2    0.094609    0.523548    0.393063    11.00000   -1.20000
AFIX   0
C36   1    0.097626    0.567816    0.376562    11.00000    0.09894    0.08555 =
         0.07819    0.01112   -0.01046    0.00684
C37   1    0.089416    0.598145    0.384164    11.00000    0.14210    0.10661 =
         0.10442    0.01999    0.03066    0.00877
AFIX  43
H37   2    0.094405    0.614753    0.370399    11.00000   -1.20000
AFIX   0
C38   1    0.073838    0.604239    0.412014    11.00000    0.18599    0.09062 =
         0.10273    0.00933    0.02599    0.03040
AFIX  43
H38   2    0.067935    0.625237    0.415820    11.00000   -1.20000
AFIX   0
N39   3    0.113465    0.559358    0.348391    11.00000    0.09916    0.09097 =
         0.08630    0.00548    0.01516    0.01297
AFIX  43
H39   2    0.123694    0.541583    0.348573    11.00000   -1.20000
AFIX   0
C40   1    0.114304    0.575793    0.321697    11.00000    0.08234    0.09504 =
         0.07976    0.00057    0.00903   -0.00555
O41   4    0.101828    0.601152    0.318217    11.00000    0.10023    0.09609 =
         0.08564   -0.00007    0.01343    0.00984
N42   3    0.122654    0.574846    0.266333    11.00000    0.08537    0.10067 =
         0.07204   -0.00721    0.01012   -0.01872
C43   1    0.131845    0.561305    0.293900    11.00000    0.08897    0.09730 =
         0.08620   -0.00147    0.00876   -0.01367
C44   1    0.154235    0.538607    0.294991    11.00000    0.12483    0.12743 =
         0.09117   -0.01064    0.00194    0.03046
AFIX  43
H44   2    0.160627    0.529954    0.314342    11.00000   -1.20000
AFIX   0
C45   1    0.167749    0.528233    0.266492    11.00000    0.13698    0.13930 =
         0.10429   -0.00364   -0.00934    0.03551
AFIX  43
H45   2    0.183206    0.512385    0.266802    11.00000   -1.20000
AFIX   0
C46   1    0.159058    0.540341    0.239918    11.00000    0.12710    0.14852 =
         0.10703   -0.03394   -0.00081    0.01252
AFIX  43
H46   2    0.168554    0.533757    0.221032    11.00000   -1.20000
AFIX   0
C47   1    0.134290    0.564406    0.239460    11.00000    0.09082    0.11759 =
         0.10302   -0.01249    0.00487   -0.01828
C48   1    0.120331    0.579047    0.211978    11.00000    0.11304    0.12920 =
         0.07523    0.00273   -0.01200   -0.00639
O49   4    0.104759    0.602587    0.215643    11.00000    0.11627    0.13119 =
         0.08880    0.02457   -0.00579   -0.01455
N50   3    0.125165    0.567811    0.183369    11.00000    0.14239    0.15680 =
         0.08696    0.00405    0.00000    0.01264
AFIX  43
H50   2    0.137838    0.551994    0.180227    11.00000   -1.20000
AFIX   0
C51   1    0.107693    0.583551    0.155732    11.00000    0.14633    0.19150 =
         0.11065   -0.00617   -0.00563   -0.00323
AFIX  13
H51   2    0.111305    0.606516    0.157379    11.00000   -1.20000
AFIX   0
C52   1    0.122988    0.572406    0.125025    11.00000    0.19132    0.25493 =
         0.08156   -0.02753   -0.00823   -0.00497
AFIX 133
H52A  2    0.115100    0.584909    0.107615    11.00000   -1.50000
H52B  2    0.117898    0.550417    0.121527    11.00000   -1.50000
H52C  2    0.145651    0.574834    0.126488    11.00000   -1.50000
AFIX   0
C53   1    0.073754    0.578283    0.157996    11.00000    0.15367    0.23603 =
         0.12908   -0.03995   -0.00452    0.00300
C54   1    0.053701    0.600573    0.145446    11.00000    0.16021    0.30200 =
         0.15580   -0.03353   -0.02958    0.04542
AFIX  43
H54   2    0.062234    0.618926    0.136471    11.00000   -1.20000
AFIX   0
C55   1    0.021657    0.596636    0.145733    11.00000    0.18988    0.34835 =
         0.20135   -0.05788   -0.07146    0.02019
AFIX  43
H55   2    0.008173    0.611597    0.136537    11.00000   -1.20000
AFIX   0
C56   1    0.009920    0.569908    0.160015    11.00000    0.19532    0.33288 =
         0.23639   -0.08184   -0.05716   -0.02335
AFIX  43
H56   2   -0.011956    0.566500    0.159801    11.00000   -1.20000
AFIX   0
C57   1    0.028904    0.548037    0.174556    11.00000    0.19987    0.29491 =
         0.25319   -0.06146   -0.02716   -0.07232
AFIX  43
H57   2    0.020374    0.531345    0.186338    11.00000   -1.20000
AFIX   0
C58   1    0.060782    0.551651    0.171112    11.00000    0.16020    0.25138 =
         0.20556   -0.03674    0.00066   -0.04342
AFIX  43
H58   2    0.074212    0.535422    0.177926    11.00000   -1.20000
AFIX   0
C59   1   -0.007047    0.649436    0.493202    11.00000    0.13730    0.10719 =
         0.08517    0.01325    0.02672    0.01991
C60   1   -0.003213    0.677113    0.476374    11.00000    0.14263    0.11874 =
         0.09520    0.02019    0.02984    0.04654
AFIX  43
H60   2    0.014775    0.678631    0.463555    11.00000   -1.20000
AFIX   0
C61   1   -0.023267    0.702654    0.476632    11.00000    0.13701    0.11459 =
         0.11109    0.02232    0.04099    0.02024
AFIX  43
H61   2   -0.019050    0.720626    0.464408    11.00000   -1.20000
AFIX   0
C62   1   -0.049749    0.700965    0.495437    11.00000    0.13435    0.10274 =
         0.11184    0.00813    0.04168    0.03214
C63   1   -0.053758    0.675038    0.514673    11.00000    0.15799    0.13133 =
         0.12388    0.02060    0.05080    0.03974
AFIX  43
H63   2   -0.070158    0.674646    0.529541    11.00000   -1.20000
AFIX   0
C64   1   -0.033790    0.649990    0.511987    11.00000    0.17000    0.09843 =
         0.11886    0.03518    0.04379    0.04101
AFIX  43
H64   2   -0.038490    0.631803    0.523706    11.00000   -1.20000
AFIX   0
N65   3   -0.072233    0.726452    0.493156    11.00000    0.14905    0.11509 =
         0.09107    0.00338    0.03444    0.04142
AFIX  43
H65   2   -0.074339    0.735544    0.474893    11.00000   -1.20000
AFIX   0
C66   1   -0.089924    0.737121    0.516628    11.00000    0.10085    0.09373 =
         0.09835    0.01083    0.01442    0.00564
O67   4   -0.087204    0.727278    0.543735    11.00000    0.10165    0.10913 =
         0.09237    0.01310    0.01167    0.02554
N68   3   -0.132296    0.768306    0.534714    11.00000    0.10188    0.10132 =
         0.10858    0.00657    0.01578    0.02220
C69   1   -0.114101    0.761732    0.509956    11.00000    0.12041    0.11315 =
         0.10458    0.01893    0.02086    0.02834
C70   1   -0.119024    0.775366    0.479875    11.00000    0.11963    0.16510 =
         0.14218    0.04708    0.04152    0.04088
AFIX  43
H70   2   -0.106742    0.769916    0.462278    11.00000   -1.20000
AFIX   0
C71   1   -0.143647    0.797709    0.478125    11.00000    0.15882    0.18753 =
         0.15576    0.06165    0.03914    0.05167
AFIX  43
H71   2   -0.147305    0.808155    0.458949    11.00000   -1.20000
AFIX   0
C72   1   -0.162671    0.804737    0.503942    11.00000    0.14934    0.16578 =
         0.13351    0.04318    0.02544    0.06592
AFIX  43
H72   2   -0.178894    0.819738    0.502545    11.00000   -1.20000
AFIX   0
C73   1   -0.156502    0.788161    0.532727    11.00000    0.10365    0.12471 =
         0.10069    0.01620    0.00924    0.03366
C74   1   -0.173768    0.793146    0.561624    11.00000    0.09858    0.10652 =
         0.12843    0.01629    0.02005    0.02059
O75   4   -0.169297    0.774233    0.584054    11.00000    0.10152    0.12059 =
         0.11974    0.01293    0.02992    0.02696
N76   3   -0.194212    0.816321    0.563907    11.00000    0.11592    0.14441 =
         0.14705    0.01278    0.02848    0.05241
AFIX  43
H76   2   -0.198738    0.826850    0.546899    11.00000   -1.20000
AFIX   0
C77   1   -0.210019    0.825636    0.593588    11.00000    0.13243    0.16309 =
         0.15126   -0.00472    0.02884    0.06191
AFIX  13
H77   2   -0.224559    0.842275    0.586179    11.00000   -1.20000
AFIX   0
C78   1   -0.234082    0.797766    0.602368    11.00000    0.16374    0.17050 =
         0.17755    0.03120    0.06041    0.03246
AFIX 133
H78A  2   -0.251567    0.797894    0.587675    11.00000   -1.50000
H78B  2   -0.241941    0.800895    0.623584    11.00000   -1.50000
H78C  2   -0.223255    0.777692    0.601144    11.00000   -1.50000
AFIX   0
C79   1   -0.191771    0.842080    0.615851    11.00000    0.20496    0.20120 =
         0.15896   -0.02053    0.04010    0.03007
C80   1   -0.192985    0.874423    0.615451    11.00000    0.27990    0.20742 =
         0.22901   -0.05057    0.04452    0.04192
AFIX  43
H80   2   -0.206052    0.884934    0.600995    11.00000   -1.20000
AFIX   0
C81   1   -0.174786    0.891385    0.636534    11.00000    0.30786    0.27055 =
         0.30611   -0.07015    0.01046    0.04876
AFIX  43
H81   2   -0.173734    0.913449    0.635019    11.00000   -1.20000
AFIX   0
C82   1   -0.158179    0.875850    0.659795    11.00000    0.29688    0.26681 =
         0.26376   -0.06535    0.01372    0.00726
AFIX  43
H82   2   -0.148772    0.887166    0.676338    11.00000   -1.20000
AFIX   0
C83   1   -0.155603    0.843636    0.658415    11.00000    0.24134    0.23630 =
         0.21696   -0.07559    0.00231   -0.00872
AFIX  43
H83   2   -0.142358    0.833091    0.672683    11.00000   -1.20000
AFIX   0
C84   1   -0.172027    0.826798    0.636603    11.00000    0.20975    0.21561 =
         0.21196   -0.03157    0.00503    0.00942
AFIX  43
H84   2   -0.169901    0.804778    0.635702    11.00000   -1.20000
AFIX   0
RESI 2 LIG
dfix 1.39 0.02 C1 C2 C2 C3 C3 C4 C4 C5 C5 C6 C6 C1 C53 C54 C54 C55 C55 C56 =
     C56 C57 C57 C58 C58 C53 C79 C80 C80 C81 C81 C82 C82 C83 C83 C84 C84 C79
sadi C1 C4 C2 C5 C3 C6 C53 C56 C54 C57 C55 C58 C79 C82 C80 C83 C81 C84
dfix 1.39 0.02 C21 C22 C22 C23 C23 C24 C24 C25 C25 C26 C26 C21 =
          C27 C28 C28 C29 C29 C30 C30 C31 C31 C32 C32 C27 =
          C33 C34 C34 C35 C35 C36 C36 C37 C37 C38 C38 C33 =
          C59 C60 C60 C61 C61 C62 C62 C63 C63 C64 C64 C59 =
          C24 C27 C29 C33 C31 C59
same 0.05 C1_1 > C84_1
C1    1    0.628181    0.859275    0.443489    11.00000    0.19628    0.13515 =
         0.25201    0.00292   -0.00394    0.00633
C2    1    0.653298    0.866684    0.463430    11.00000    0.20200    0.17312 =
         0.25854   -0.03260   -0.01772    0.04799
AFIX  43
H2    2    0.673119    0.869754    0.454053    11.00000   -1.20000
AFIX   0
C3    1    0.651481    0.869840    0.495382    11.00000    0.23337    0.21251 =
         0.27282   -0.03812   -0.03184    0.03608
AFIX  43
H3    2    0.668345    0.876944    0.507846    11.00000   -1.20000
AFIX   0
C4    1    0.622568    0.861617    0.507609    11.00000    0.25161    0.25523 =
         0.26694   -0.06635    0.01534    0.03828
AFIX  43
H4    2    0.620420    0.862673    0.529620    11.00000   -1.20000
AFIX   0
C5    1    0.596823    0.852130    0.491089    11.00000    0.23361    0.26705 =
         0.24062   -0.04750    0.01641    0.02836
AFIX  43
H5    2    0.577987    0.845579    0.500706    11.00000   -1.20000
AFIX   0
C6    1    0.600912    0.853019    0.459347    11.00000    0.19991    0.20731 =
         0.25420   -0.04644    0.02194    0.03119
AFIX  43
H6    2    0.583026    0.848877    0.446973    11.00000   -1.20000
AFIX   0
C7    1    0.632155    0.858658    0.408413    11.00000    0.20008    0.09471 =
         0.25023    0.02780   -0.00992   -0.00284
AFIX  13
H7    2    0.654703    0.857336    0.402669    11.00000   -1.20000
AFIX   0
C8    1    0.616085    0.887497    0.391850    11.00000    0.25119    0.13771 =
         0.32480    0.06248   -0.01630    0.02986
AFIX 133
H8A   2    0.596119    0.891954    0.402006    11.00000   -1.50000
H8B   2    0.612501    0.882605    0.369830    11.00000   -1.50000
H8C   2    0.629697    0.905765    0.393473    11.00000   -1.50000
AFIX   0
N9    3    0.613109    0.831470    0.392742    11.00000    0.17816    0.09657 =
         0.22657    0.02125   -0.02429    0.00136
AFIX  43
H9    2    0.596776    0.835081    0.380875    11.00000   -1.20000
AFIX   0
C10   1    0.623376    0.802172    0.398624    11.00000    0.15297    0.09212 =
         0.16883    0.00833    0.01204   -0.00073
O11   4    0.647239    0.797456    0.415013    11.00000    0.14943    0.08938 =
         0.20283    0.00358    0.00488   -0.00447
N12   3    0.613738    0.748038    0.398116    11.00000    0.15384    0.10424 =
         0.14745    0.01961   -0.00581   -0.00128
C13   1    0.603997    0.774738    0.386511    11.00000    0.16534    0.11708 =
         0.12935    0.01916   -0.02045    0.00017
C14   1    0.581115    0.776942    0.364321    11.00000    0.16715    0.14249 =
         0.17482    0.03118   -0.03238    0.00560
AFIX  43
H14   2    0.575809    0.796467    0.355330    11.00000   -1.20000
AFIX   0
C15   1    0.565680    0.749382    0.355227    11.00000    0.20508    0.13845 =
         0.17740    0.01530   -0.06807    0.00451
AFIX  43
H15   2    0.548641    0.750249    0.341116    11.00000   -1.20000
AFIX   0
C16   1    0.575185    0.722242    0.366568    11.00000    0.19788    0.11641 =
         0.15491    0.02041   -0.05767   -0.00224
AFIX  43
H16   2    0.564985    0.703572    0.360436    11.00000   -1.20000
AFIX   0
C17   1    0.600417    0.720933    0.387737    11.00000    0.15015    0.10478 =
         0.16408    0.01426   -0.02076   -0.00503
C18   1    0.613386    0.692735    0.405890    11.00000    0.15183    0.09796 =
         0.13498    0.00379   -0.01206    0.01174
O19   4    0.639001    0.694159    0.418587    11.00000    0.16126    0.10701 =
         0.15816    0.01511   -0.03392   -0.01306
N20   3    0.594975    0.667228    0.407640    11.00000    0.15192    0.09621 =
         0.14903    0.01547   -0.03572   -0.00214
AFIX  43
H20   2    0.577016    0.667897    0.397758    11.00000   -1.20000
AFIX   0
C21   1    0.602434    0.638589    0.424612    11.00000    0.15128    0.10245 =
         0.14730    0.00563   -0.00463   -0.00590
C22   1    0.632799    0.629420    0.430864    11.00000    0.13878    0.11004 =
         0.18252    0.00848   -0.04083   -0.02519
AFIX  43
H22   2    0.650193    0.641013    0.423567    11.00000   -1.20000
AFIX   0
C23   1    0.636500    0.602196    0.448485    11.00000    0.12757    0.09482 =
         0.19703    0.02324   -0.03611   -0.00083
AFIX  43
H23   2    0.656995    0.596948    0.455013    11.00000   -1.20000
AFIX   0
C24   1    0.611811    0.581719    0.457391    11.00000    0.11330    0.11904 =
         0.14663    0.00345   -0.01563   -0.00137
C25   1    0.581619    0.592033    0.449605    11.00000    0.12509    0.11249 =
         0.12733   -0.00642   -0.00289   -0.00864
AFIX  43
H25   2    0.564128    0.580297    0.456429    11.00000   -1.20000
AFIX   0
C26   1    0.576632    0.619584    0.431777    11.00000    0.12433    0.12796 =
         0.14046    0.00257   -0.02132    0.00528
AFIX  43
H26   2    0.556319    0.625037    0.424857    11.00000   -1.20000
AFIX  66
C27   1    0.617039    0.552950    0.475995    11.00000    0.12494    0.08614 =
         0.13143    0.01243   -0.00125   -0.00773
C28   1    0.641946    0.550854    0.496604    11.00000    0.09880    0.12339 =
         0.13635    0.02213   -0.02079   -0.01569
AFIX  43
H28   2    0.655587    0.568088    0.499272    11.00000   -1.20000
AFIX  65
C29   1    0.646894    0.523542    0.513308    11.00000    0.10193    0.09923 =
         0.14903   -0.00002   -0.00972   -0.00523
C30   1    0.626935    0.498326    0.509403    11.00000    0.11210    0.11163 =
         0.14525    0.01687   -0.03043   -0.00252
AFIX  43
H30   2    0.630317    0.479660    0.520820    11.00000   -1.20000
AFIX  65
C31   1    0.602028    0.500422    0.488795    11.00000    0.10032    0.11204 =
         0.13222    0.01690   -0.00499   -0.02252
C32   1    0.597080    0.527733    0.472091    11.00000    0.10015    0.10363 =
         0.13778    0.00008   -0.01576   -0.01083
AFIX  43
H32   2    0.580057    0.529166    0.458006    11.00000   -1.20000
AFIX  66
C33   1    0.673403    0.521310    0.537375    11.00000    0.13310    0.09572 =
         0.16137    0.01304   -0.01171   -0.01073
C34   1    0.700208    0.538918    0.532806    11.00000    0.11158    0.12275 =
         0.18003    0.02856   -0.01443   -0.03250
AFIX  43
H34   2    0.702396    0.551211    0.514521    11.00000   -1.20000
AFIX  65
C35   1    0.723813    0.538541    0.554990    11.00000    0.12230    0.13715 =
         0.16959    0.02779   -0.00611   -0.04057
AFIX  43
H35   2    0.742133    0.550575    0.551867    11.00000   -1.20000
AFIX  65
C36   1    0.720613    0.520555    0.581743    11.00000    0.11568    0.14440 =
         0.16452    0.04783   -0.03502   -0.01431
C37   1    0.693808    0.502947    0.586312    11.00000    0.12287    0.16544 =
         0.17943    0.07628   -0.04143   -0.05026
AFIX  43
H37   2    0.691620    0.490654    0.604596    11.00000   -1.20000
AFIX  65
C38   1    0.670203    0.503324    0.564128    11.00000    0.13330    0.16044 =
         0.18934    0.06501   -0.03658   -0.02898
AFIX  43
H38   2    0.651883    0.491289    0.567251    11.00000   -1.20000
AFIX   0
N39   3    0.744846    0.521870    0.604953    11.00000    0.14647    0.14138 =
         0.16896    0.03580   -0.03743   -0.03771
AFIX  43
H39   2    0.756488    0.538753    0.605231    11.00000   -1.20000
AFIX   0
C40   1    0.751365    0.499959    0.626093    11.00000    0.10010    0.13993 =
         0.13794    0.01993   -0.00805   -0.00759
O41   4    0.740961    0.474173    0.624679    11.00000    0.12555    0.10851 =
         0.14487    0.01158   -0.01530   -0.02376
N42   3    0.778566    0.484659    0.672951    11.00000    0.09998    0.12116 =
         0.12575    0.00066   -0.00592   -0.00834
C43   1    0.773684    0.508695    0.653200    11.00000    0.11458    0.14578 =
         0.14994    0.00409   -0.02121   -0.01004
C44   1    0.788724    0.537396    0.658138    11.00000    0.19838    0.13964 =
         0.21144    0.02025   -0.06708   -0.02515
AFIX  43
H44   2    0.785657    0.554304    0.644177    11.00000   -1.20000
AFIX   0
C45   1    0.808242    0.540534    0.683960    11.00000    0.19791    0.14391 =
         0.19913    0.01133   -0.06949   -0.05219
AFIX  43
H45   2    0.818207    0.559922    0.687834    11.00000   -1.20000
AFIX   0
C46   1    0.813156    0.516336    0.703539    11.00000    0.18357    0.14709 =
         0.20845    0.01390   -0.06090   -0.01897
AFIX  43
H46   2    0.827188    0.518309    0.720551    11.00000   -1.20000
AFIX   0
C47   1    0.797097    0.488071    0.698304    11.00000    0.11104    0.14760 =
         0.14612    0.01357   -0.02502    0.00596
C48   1    0.799521    0.458196    0.716800    11.00000    0.12215    0.17940 =
         0.13109    0.00446   -0.01708    0.01947
O49   4    0.781635    0.436244    0.712372    11.00000    0.12988    0.15986 =
         0.14556    0.01946   -0.02682    0.00971
N50   3    0.822151    0.458150    0.739047    11.00000    0.16390    0.22981 =
         0.17478    0.00824   -0.07377    0.01935
AFIX  43
H50   2    0.834828    0.474095    0.741424    11.00000   -1.20000
AFIX   0
flat C51 C53 > C58
C51   1    0.824744    0.427707    0.760819    11.00000    0.22694    0.26303 =
         0.22900    0.04311   -0.08528    0.06221
AFIX  13
H51   2    0.840289    0.434740    0.776695    11.00000   -1.20000
AFIX   0
C52   1    0.794565    0.421281    0.782357    11.00000    0.29112    0.27640 =
         0.25272    0.11041   -0.07340   -0.05911
AFIX 133
H52A  2    0.790327    0.398847    0.783027    11.00000   -1.50000
H52B  2    0.776505    0.432183    0.773605    11.00000   -1.50000
H52C  2    0.798547    0.428912    0.803513    11.00000   -1.50000
AFIX   0
C53   1    0.844784    0.405521    0.740617    11.00000    0.27811    0.26405 =
         0.31906    0.06146   -0.06326    0.09503
C54   1    0.877147    0.405024    0.737319    11.00000    0.30358    0.30999 =
         0.38769    0.02245   -0.01609    0.09915
AFIX  43
H54   2    0.889000    0.418903    0.749853    11.00000   -1.20000
AFIX   0
C55   1    0.893240    0.385603    0.716940    11.00000    0.30570    0.32571 =
         0.40759   -0.01601    0.00737    0.07651
AFIX  43
H55   2    0.914581    0.388543    0.711830    11.00000   -1.20000
AFIX   0
C56   1    0.875220    0.361347    0.704626    11.00000    0.30514    0.32606 =
         0.41375   -0.00820    0.02429    0.06150
AFIX  43
H56   2    0.885588    0.343464    0.696694    11.00000   -1.20000
AFIX   0
C57   1    0.842655    0.362233    0.703464    11.00000    0.30191    0.28126 =
         0.39476    0.00990    0.03257    0.04851
AFIX  43
H57   2    0.830908    0.348431    0.690747    11.00000   -1.20000
AFIX   0
C58   1    0.828767    0.384449    0.721988    11.00000    0.30399    0.26524 =
         0.36273    0.01538   -0.00772    0.06861
AFIX  43
H58   2    0.806649    0.385435    0.722029    11.00000   -1.20000
AFIX   0
C59   1    0.579594    0.473936    0.485176    11.00000    0.10000    0.10842 =
         0.15879    0.01508   -0.01415    0.00358
C60   1    0.588811    0.442506    0.487805    11.00000    0.11200    0.10137 =
         0.15944    0.01157   -0.01707   -0.01138
AFIX  43
H60   2    0.610178    0.438305    0.491808    11.00000   -1.20000
AFIX   0
C61   1    0.568865    0.417440    0.484951    11.00000    0.11592    0.10595 =
         0.15562    0.00530   -0.00794    0.00331
AFIX  43
H61   2    0.576509    0.396821    0.487524    11.00000   -1.20000
AFIX   0
C62   1    0.537287    0.422489    0.478244    11.00000    0.09878    0.10372 =
         0.15524    0.01076   -0.01414   -0.01263
C63   1    0.527126    0.453734    0.475654    11.00000    0.10663    0.11128 =
         0.18155   -0.02161   -0.01514   -0.00058
AFIX  43
H63   2    0.505806    0.457873    0.471350    11.00000   -1.20000
AFIX   0
C64   1    0.547778    0.478644    0.479290    11.00000    0.10427    0.10593 =
         0.17071   -0.01175    0.00699    0.00271
AFIX  43
H64   2    0.540063    0.499339    0.477735    11.00000   -1.20000
AFIX   0
N65   3    0.516416    0.396515    0.475620    11.00000    0.10874    0.12610 =
         0.15796    0.02010    0.00479   -0.01296
AFIX  43
H65   2    0.522522    0.379165    0.484693    11.00000   -1.20000
AFIX   0
C66   1    0.488162    0.395295    0.460768    11.00000    0.11395    0.10733 =
         0.14386    0.00402    0.00541   -0.01585
O67   4    0.478027    0.418260    0.444983    11.00000    0.11924    0.11397 =
         0.13370    0.00814   -0.01068   -0.00319
N68   3    0.439030    0.371828    0.455688    11.00000    0.12199    0.09464 =
         0.16953   -0.00033    0.00565   -0.00483
C69   1    0.470095    0.366877    0.462298    11.00000    0.13422    0.11099 =
         0.17068   -0.00377   -0.00270   -0.02378
C70   1    0.480424    0.337543    0.471205    11.00000    0.14372    0.10908 =
         0.26805    0.02184   -0.00135    0.01083
AFIX  43
H70   2    0.501734    0.334599    0.476442    11.00000   -1.20000
AFIX   0
C71   1    0.459525    0.311804    0.472603    11.00000    0.15627    0.13337 =
         0.28302    0.01868   -0.02194   -0.00130
AFIX  43
H71   2    0.466075    0.291563    0.478736    11.00000   -1.20000
AFIX   0
C72   1    0.427095    0.318715    0.463897    11.00000    0.16828    0.13235 =
         0.27805    0.00554    0.01812   -0.01703
AFIX  43
H72   2    0.412324    0.302311    0.462191    11.00000   -1.20000
AFIX   0
C73   1    0.417865    0.350179    0.458009    11.00000    0.12761    0.12165 =
         0.18451    0.00336    0.01042   -0.02328
C74   1    0.386925    0.359194    0.455113    11.00000    0.13526    0.14562 =
         0.20849    0.00146   -0.00321   -0.04425
O75   4    0.380556    0.385796    0.439058    11.00000    0.12282    0.15912 =
         0.24401    0.00039    0.00074   -0.02180
N76   3    0.362340    0.343408    0.463236    11.00000    0.15384    0.18596 =
         0.26064    0.02090    0.02115   -0.05180
AFIX  43
H76   2    0.365581    0.324712    0.471021    11.00000   -1.20000
AFIX   0
C77   1    0.327583    0.354226    0.460597    11.00000    0.15876    0.17098 =
         0.30462    0.03657    0.04243   -0.02985
AFIX  13
H77   2    0.323999    0.365037    0.440264    11.00000   -1.20000
AFIX   0
C78   1    0.306072    0.323806    0.463067    11.00000    0.16146    0.28168 =
         0.39970   -0.02790    0.06008   -0.08685
AFIX 133
H78A  2    0.291087    0.323657    0.445830    11.00000   -1.50000
H78B  2    0.294816    0.324034    0.482939    11.00000   -1.50000
H78C  2    0.319155    0.305118    0.461942    11.00000   -1.50000
AFIX   0
C79   1    0.321377    0.376845    0.488095    11.00000    0.19738    0.20937 =
         0.32729    0.01839    0.06891   -0.02168
C80   1    0.339439    0.379286    0.514851    11.00000    0.21657    0.24522 =
         0.32448   -0.01082    0.07684   -0.00155
AFIX  43
H80   2    0.358548    0.368132    0.515655    11.00000   -1.20000
AFIX   0
C81   1    0.331007    0.397246    0.540597    11.00000    0.27184    0.28579 =
         0.35711   -0.02567    0.06379    0.01537
AFIX  43
H81   2    0.341592    0.395758    0.559987    11.00000   -1.20000
AFIX   0
C82   1    0.306011    0.417545    0.536026    11.00000    0.30506    0.25933 =
         0.36689   -0.00933    0.06685    0.03423
AFIX  43
H82   2    0.303127    0.434239    0.550281    11.00000   -1.20000
AFIX   0
C83   1    0.285105    0.414296    0.511371    11.00000    0.25503    0.25644 =
         0.36283   -0.00718    0.08375    0.01475
AFIX  43
H83   2    0.265231    0.424053    0.511425    11.00000   -1.20000
AFIX   0
C84   1    0.295182    0.395876    0.486705    11.00000    0.22157    0.24578 =
         0.34706   -0.00428    0.09623    0.01000
AFIX  43
H84   2    0.283543    0.396310    0.467875    11.00000   -1.20000
AFIX   0
RESI 3 LIG
flat N20 C21 C22a C23a C24 C25a C26a
flat N20 C21 C22b C23b C24 C25b C26b
sadi C21 C22a C22a C23a C23a C24 C24 C25a C25a C26a C26a C21
sadi C21 C24 C22a C25a C23a C26a
sadi C21 C22b C22b C23b C23b C24 C24 C25b C25b C26b C26b C21
sadi C21 C24 C22b C25b C23b C26b
dfix 1.39 0.01 C1 C2 C2 C3 C3 C4 C4 C5 C5 C6 C6 C1
sadi C1 C4 C2 C5 C3 C6
dfix 1.39 0.01 C21 C22a C22a C23a C23a C24 C24 C25a C25a C26a =
               C26A C21 C24 C27 C27 C28
dfix 1.39 0.01 C21 C22b C22b C23b C23b C24 C24 C25b C25b C26b =
               C26B C21 C24 C27 C27 C28
same 0.05 C1_1 > C28_1
C1    1    0.219748    0.644604    0.255754    11.00000    0.11110    0.15048 =
         0.16545    0.00904    0.02729   -0.02824
C2    1    0.241616    0.654401    0.277781    11.00000    0.13588    0.20072 =
         0.24362   -0.00968   -0.02212   -0.01753
AFIX  43
H2    2    0.242696    0.676012    0.282471    11.00000   -1.20000
AFIX   0
C3    1    0.261809    0.634517    0.293189    11.00000    0.15242    0.21564 =
         0.29382   -0.01821   -0.03060   -0.00409
AFIX  43
H3    2    0.276568    0.641918    0.307940    11.00000   -1.20000
AFIX   0
C4    1    0.259221    0.603091    0.285807    11.00000    0.18326    0.20607 =
         0.30592    0.01072    0.00730    0.03676
AFIX  43
H4    2    0.272209    0.588814    0.296658    11.00000   -1.20000
AFIX   0
C5    1    0.238849    0.591153    0.263559    11.00000    0.17559    0.15305 =
         0.23439   -0.00905    0.04993    0.01132
AFIX  43
H5    2    0.238335    0.569589    0.258564    11.00000   -1.20000
AFIX   0
C6    1    0.219170    0.612670    0.248958    11.00000    0.15435    0.15481 =
         0.20923    0.00373    0.05935   -0.01419
AFIX  43
H6    2    0.204809    0.605316    0.233795    11.00000   -1.20000
AFIX   0
C7    1    0.199768    0.667884    0.238684    11.00000    0.10068    0.14858 =
         0.14026    0.00641    0.03132   -0.03419
AFIX  13
H7    2    0.186607    0.656287    0.223339    11.00000   -1.20000
AFIX   0
C8    1    0.220324    0.691147    0.220500    11.00000    0.13849    0.19795 =
         0.17776    0.05103    0.04321   -0.03891
AFIX 133
H8A   2    0.229075    0.680812    0.202108    11.00000   -1.50000
H8B   2    0.237296    0.698428    0.233938    11.00000   -1.50000
H8C   2    0.207651    0.708968    0.213910    11.00000   -1.50000
AFIX   0
N9    3    0.178655    0.685449    0.259957    11.00000    0.09921    0.11327 =
         0.14959   -0.00291    0.02212   -0.01841
AFIX  43
H9    2    0.183969    0.704306    0.266025    11.00000   -1.20000
AFIX   0
C10   1    0.151867    0.673227    0.270017    11.00000    0.08359    0.11634 =
         0.11888    0.00501    0.01002   -0.00494
O11   4    0.143222    0.646193    0.261913    11.00000    0.09672    0.11763 =
         0.11215   -0.00053    0.01073   -0.00891
N12   3    0.103957    0.678067    0.297710    11.00000    0.07810    0.08614 =
         0.13572   -0.00414    0.01046   -0.01161
C13   1    0.130887    0.693522    0.289941    11.00000    0.09821    0.10520 =
         0.13360   -0.00502    0.00537   -0.01567
C14   1    0.137774    0.722001    0.302430    11.00000    0.13859    0.10790 =
         0.22051   -0.01013    0.04532   -0.04389
AFIX  43
H14   2    0.156920    0.732005    0.297573    11.00000   -1.20000
AFIX   0
C15   1    0.117456    0.735541    0.321407    11.00000    0.16751    0.13839 =
         0.25809   -0.05344    0.06392   -0.05117
AFIX  43
H15   2    0.123030    0.753873    0.332502    11.00000   -1.20000
AFIX   0
C16   1    0.087978    0.722672    0.324897    11.00000    0.15814    0.13306 =
         0.21176   -0.05511    0.05565   -0.04316
AFIX  43
H16   2    0.071373    0.734426    0.333633    11.00000   -1.20000
AFIX   0
C17   1    0.083577    0.692772    0.315451    11.00000    0.13261    0.10248 =
         0.13070   -0.01831    0.04446   -0.02498
C18   1    0.053514    0.673854    0.320246    11.00000    0.09728    0.11600 =
         0.12058   -0.03697    0.01352    0.00164
O19   4    0.048758    0.651156    0.303604    11.00000    0.08686    0.12514 =
         0.12694   -0.00576    0.02326   -0.00485
N20   3    0.032820    0.681962    0.342238    11.00000    0.13641    0.10745 =
         0.14470   -0.02984    0.02945   -0.02709
AFIX  43
H20   2    0.036566    0.699949    0.351352    11.00000   -1.20000
AFIX  66
C21   1    0.005589    0.666062    0.353293    11.00000    0.10445    0.12150 =
         0.17104   -0.02087    0.03288   -0.01870
part 1
C22A  1   -0.003057    0.667252    0.384490    31.00000    0.11588    0.12051 =
         0.12319   -0.02005    0.01301   -0.00126
AFIX  43
H22A  2    0.009630    0.678027    0.399090    31.00000   -1.20000
AFIX  65
C23A  1   -0.030264    0.652676    0.394326    31.00000    0.13207    0.13277 =
         0.13281   -0.01018    0.02431   -0.01137
AFIX  43
H23A  2   -0.036173    0.653489    0.415648    31.00000   -1.20000
AFIX  65
part 0
C24   1   -0.048826    0.636909    0.372964    11.00000    0.15385    0.13630 =
         0.16595   -0.05806    0.07661   -0.05315
part 1
C25A  1   -0.040180    0.635719    0.341766    31.00000    0.14616    0.14126 =
         0.14341   -0.03727    0.02640   -0.02628
AFIX  43
H25A  2   -0.052867    0.624944    0.327166    31.00000   -1.20000
AFIX  65
C26A  1   -0.012973    0.650295    0.331930    31.00000    0.11607    0.14921 =
         0.13755   -0.03773    0.02521   -0.00446
AFIX  43
H26A  2   -0.007064    0.649482    0.310608    31.00000   -1.20000
AFIX   0
part 0
C27   1   -0.076136    0.621272    0.383168    11.00000    0.17838    0.15650 =
         0.19133   -0.08648    0.08037   -0.06041
C28   1   -0.086962    0.592566    0.371853    11.00000    0.20795    0.15507 =
         0.18841   -0.06717    0.10964   -0.08062
AFIX  43
H28   2   -0.073365    0.582123    0.357844    11.00000   -1.20000
AFIX   0

part 2
C22B  1   -0.013694    0.680516    0.374709   -31.00000    0.09798
AFIX  43
H22B  2   -0.009041    0.700983    0.381754   -31.00000   -1.20000
AFIX   0
C23B  1   -0.039874    0.665087    0.385914   -31.00000    0.08898
AFIX  43
H23B  2   -0.051644    0.673879    0.402477   -31.00000   -1.20000
AFIX   0
C25B  1   -0.024914    0.619144    0.359797   -31.00000    0.16457
AFIX  43
H25B  2   -0.026249    0.597046    0.359461   -31.00000   -1.20000
AFIX   0
C26B  1    0.001003    0.634306    0.347124   -31.00000    0.14694
AFIX  43
H26B  2    0.015364    0.623194    0.334455   -31.00000   -1.20000
AFIX   0
part 0

RESI 4 LIG
flat N20 C21 C22a C23a C24 C25a C26a
flat N20 C21 C22b C23b C24 C25b C26b
sadi C21 C22a C22a C23a C23a C24 C24 C25a C25a C26a C26a C21
sadi C21 C24 C22a C25a C23a C26a
sadi C21 C22b C22b C23b C23b C24 C24 C25b C25b C26b C26b C21
sadi C21 C24 C22b C25b C23b C26b
dfix 1.39 0.01 C1 C2 C2 C3 C3 C4 C4 C5 C5 C6 C6 C1
sadi C1 C4 C2 C5 C3 C6
dfix 1.39 0.01 C21 C22a C22a C23a C23a C24 C24 C25a C25a C26a =
               C26A C21 C24 C27 C27 C28
dfix 1.39 0.01 C21 C22b C22b C23b C23b C24 C24 C25b C25b C26b =
               C26B C21 C24 C27 C27 C28
same 0.05 C1_1 > C28_1
flat C1 > C7
C1    1    0.675395    0.746314    0.305130    11.00000    0.41468    0.58217 =
         0.28190    0.03918   -0.10193   -0.01276
C2    1    0.667782    0.714742    0.304499    11.00000    0.44718    0.59922 =
         0.33635    0.02163   -0.15766   -0.03355
AFIX  43
H2    2    0.683410    0.700303    0.310621    11.00000   -1.20000
AFIX   0
C3    1    0.638851    0.702753    0.295525    11.00000    0.44969    0.62926 =
         0.39418    0.01341   -0.15003   -0.02697
AFIX  43
H3    2    0.634736    0.681017    0.294618    11.00000   -1.20000
AFIX   0
C4    1    0.616560    0.725026    0.288030    11.00000    0.44127    0.64059 =
         0.40384    0.00516   -0.14693   -0.01449
AFIX  43
H4    2    0.595965    0.717950    0.284032    11.00000   -1.20000
AFIX   0
C5    1    0.622114    0.756855    0.285941    11.00000    0.43382    0.64025 =
         0.40025    0.01813   -0.13681   -0.00150
AFIX  43
H5    2    0.606943    0.771098    0.278380    11.00000   -1.20000
AFIX   0
C6    1    0.651503    0.766322    0.295730    11.00000    0.42918    0.62177 =
         0.36579    0.02051   -0.11809    0.00450
AFIX  43
H6    2    0.655658    0.788067    0.296052    11.00000   -1.20000
AFIX   0
C7    1    0.705440    0.760981    0.316382    11.00000    0.36951    0.46471 =
         0.18280    0.06232   -0.00962    0.03486
AFIX  13
H7    2    0.699528    0.780659    0.327382    11.00000   -1.20000
AFIX   0
C8    1    0.728129    0.769765    0.292039    11.00000    0.48877    0.44442 =
         0.16154    0.08266    0.03694   -0.08434
AFIX 133
H8A   2    0.739120    0.788758    0.298373    11.00000   -1.50000
H8B   2    0.717128    0.773533    0.272381    11.00000   -1.50000
H8C   2    0.743196    0.752835    0.289208    11.00000   -1.50000
AFIX   0
N9    3    0.723780    0.740829    0.340337    11.00000    0.26969    0.30984 =
         0.12870    0.03810    0.04761    0.08766
AFIX  43
H9    2    0.742351    0.733800    0.335203    11.00000   -1.20000
AFIX   0
C10   1    0.711916    0.733605    0.369351    11.00000    0.19601    0.18094 =
         0.14403    0.01455    0.02833   -0.00241
O11   4    0.687584    0.746478    0.378024    11.00000    0.17855    0.17813 =
         0.14656    0.02375    0.01724    0.00757
N12   3    0.715155    0.707092    0.417300    11.00000    0.15548    0.11844 =
         0.12578    0.00171    0.05206    0.00415
C13   1    0.731329    0.711480    0.389736    11.00000    0.18613    0.15683 =
         0.14022    0.03896    0.04462    0.00733
C14   1    0.758288    0.696731    0.383771    11.00000    0.20148    0.18943 =
         0.18104    0.02835    0.08380    0.03923
AFIX  43
H14   2    0.768135    0.698749    0.364043    11.00000   -1.20000
AFIX   0
C15   1    0.771506    0.678441    0.407051    11.00000    0.20374    0.20002 =
         0.19827    0.04337    0.09098    0.05735
AFIX  43
H15   2    0.791802    0.670139    0.403995    11.00000   -1.20000
AFIX   0
C16   1    0.756587    0.672286    0.433344    11.00000    0.19872    0.17385 =
         0.19281    0.06820    0.08857    0.05648
AFIX  43
H16   2    0.764737    0.657580    0.447750    11.00000   -1.20000
AFIX   0
C17   1    0.728403    0.687939    0.439577    11.00000    0.16386    0.11369 =
         0.12896    0.00603    0.05205    0.00639
C18   1    0.707643    0.685997    0.467653    11.00000    0.14959    0.10544 =
         0.11666   -0.00522    0.02283    0.00676
O19   4    0.687282    0.705694    0.472157    11.00000    0.13392    0.11747 =
         0.12229    0.00162    0.01852    0.03170
N20   3    0.711484    0.660657    0.486234    11.00000    0.18864    0.10963 =
         0.13359    0.01380    0.04756    0.03168
AFIX  43
H20   2    0.726388    0.647655    0.480810    11.00000   -1.20000
AFIX   0
C21   1    0.693750    0.652384    0.514264    11.00000    0.13971    0.12325 =
         0.14030    0.02545    0.05041    0.02522
part 1
C22A  1    0.661945    0.659096    0.514294    21.00000    0.13677    0.15125 =
         0.15885    0.03732    0.02727    0.00083
AFIX  43
H22A  2    0.652284    0.669149    0.497096    21.00000   -1.20000
AFIX   0
C23A  1    0.644869    0.650445    0.540620    21.00000    0.13378    0.17609 =
         0.14306    0.03293    0.01549    0.01622
AFIX  43
H23A  2    0.622953    0.653583    0.540477    21.00000   -1.20000
AFIX   0
part 0
C24   1    0.658498    0.637393    0.567154    11.00000    0.14830    0.15881 =
         0.13483    0.03374    0.04308    0.03035
part 1
C25A  1    0.688068    0.625937    0.561937    21.00000    0.12517    0.08521 =
         0.10463    0.02333    0.00170    0.01437
AFIX  43
H25A  2    0.696091    0.611280    0.576463    21.00000   -1.20000
AFIX   0
C26A  1    0.706942    0.634213    0.537091    21.00000    0.11589    0.09680 =
         0.12554    0.01767    0.02147    0.01686
AFIX  43
H26A  2    0.728045    0.627625    0.535888    21.00000   -1.20000
AFIX   0
part 0
C27   1    0.641336    0.630722    0.594302    11.00000    0.16930    0.17318 =
         0.19313    0.05848    0.05632    0.03751
C28   1    0.614361    0.646815    0.603161    11.00000    0.19534    0.15466 =
         0.19003    0.06520    0.09176    0.05534
AFIX  43
H28   2    0.608137    0.663341    0.589806    11.00000   -1.20000
AFIX   0

part 2
C22B  1    0.683028    0.676715    0.532952   -21.00000    0.12162
AFIX  43
H22B  2    0.685971    0.697964    0.527471   -21.00000   -1.20000
AFIX   0
C23B  1    0.667700    0.667839    0.560219   -21.00000    0.14033
AFIX  43
H23B  2    0.663209    0.683600    0.575106   -21.00000   -1.20000
AFIX   0
C25B  1    0.675307    0.615729    0.550015   -21.00000    0.12676
AFIX  43
H25B  2    0.673469    0.594540    0.556166   -21.00000   -1.20000
AFIX   0
C26B  1    0.694568    0.621976    0.524733   -21.00000    0.11942
AFIX  43
H26B  2    0.707328    0.606494    0.515369   -21.00000   -1.20000
AFIX   0
part 0

resi 5 CLO4
sadi CL1 O2 CL1 O3 CL1 O4 Cl1 O5
sadi O2 O3 O2 O4 O2 O5 O3 O4 O3 O5 O4 O5
CL1   6    0.580649    0.794012    0.590525    11.00000    0.16403    0.13081 =
         0.15459   -0.02503    0.02015   -0.00971
O2    4    0.553794    0.780163    0.603420    11.00000    0.15759    0.18968 =
         0.18329   -0.05739    0.00751   -0.04026
O3    4    0.591494    0.817794    0.609645    11.00000    0.21623    0.13576 =
         0.25897   -0.05415    0.02059   -0.03709
O4    4    0.575007    0.804662    0.560495    11.00000    0.21860    0.19099 =
         0.18989    0.01845   -0.00105   -0.00644
O5    4    0.603398    0.769858    0.588252    11.00000    0.16402    0.16769 =
         0.16625   -0.01832   -0.00275    0.01545
same Cl1 > O5
CL6   6    0.737040    0.587022    0.445166    11.00000    0.12794    0.12016 =
         0.15541   -0.00206    0.00040    0.01689
O7    4    0.747687    0.601417    0.472271    11.00000    0.21686    0.14036 =
         0.14649   -0.03325   -0.00354    0.03212
O8    4    0.716290    0.608005    0.430325    11.00000    0.15755    0.19783 =
         0.24706    0.03887   -0.03699    0.03953
O9    4    0.762205    0.577912    0.426013    11.00000    0.16587    0.14819 =
         0.17953   -0.03429    0.03141    0.01926
O10   4    0.721578    0.559252    0.452973    11.00000    0.22599    0.14896 =
         0.26164    0.02621    0.00880   -0.03580
same Cl1 > O5
CL11  6    0.426101    0.651855    0.280161    11.00000    0.33582    0.23257 =
         0.13284   -0.01391   -0.04173    0.00396
O12   4    0.432301    0.623096    0.294420    11.00000    0.51973    0.24394 =
         0.34532    0.00359   -0.07399    0.06326
O13   4    0.429548    0.673554    0.302195    11.00000    0.51393    0.25176 =
         0.15566   -0.09523    0.06053   -0.07653
O14   4    0.446188    0.656385    0.254592    11.00000    0.44687    0.35183 =
         0.15477   -0.08632    0.02609    0.02851
O15   4    0.397170    0.648256    0.265684    11.00000    0.39662    0.47813 =
         0.29978   -0.05200   -0.09320    0.01034
same Cl1 > O5
CL16  6    0.269158    0.761018    0.489831    11.00000    0.23944    0.28848 =
         0.34555   -0.00899    0.08636    0.00081
O17   4    0.266546    0.732279    0.474678    11.00000    0.50627    0.38365 =
         0.57874   -0.17066    0.01113   -0.01771
O18   4    0.300710    0.766955    0.490675    11.00000    0.23152    0.33178 =
         0.63122    0.10435    0.11402   -0.02020
O19   4    0.254597    0.786475    0.475769    11.00000    0.31383    0.45550 =
         0.56874    0.13231    0.13380    0.14389
O20   4    0.254551    0.757930    0.518577    11.00000    0.37030    0.32940 =
         0.46309    0.02914    0.22289    0.04016
dfix 1.43 CL21 O22 CL21 O23
dang 2.23 O22 O23
CL21  6    0.275888    0.224112    0.775888    10.33333    0.16440
O22   4    0.306127    0.209581    0.779993    10.33333    0.21970
O23   4    0.284908    0.256338    0.775432    11.00000    0.23403
same Cl1 > O5
CL26  6    0.518598    0.652481    0.364025    11.00000    0.16656    0.16434 =
         0.24048    0.05011   -0.04245   -0.00741
O27   4    0.497623    0.672714    0.349574    11.00000    0.22930    0.26049 =
         0.28315    0.07505   -0.04413    0.09627
O28   4    0.548510    0.652332    0.350746    11.00000    0.13950    0.23884 =
         0.41489   -0.08198    0.04770   -0.02196
O29   4    0.507796    0.622094    0.368557    11.00000    0.40120    0.25604 =
         0.42746    0.13312   -0.06063   -0.13208
O30   4    0.523585    0.666952    0.393779    11.00000    0.32797    0.35391 =
         0.22722   -0.05789   -0.04186    0.03713
same Cl1 > O5
CL31  6    0.613265    0.483919    0.268643    11.00000    0.16173    0.27312 =
         0.29516    0.06666    0.02295    0.03495
O32   4    0.640972    0.485307    0.282643    11.00000    0.24017    0.33090 =
         0.39180   -0.12804   -0.13921    0.09816
O33   4    0.617011    0.502821    0.241417    11.00000    0.32565    0.41161 =
         0.38701    0.16479   -0.00270   -0.02179
O34   4    0.607422    0.454212    0.254014    11.00000    0.38436    0.29745 =
         0.56564   -0.04856   -0.12115    0.00787
O35   4    0.587052    0.491388    0.283775    11.00000    0.29297    0.52540 =
         0.38207   -0.04361    0.11040    0.02567
same Cl1 > O5
CL36  6    0.147181    0.469852    0.360588    11.00000    0.20715    0.15820 =
         0.13352   -0.00235   -0.00585    0.00503
O37   4    0.147971    0.501364    0.363976    11.00000    0.44190    0.15650 =
         0.19447   -0.01514    0.03293    0.03020
O38   4    0.156568    0.458362    0.389783    11.00000    0.49219    0.28251 =
         0.18455    0.04741   -0.12439    0.00682
O39   4    0.117635    0.459729    0.351730    11.00000    0.28571    0.56549 =
         0.21671   -0.08393   -0.02566   -0.12206
O40   4    0.166269    0.463155    0.335053    11.00000    0.25390    0.32434 =
         0.23595   -0.08572    0.03758    0.10288

dfix 1.43 0.03 CL51 O52 CL51 O53
dang 2.23 0.01 O52 O53
CL51  6    0.546694    0.546694    0.546694    10.33333    0.82875
O52   4    0.566061    0.566061    0.566061    10.33333    0.79924
O53   4    0.555869    0.515826    0.557124    11.00000    0.74428

dfix 1.43 0.03 CL56 O57 CL56 O58
dang 2.23 0.01 O57 O58
CL56  6   -0.054534    0.554534    0.445466    10.33333    0.87397
O57   4   -0.035126    0.535126    0.464874    10.33333    1.00287
O58   4   -0.046905    0.542898    0.414844    11.00000    0.68207

O101  4    0.204287    0.204287    0.204287    10.33333    0.08064
O102  4    0.365527    0.282217    0.497630    11.00000    0.27412
O103  4    0.503474    0.477947    0.165739    11.00000    0.29194
O104  4    0.533875    0.360886    0.532473    11.00000    0.32006
O105  4    0.456361    0.550345    0.776648    11.00000    0.40628
O106  4    0.361532    0.555727    0.425830    11.00000    0.54811
RESI 0
HKLF 4


REM  p213 in P2(1)3
REM R1 =  0.0940 for   21686 Fo > 4sig(Fo)  and  0.1126 for all   27430 data
REM   2392 parameters refined using   3895 restraints

END

WGHT      0.2000      0.0000

REM Highest difference peak  0.983,  deepest hole -1.287,  1-sigma level  0.173
Q1    1   0.1909  0.2028  0.2294  11.00000  0.05    0.98
Q2    1   0.2112  0.2112  0.2112  10.33333  0.05    0.83
Q3    1   0.4284  0.4992  0.7576  11.00000  0.05    0.83
Q4    1   0.1852  0.6086  0.3624  11.00000  0.05    0.81
Q5    1   0.1281  0.4939  0.6853  11.00000  0.05    0.80
Q6    1   0.2194  0.4789  0.2302  11.00000  0.05    0.80
Q7    1   0.1242  0.5009  0.6747  11.00000  0.05    0.79
Q8    1   0.1288  0.5031  0.6649  11.00000  0.05    0.77
Q9    1   0.8590  0.6111  0.6788  11.00000  0.05    0.77
Q10   1   0.8520  0.6160  0.6814  11.00000  0.05    0.77
;
_shelx_res_checksum   36546

_shelx_hkl_file
;
   0   1   1   23.93    1.91
  -1  -1  -1   64.67    5.79
   1   1  -1   84.03    5.80
   1   1  -1   69.84    5.79
  -1   1   1   73.72    5.79
  -1  -1   1   37.69    3.01
   1   1   1   38.00    3.01
  -2   0   0    3.30    0.28
   0  -2   0    3.23    0.28
   0   0  -2    3.53    0.28
   0   2   0    3.04    0.28
   1   0  -2   38.39    3.00
   2  -1   0   37.71    2.99
   2   1   0   42.67    3.00
   0   2  -1   35.18    3.00
   0   2  -1   38.49    3.00
   0   2   1   37.35    3.00
   0   2   1   38.61    3.00
   1   0  -2   34.65    3.00
   0  -2   1   41.33    3.01
  -1   0   2   40.82    3.00
   0  -2  -1   36.18    3.00
   0  -2  -1   37.65    3.00
   0  -2   1   37.75    3.00
  -2   1   0   36.15    2.99
  -1   0   2   36.72    3.00
  -2  -1   0   37.16    3.00
  -2  -1   0   33.31    3.00
   2   0  -1    2.78    0.23
   2   0  -1    2.53    0.22
   1   2   0    2.72    0.23
   1  -2   0    2.57    0.22
   1  -2   0    2.65    0.22
   1   2   0    2.74    0.23
   0   1  -2    2.32    0.22
   0   1  -2    2.37    0.22
   0   1   2    2.89    0.23
   0   1   2    2.55    0.22
   0  -1   2    2.75    0.22
  -1   2   0    2.27    0.22
  -1   2   0    2.26    0.22
   0  -1  -2    2.45    0.22
   0  -1  -2    2.37    0.22
  -2   0   1    2.35    0.22
  -2   0   1    2.34    0.22
  -1  -2   0    2.23    0.22
  -1  -2   0    2.70    0.23
  -2  -1  -1    6.40    0.57
  -2   1   1    6.29    0.58
  -2   1   1    7.67    0.58
  -1  -2  -1    7.55    0.59
   1   1  -2    6.70    0.58
   1   1  -2    6.94    0.58
  -1  -1  -2    7.46    0.58
  -1  -1  -2    6.60    0.58
  -1   2   1    6.97    0.58
   1  -2   1    7.01    0.57
  -1   1   2    6.50    0.58
   2   1  -1    8.17    0.58
   1   2  -1    7.30    0.59
  -1   2   1    6.30    0.58
   1   2  -1    7.24    0.58
  -1   2  -1    6.55    0.59
   1  -2  -1    7.31    0.60
   1  -1  -2    6.11    0.59
   1  -1  -2    7.03    0.60
  -1  -1   2    7.23    0.60
  -1  -2   1    7.21    0.60
  -1  -2   1    7.60    0.60
   1   1   2    7.24    0.59
  -1   1  -2    7.29    0.59
   1  -2  -1    6.75    0.60
   1   2   1    8.25    0.60
   1   2   1    7.89    0.60
   2  -1  -1    6.78    0.59
   2  -1  -1    8.47    0.60
  -1   2  -1    6.11    0.59
  -1  -1   2    7.58    0.60
   2   1   1    7.27    0.59
  -2  -2   0   45.34    4.00
  -2  -2   0   51.70    4.01
  -2   0   2   44.40    4.01
  -2   0   2   49.41    4.01
  -2   2   0   44.63    4.00
  -2   2   0   51.51    4.00
   0  -2  -2   56.36    4.01
   0  -2   2   50.35    4.00
   0   2  -2   45.47    4.00
   0   2  -2   54.70    4.01
   0   2   2   48.35    4.01
   0   2   2   55.06    4.01
   2  -2   0   48.32    4.00
   2  -2   0   54.98    4.01
   2   0  -2   47.16    4.01
   2   0  -2   51.70    4.01
   2   2   0   48.20    4.00
   2   2   0   57.54    4.01
  -2  -2  -1    4.89    0.45
  -2  -2  -1    6.00    0.46
   2   1  -2    5.41    0.46
  -1  -2  -2    4.76    0.45
  -2  -1  -2    5.42    0.45
  -2  -1  -2    5.65    0.45
   2  -2   1    6.12    0.45
  -2   1   2    4.81    0.46
  -2   1   2    5.51    0.46
   2   1  -2    5.00    0.46
   1   2  -2    4.91    0.46
  -2   2   1    4.39    0.45
  -2   2   1    5.46    0.46
   1  -2   2    5.92    0.46
  -1  -2  -2    5.75    0.46
   1   2  -2    6.48    0.48
   2  -2   1    5.58    0.45
   1  -2   2    4.72    0.45
   2   2  -1    5.35    0.46
  -1   2   2    4.99    0.46
  -1   2   2    5.80    0.46
   1  -2  -2    5.02    0.44
  -1   2  -2    5.48    0.44
  -1   2  -2    4.57    0.43
  -2   2  -1    5.68    0.43
  -1  -2   2    4.93    0.44
   1   2   2    5.34    0.44
   1  -2  -2    5.51    0.45
   2  -2  -1    4.66    0.44
   2  -2  -1    5.98    0.45
  -2  -1   2    4.65    0.44
   2  -1  -2    4.63    0.44
   2  -1  -2    5.47    0.45
  -2   2  -1    4.70    0.43
  -2  -2   1    4.93    0.44
   2   1   2    5.95    0.43
  -2  -1   2    4.54    0.44
   2   2   1    5.00    0.44
   2   2   1    5.70    0.44
  -3   0   0    6.28    0.56
   0  -3   0    6.93    0.57
   0   0  -3    7.26    0.57
   0   0   3    6.95    0.57
   0   0   3    7.84    0.57
   0   3   0    6.78    0.57
   3   0   0    6.68    0.57
   2   0   3    0.88    0.10
  -3  -2   0    0.67    0.11
  -3  -2   0    1.02    0.13
  -3   2   0    0.51    0.11
  -2   0  -3    0.59    0.10
  -2   0   3    0.66    0.12
  -2   0   3    1.00    0.13
   0  -3  -2    0.69    0.12
   0  -3  -2    0.83    0.13
   0  -3   2    0.84    0.13
   0   3  -2    0.77    0.13
   0   3   2    0.62    0.13
   2   0  -3    0.49    0.13
   2   0  -3    1.04    0.13
   2   0   3    0.61    0.10
   3  -2   0    0.69    0.11
  -3   0   1   28.60    2.40
   1  -3   0   32.13    2.41
  -3   0   1   27.66    2.40
  -1  -3   0   27.38    2.40
  -1  -3   0   30.95    2.41
  -1   3   0   27.34    2.40
  -1   3   0   29.20    2.41
   0  -1  -3   26.75    2.40
   0  -1  -3   29.82    2.40
   0  -1   3   30.71    2.40
   0  -1   3   31.74    2.40
   0   1  -3   28.40    2.40
   0   1  -3   29.72    2.40
   0   1   3   29.48    2.40
   0   1   3   32.68    2.41
   1  -3   0   29.06    2.40
   3   0  -1   31.86    2.40
   1   3   0   31.12    2.41
   1   3   0   32.57    2.41
   3   0  -1   30.12    2.40
   1   1  -3   46.77    3.86
  -3   1   1   45.69    3.86
  -3   1   1   49.65    3.86
  -1  -3  -1   41.41    3.86
  -1  -3  -1   54.90    3.87
   1   3  -1   50.13    3.87
  -1  -1  -3   45.90    3.85
  -1  -1  -3   48.63    3.86
   1  -1   3   45.38    3.85
   3   1  -1   53.02    3.86
  -3  -1  -1   54.46    3.86
   1  -3   1   49.95    3.86
  -1   1   3   49.74    3.86
   1  -1   3   52.82    3.85
  -3  -1  -1   45.48    3.85
  -1   3   1   48.76    3.86
  -1   3   1   45.74    3.86
   1   3  -1   43.14    3.86
  -1   1  -3   50.21    3.82
   1  -3  -1   48.30    3.83
  -1   1  -3   41.45    3.82
   1  -1  -3   51.21    3.83
  -1  -1   3   44.14    3.83
  -1   3  -1   45.61    3.82
  -1  -3   1   51.45    3.84
   1   1   3   46.95    3.82
   1   1   3   50.96    3.83
   1  -3  -1   51.92    3.84
  -1  -3   1   44.34    3.83
   1   3   1   46.59    3.83
   1   3   1   52.39    3.84
   3  -1  -1   47.48    3.83
   3  -1  -1   51.42    3.83
  -1  -1   3   50.22    3.83
   3   1   1   48.93    3.82
  -3  -1   1   40.35    3.82
  -3  -1   1   46.62    3.83
  -1   3  -1   50.00    3.83
  -2   1  -3   43.58    3.47
   3   0  -2   49.33    4.12
   3   0  -2   54.02    4.13
  -3   0   2   46.37    4.12
  -3   0   2   50.57    4.12
  -2  -3   0   45.94    4.12
  -2  -3   0   51.87    4.13
  -2   3   0   49.73    4.12
   2  -3   0   52.79    4.12
   2  -3   0   56.02    4.13
   2   3   0   51.30    4.12
   2   3   0   54.40    4.13
   0   2   3   55.09    4.13
   0   2  -3   49.48    4.12
   0   2  -3   55.82    4.13
   0   2   3   51.97    4.12
   0  -2   3   51.64    4.12
   0  -2   3   57.24    4.13
   0  -2  -3   50.42    4.13
  -2   3   0   53.43    4.12
   0  -2  -3   47.46    4.12
   3   1  -2  187.95   14.18
  -2   3   1  188.07   14.18
   3   1  -2  156.16   14.18
   2   3  -1  175.71   14.18
   2   3  -1  209.09   14.20
  -2   3   1  163.50   14.18
  -1   2   3  166.85   14.18
  -1   2   3  192.67   14.19
  -3   1   2  176.91   14.18
  -2  -3  -1  161.38   14.18
  -3  -1  -2  199.97   14.17
  -3   1   2  167.90   14.18
  -3  -1   2  169.88   13.08
  -3  -1   2  142.81   13.08
   1  -2  -3  150.84   13.08
   1  -2  -3  185.60   13.09
  -2  -3   1  160.80   13.08
  -2   3  -1  161.60   13.07
   3  -1  -2  160.81   13.08
   3  -1  -2  187.03   13.08
  -3  -2  -2   19.44    1.72
  -3  -2  -2   24.12    1.73
   2   3  -2   21.11    1.75
  -2   3   2   21.83    1.74
   2  -2   3   21.13    1.72
   2  -2   3   23.94    1.73
  -3   2   2   18.20    1.73
  -3   2   2   21.80    1.74
  -2  -3  -2   19.12    1.73
  -2  -3  -2   22.23    1.74
   3   2  -2   24.15    1.76
   2  -3   2   20.98    1.72
  -2  -2  -3   19.71    1.72
  -2  -2  -3   22.84    1.73
  -2   3   2   19.91    1.73
   2   3  -2   21.01    1.74
   3  -2   2   20.94    1.71
   3  -2   2   24.11    1.72
  -2   2   3   20.47    1.74
  -2   2   3   21.09    1.74
   3   2  -2   20.68    1.74
   2  -3   2   24.17    1.73
   2   2  -3   20.27    1.74
   2   2  -3   19.07    1.75
  -2   3  -2   20.04    1.77
  -3  -2   2   20.32    1.79
  -2  -2   3   23.55    1.79
   2  -2  -3   19.17    1.78
   2  -2  -3   21.89    1.79
  -3   2  -2   22.47    1.76
  -2  -3   2   23.91    1.80
   2  -3  -2   23.05    1.79
   2   2   3   21.10    1.77
   2   2   3   24.11    1.78
  -2   3  -2   24.04    1.78
  -3  -2   2   19.51    1.78
   2   3   2   21.26    1.78
   2   3   2   23.32    1.79
   3  -2  -2   20.71    1.78
   3  -2  -2   22.83    1.78
  -2   2  -3   21.11    1.76
  -2   2  -3   22.84    1.77
   2  -3  -2   22.49    1.78
  -2  -3   2   20.18    1.78
   3   2   2   21.03    1.77
   3   2   2   23.59    1.78
   0  -3  -3  348.39   27.64
  -3  -3  -1    8.18    0.76
  -3   3   1    9.87    0.77
   3   3  -1    8.29    0.77
  -3  -1  -3    7.89    0.75
  -3  -1  -3   10.50    0.76
   1   3  -3   10.78    0.79
  -3   1   3    8.49    0.77
   3   1  -3    9.96    0.78
   3  -3   1    9.18    0.76
  -3   3   1    8.13    0.76
   1  -3   3    9.00    0.76
  -1  -3  -3    8.20    0.76
  -1  -3  -3    9.56    0.78
   3   1  -3    8.12    0.77
   1  -3   3   10.73    0.78
   1   3  -3    8.06    0.77
   3   3  -1   10.87    0.79
  -1   3   3    8.77    0.77
  -1   3   3   10.05    0.78
   1  -3  -3    6.74    0.69
   1  -3  -3    8.61    0.70
  -1  -3   3    8.56    0.70
  -1   3  -3    7.96    0.69
  -3  -1   3    8.34    0.70
   1   3   3    7.22    0.69
   3  -3  -1    7.94    0.69
   3  -3  -1    9.78    0.70
  -3   3  -1    8.94    0.69
  -3  -1   3    7.12    0.69
   3  -1  -3    7.20    0.69
   3  -1  -3    9.16    0.70
  -3  -3   1    7.22    0.70
  -3   3  -1    7.72    0.68
   3   1   3    7.67    0.68
  -3  -3   1    8.66    0.71
  -1   3  -3    9.39    0.70
   3   3   1    8.07    0.69
   3   3   1    9.85    0.71
  -3   2   3  280.59   23.95
  -2  -3  -3  298.25   23.95
  -2   3   3  325.34   23.96
   3  -3  -2  300.92   23.92
  -3  -3  -3  205.00   15.37
   3   3  -3  182.91   15.37
   3   3  -3  203.64   15.39
  -3   3   3  188.12   15.38
  -3   3   3  173.36   15.37
   3  -3   3  203.24   15.36
  -3   3  -3  188.69   15.00
   3  -3  -3  201.16   15.03
   3  -3  -3  176.59   15.02
  -3  -3   3  177.62   15.02
  -3  -3   3  197.41   15.04
   3   3   3  180.97   15.01
   3   3   3  195.58   15.02
  -4   0   0   62.99    5.52
  -4   0   0   72.07    5.52
   0  -4   0   66.99    5.53
   0   0  -4   62.16    5.53
   0   0  -4   72.42    5.53
   0   0   4   64.85    5.53
   0   0   4   75.91    5.53
   0   4   0   65.30    5.53
   0   4   0   79.00    5.55
   4   0   0   63.59    5.52
   4   0   0   76.90    5.53
   1   0   4   10.80    0.96
   1   0   4   13.60    0.96
   4  -1   0   10.71    0.96
   4  -1   0   13.46    0.96
   4   1   0   11.99    0.96
  -1   0  -4   12.59    0.96
  -1   0   4   10.59    0.97
  -1   0   4   13.44    0.98
   0  -4  -1   10.51    0.97
   0  -4  -1   14.04    0.99
   0  -4   1   11.03    0.97
   0   4  -1   10.75    0.97
   0   4  -1   13.47    0.98
   0   4   1   11.01    0.97
   0   4   1   13.14    0.98
   1   0  -4    9.90    0.96
   1   0  -4   12.57    0.97
  -1   0  -4   10.10    0.96
  -4   1   0   10.23    0.95
  -4   1   0   12.37    0.96
  -4  -1   0   11.75    0.96
   4  -2   0   33.65    2.88
   0   4  -2   35.14    2.89
   2   0   4   33.15    2.87
   2   0   4   40.43    2.88
   2   0  -4   31.82    2.89
   2   0  -4   37.66    2.90
   0   4   2   41.86    2.90
   4  -2   0   41.27    2.88
   4   2   0   36.24    2.88
   0  -4   2   35.63    2.89
   0  -4  -2   33.58    2.89
   0   4   2   34.15    2.89
  -4  -2   0   35.26    2.88
  -4   2   0   32.28    2.88
  -4   2   0   39.06    2.88
  -2   0  -4   31.52    2.87
  -2   0  -4   38.05    2.88
  -2   0   4   31.79    2.89
  -2   0   4   38.84    2.90
   0  -4  -2   40.80    2.90
   0  -4   3   91.38    7.47
   4   3   0  103.80    7.49
   0   4  -3   92.07    7.47
   0  -4  -3   87.71    7.48
   4  -3   0  102.28    7.47
   4   3   0   94.82    7.47
   0   4  -3   99.83    7.49
   0   4   3   91.38    7.48
   0   4   3   98.19    7.49
   3   0  -4   88.15    7.48
   3   0  -4   95.60    7.48
   3   0   4   91.87    7.45
   4  -3   0   89.38    7.47
   0  -4  -3   95.08    7.49
  -4  -3   0   99.34    7.49
   0  -4   3  101.14    7.49
  -4   3   0   94.38    7.47
  -3   0  -4   86.11    7.45
  -3   0  -4   98.88    7.46
  -3   0   4   90.36    7.48
  -3   0   4   92.80    7.48
  -4  -3   0   88.87    7.47
  -4   3   0   89.21    7.47
   0  -1   4    6.12    0.50
  -1  -4   0    6.06    0.50
  -1   4   0    5.44    0.50
  -1  -4   0    6.72    0.52
   0  -1   4    5.45    0.50
  -4   0  -1    5.00    0.48
  -4   0  -1    5.76    0.48
  -4   0   1    5.23    0.49
  -4   0   1    5.87    0.50
   4   0  -1    5.32    0.50
   4   0  -1    6.34    0.50
   4   0   1    6.24    0.48
  -1   4   0    6.44    0.51
   0  -1  -4    5.34    0.50
   1   4   0    5.61    0.50
   1   4   0    7.06    0.52
   0   1  -4    5.68    0.50
   0   1  -4    6.42    0.50
   0   1   4    5.55    0.50
   0   1   4    6.46    0.50
   1  -4   0    5.53    0.50
   1  -4   0    6.38    0.51
   0  -1  -4    6.29    0.50
   1  -1   4   17.20    1.32
   1   1  -4   13.08    1.32
   1   1  -4   16.44    1.33
   4   1  -1   13.08    1.32
  -1   1   4   17.56    1.33
  -4   1   1   16.91    1.32
   4  -1   1   13.79    1.31
   4  -1   1   17.42    1.31
  -1   4   1   14.60    1.32
  -1   4   1   17.93    1.34
  -1   1   4   13.65    1.32
  -4  -1  -1   15.00    1.31
   1  -4   1   15.98    1.32
   1   4  -1   15.19    1.33
  -1  -4  -1   14.17    1.32
   4   1  -1   16.30    1.33
  -1  -1  -4   18.03    1.33
   1   1   4   10.80    1.05
  -1   4  -1   11.02    1.06
   1   4   1   12.74    1.06
   4  -1  -1   10.95    1.05
  -4  -1   1   13.38    1.06
  -4   1  -1   12.95    1.04
  -1  -4   1   11.53    1.06
  -1   1  -4   13.67    1.06
   1  -4  -1   11.26    1.06
  -1   1  -4   10.47    1.05
   4   1   1   12.93    1.05
   1  -1  -4   14.15    1.07
  -1  -1   4   14.34    1.07
   2  -1   4   42.91    3.27
  -2   1   4   39.62    3.29
  -4   2   1   41.85    3.29
  -2  -1  -4   36.58    3.27
  -2  -1  -4   41.98    3.28
   4  -2   1   39.99    3.27
  -1   4   2   41.43    3.30
  -4   2   1   39.66    3.28
   1  -4   2   40.57    3.28
   1  -4   2   47.32    3.30
   1   4  -2   37.93    3.29
   1   4  -2   42.28    3.30
   4  -2   1   44.22    3.27
  -2   1   4   40.71    3.29
   2  -1   4   38.27    3.27
  -4  -2  -1   38.29    3.28
  -4  -2  -1   44.64    3.29
   4   2  -1   40.83    3.29
   4   2  -1   46.77    3.31
  -1  -4  -2   37.82    3.29
  -1  -4  -2   40.51    3.30
   2   1  -4   43.84    3.30
  -1   4   2   37.73    3.29
   2   1  -4   35.46    3.29
  -1   4  -2   41.89    3.24
  -1  -4   2   44.28    3.25
   1  -4  -2   38.75    3.24
   1  -4  -2   42.24    3.25
  -4  -2   1   38.96    3.23
  -4  -2   1   42.54    3.25
  -2  -1   4   40.85    3.24
  -2   1  -4   37.51    3.22
  -2   1  -4   40.91    3.22
  -4   2  -1   40.21    3.22
  -1   4  -2   39.01    3.23
  -1  -4   2   39.13    3.23
   2   1   4   38.14    3.22
   2   1   4   41.13    3.23
   4  -2  -1   41.19    3.23
   4  -2  -1   42.23    3.23
  -2  -1   4   34.97    3.23
   1   4   2   42.90    3.25
   2  -1  -4   37.09    3.24
  -4   2  -1   38.53    3.22
   4   2   1   38.93    3.22
   4   2   1   44.73    3.24
   1   4   2   39.08    3.23
   2  -1  -4   39.81    3.24
  -1  -4  -3  198.61   17.41
  -1   4   3  204.81   17.42
  -1   4   3  237.89   17.43
   1   4  -3  207.31   17.42
   1   4  -3  250.09   17.44
  -3   1   4  216.32   17.42
   1  -4   3  253.97   17.42
   3   1  -4  227.49   17.42
   3   1  -4  192.17   17.42
   4   3  -1  221.29   17.42
  -3   1   4  205.84   17.42
   1  -4  -3  203.17   17.67
   3  -1  -4  198.03   17.67
  -1  -4   3  253.50   17.69
  -4  -3   1  207.17   17.67
   4  -3  -1  230.82   17.67
  -3  -1   4  192.56   17.67
   1  -4  -3  228.45   17.68
  -4  -3   1  246.39   17.69
   3  -1  -4  228.85   17.68
   1   4   3  242.26   17.68
  -3  -1   4  219.93   17.68
   2   4   0   63.67    4.45
   4   0  -2   60.13    4.44
   2   4   0   53.45    4.43
   0  -2  -4   51.41    4.43
  -4   0   2   48.87    4.43
   0   2  -4   55.84    4.43
   4   0  -2   52.96    4.43
   0   2   4   54.27    4.43
   0   2   4   58.81    4.44
  -4   0   2   54.88    4.44
  -2   4   0   52.19    4.43
  -2   4   0   58.47    4.44
   2  -4   0   62.98    4.44
   0  -2   4   49.15    4.43
   2  -4   0   54.49    4.43
  -2  -4   0   50.80    4.43
  -2  -4   0   58.46    4.45
   0  -2   4   57.47    4.43
   0  -2  -4   57.52    4.44
  -1   2   4   17.94    1.42
  -4  -1  -2   19.03    1.40
   4   1  -2   17.00    1.42
   2   4  -1   18.24    1.43
  -1  -2  -4   18.25    1.42
   2   4  -1   16.99    1.42
  -1  -2  -4   15.83    1.41
   1   2  -4   16.20    1.41
   1   2  -4   17.77    1.42
  -4   1   2   17.29    1.42
  -2  -4  -1   16.47    1.41
  -2  -4  -1   18.31    1.43
   4   1  -2   16.94    1.42
   1  -2   4   18.70    1.41
   2  -4   1   17.57    1.41
   2  -4   1   19.47    1.42
  -2   4   1   15.56    1.41
  -2   4   1   18.03    1.42
  -1   2   4   16.77    1.42
   1  -2   4   15.92    1.40
  -4   1   2   16.44    1.41
  -4  -1  -2   16.19    1.40
   1   2   4   15.53    1.30
  -2  -4   1   14.40    1.30
   1  -2  -4   15.38    1.30
  -2  -4   1   16.99    1.32
  -2   4  -1   16.16    1.30
  -4  -1   2   14.96    1.30
  -4  -1   2   15.76    1.30
   2   4   1   16.44    1.31
   2   4   1   15.43    1.30
  -1  -2   4   14.37    1.30
  -1  -2   4   16.30    1.31
  -1   2  -4   14.74    1.29
  -1   2  -4   17.17    1.30
   4   1   2   15.80    1.28
   4   1   2   17.81    1.29
   1  -2  -4   15.23    1.30
   4  -1  -2   14.94    1.30
  -2   4  -1   15.31    1.29
   2  -4  -1   16.60    1.31
   4  -1  -2   16.58    1.30
   1   2   4   16.39    1.30
   2  -4  -1   16.53    1.30
  -2  -4  -2   64.76    4.93
   2   2  -4   61.70    4.92
   2  -4   2   70.10    4.92
  -2   2   4   60.95    4.93
   4  -2   2   67.25    4.90
   2  -2   4   55.07    4.90
   4   2  -2   70.40    4.94
  -2  -4  -2   57.57    4.92
  -2   2   4   58.06    4.92
  -2  -2  -4   62.89    4.92
   2  -4   2   59.29    4.91
  -2  -2  -4   56.43    4.91
  -2   4   2   57.78    4.92
  -2   4   2   61.38    4.93
   4   2  -2   61.92    4.92
   2   4  -2   58.72    4.92
   2  -2   4   62.90    4.90
  -4  -2  -2   58.76    4.90
  -4  -2  -2   69.64    4.92
   4  -2   2   59.14    4.89
  -4   2   2   58.90    4.92
   2   4  -2   64.19    4.94
  -4   2   2   61.70    4.92
   2   4   2   58.80    4.73
   4   2   2   66.30    4.73
   2   2   4   62.73    4.73
   2  -4  -2   63.89    4.74
  -2   2  -4   67.67    4.73
   2  -4  -2   56.56    4.73
   2   4   2   64.67    4.74
  -2   4  -2   56.27    4.72
  -2   4  -2   62.82    4.73
  -2   2  -4   55.07    4.72
  -4   2  -2   57.99    4.71
   4   2   2   58.62    4.72
   4  -2  -2   55.89    4.73
  -2  -4   2   64.11    4.75
   2   2   4   57.98    4.72
   2  -2  -4   54.75    4.73
   2  -2  -4   57.78    4.74
   4  -2  -2   64.21    4.74
  -2  -2   4   51.87    4.73
  -2  -2   4   60.51    4.74
  -4  -2   2   56.11    4.73
  -4  -2   2   51.22    4.73
   4  -3   2   29.61    2.40
  -3   2   4   29.36    2.43
  -2  -4  -3   27.26    2.42
  -2  -4  -3   30.45    2.43
   3  -2   4   30.08    2.40
   3   2  -4   25.45    2.43
  -4  -3  -2   27.46    2.41
  -3  -2  -4   32.00    2.42
   4   3  -2   32.52    2.45
   2  -4   3   28.36    2.41
   2  -4   3   34.18    2.43
   2   4  -3   28.53    2.43
  -4   3   2   28.74    2.42
  -4  -3  -2   31.15    2.43
  -2   4   3   27.91    2.43
  -2   4   3   28.77    2.43
  -3  -2  -4   26.56    2.41
   4  -3   2   31.54    2.41
   4   3  -2   29.62    2.43
   2   4  -3   33.72    2.45
  -3   2   4   27.86    2.43
   3   2  -4   29.41    2.43
  -4   3   2   29.79    2.43
  -2   4  -3   32.11    2.50
  -3  -2   4   28.02    2.50
  -3   2  -4   34.11    2.48
   2   4   3   30.47    2.50
   2   4   3   35.32    2.51
   3  -2  -4   30.45    2.51
   3  -2  -4   31.34    2.51
  -2  -4   3   30.10    2.50
  -2  -4   3   31.55    2.52
  -2   4  -3   28.12    2.49
   3   2   4   27.52    2.48
   4  -3  -2   30.65    2.50
   4  -3  -2   30.12    2.50
   2  -4  -3   27.61    2.50
   2  -4  -3   30.86    2.51
  -4   3  -2   31.13    2.48
  -4  -3   2   27.74    2.50
   4   3   2   28.98    2.49
   4   3   2   33.59    2.50
  -4  -3   2   30.82    2.52
  -3   2  -4   29.92    2.48
   3  -4   0   88.13    7.20
   3  -4   0   96.04    7.21
   3   4   0   88.85    7.21
   3   4   0   92.77    7.22
   0  -3   4   99.79    7.22
   0   3  -4   86.27    7.20
   4   0  -3   90.12    7.21
   0   3   4   88.84    7.21
   0   3   4   97.84    7.22
   0  -3  -4   87.00    7.21
   4   0  -3   85.86    7.21
  -4   0   3   82.96    7.21
  -4   0   3   86.64    7.21
  -3  -4   0   97.16    7.22
  -3   4   0   86.03    7.20
  -3   4   0   92.46    7.21
   0  -3  -4   84.54    7.21
   0   3  -4   96.47    7.22
   0  -3   4   87.41    7.20
   1   3  -4  170.18   12.21
  -3   4   1  142.99   12.19
   3  -4   1  149.67   12.18
  -1  -3  -4  155.24   12.20
  -4   1   3  147.20   12.19
  -1   3   4  141.79   12.19
  -1   3   4  165.38   12.20
  -1  -3  -4  140.66   12.19
   3  -4   1  166.19   12.19
   3   4  -1  152.28   12.19
   3   4  -1  167.01   12.21
  -3  -4  -1  163.70   12.20
  -4   1   3  131.92   12.19
  -3   4   1  157.57   12.20
   4   1  -3  142.42   12.19
   4   1  -3  155.93   12.20
  -4  -1  -3  152.24   12.17
  -3  -4  -1  141.64   12.19
   1  -3   4  177.81   12.20
   1   3  -4  145.48   12.19
   1  -3  -4  127.42   11.42
  -4  -1   3  127.28   11.42
  -4  -1   3  138.82   11.43
   1   3   4  139.69   11.42
   3  -4  -1  156.16   11.43
   1  -3  -4  152.23   11.43
   3   4   1  139.04   11.42
  -3  -4   1  129.62   11.42
  -3  -4   1  148.67   11.44
  -3   4  -1  135.42   11.41
  -3   4  -1  149.84   11.42
   3   4   1  161.12   11.44
   4  -1  -3  148.00   11.43
   1   3   4  151.46   11.43
   3  -4  -1  137.58   11.42
  -1  -3   4  141.97   11.42
  -1   3  -4  140.78   11.41
  -1   3  -4  160.50   11.43
   3  -4   2   11.36    0.94
   3  -4   2   13.01    0.95
   3   4  -2   11.14    0.96
   3   4  -2   11.12    0.97
  -3  -4  -2   12.37    0.96
  -3   4   2   11.98    0.96
  -3   4   2   11.37    0.96
  -2  -3  -4   10.64    0.95
   4   2  -3   10.86    0.96
   4   2  -3   12.71    0.97
   2  -3   4   11.97    0.95
   2   3  -4   10.30    0.96
  -4  -2  -3   11.35    0.94
  -4  -2  -3   11.91    0.95
  -2   3   4   13.23    0.97
   2  -3   4   11.68    0.94
  -4   2   3   10.85    0.96
  -4   2   3   11.06    0.96
  -3  -4  -2   10.66    0.95
  -2  -3  -4   11.56    0.96
   2   3  -4   10.37    0.98
  -2   3   4   11.91    0.97
  -3   4  -2   11.34    0.90
  -4  -2   3    9.97    0.92
   3   4   2   11.95    0.93
   4  -2  -3    9.88    0.92
   4  -2  -3   10.87    0.92
   3   4   2   10.68    0.91
  -2  -3   4   10.31    0.92
  -2   3  -4   11.07    0.90
  -2   3  -4   11.66    0.91
  -3  -4   2    9.75    0.92
  -3  -4   2   11.10    0.94
   2  -3  -4   11.27    0.92
   2  -3  -4   12.18    0.93
  -4  -2   3   10.94    0.92
   4   2   3   10.90    0.90
   4   2   3   11.66    0.91
  -3   4  -2   10.97    0.91
   2   3   4   10.40    0.91
   2   3   4   12.23    0.92
   3  -4  -2   10.80    0.92
   3  -4  -2   11.94    0.93
  -4  -3  -3  170.06   14.75
   3   3  -4  183.12   14.78
   4   3  -3  183.27   14.77
  -4   3   3  166.31   14.77
  -4   3   3  192.46   14.78
  -3  -4  -3  171.38   14.76
  -3  -4  -3  211.62   14.78
   3   3  -4  213.18   14.80
   3   4  -3  172.81   14.77
  -3  -3  -4  175.51   14.76
   3  -4   3  218.15   14.77
  -3   4   3  193.73   14.78
  -3   3   4  171.54   14.77
  -3   3   4  197.46   14.78
  -3   4   3  170.96   14.77
  -3  -3   4  189.97   15.47
  -3  -3   4  168.21   15.46
   3  -3  -4  176.05   15.47
   3  -3  -4  205.45   15.48
   3  -4  -3  211.28   15.48
  -3  -4   3  184.20   15.47
  -3  -4   3  225.08   15.49
   3  -4  -3  177.54   15.46
   3   4   3  193.53   15.47
   4  -3  -3  182.76   15.46
   4  -3  -3  205.23   15.47
  -4  -3   3  186.29   15.47
   4   3   3  227.79   15.47
  -4  -4   0   60.25    5.02
  -4  -4   0   66.35    5.04
  -4   0  -4   55.18    4.99
  -4   0   4   53.35    5.02
  -4   0   4   56.75    5.03
  -4   4   0   60.29    5.01
  -4   4   0   66.98    5.02
   0  -4  -4   57.87    5.02
   0  -4  -4   64.37    5.03
   0  -4   4   63.41    5.02
   0  -4   4   72.38    5.04
   0   4  -4   60.27    5.02
   0   4  -4   71.02    5.04
   0   4   4   59.77    5.02
   0   4   4   67.24    5.03
   4  -4   0   61.35    5.01
   4  -4   0   70.97    5.03
   4   0  -4   57.35    5.03
   4   0  -4   65.33    5.03
   4   0   4   57.30    4.99
   4   0   4   68.36    5.00
   4   4   0   60.19    5.02
   4   4   0   70.65    5.04
  -4  -4  -1   42.08    3.68
  -4  -4  -1   50.14    3.70
   4   1  -4   46.99    3.69
  -1  -4  -4   41.26    3.68
  -4  -1  -4   41.24    3.66
  -4  -1  -4   49.90    3.66
   4   4  -1   51.14    3.70
   4  -4   1   51.32    3.68
  -4   1   4   40.24    3.68
  -4   1   4   44.53    3.69
   4   1  -4   40.09    3.68
   1   4  -4   42.28    3.68
  -4   4   1   43.24    3.68
  -4   4   1   45.12    3.68
   1  -4   4   53.07    3.69
  -1  -4  -4   49.45    3.69
   1   4  -4   50.18    3.70
   4  -4   1   44.56    3.67
   1  -4   4   45.17    3.68
   4   4  -1   44.71    3.68
  -1   4   4   44.04    3.69
  -1   4   4   48.98    3.70
   1  -4  -4   41.85    3.85
  -1   4  -4   52.79    3.85
  -1   4  -4   45.97    3.84
  -4  -4   1   49.08    3.87
  -4   4  -1   50.77    3.84
  -1  -4   4   47.47    3.85
   1   4   4   44.84    3.85
   1  -4  -4   52.43    3.86
   4  -4  -1   44.38    3.84
   4  -4  -1   50.75    3.85
  -1  -4   4   52.76    3.87
  -4  -1   4   48.18    3.86
   4  -1  -4   43.17    3.85
   4  -1  -4   48.95    3.86
  -4   4  -1   44.34    3.83
  -4  -4   1   43.75    3.85
   4   1   4   43.50    3.82
   4   1   4   51.49    3.83
   1   4   4   49.58    3.86
   4   4   1   47.48    3.84
   4   4   1   53.99    3.86
  -4  -4  -2   78.11    6.75
  -4  -4  -2   93.27    6.77
   2   4  -4   81.31    6.76
   4  -2   4   91.03    6.73
  -4  -2  -4   78.25    6.74
  -4  -2  -4   94.67    6.75
   2  -4   4   83.40    6.75
   2  -4   4   94.75    6.76
   4   4  -2   84.86    6.76
   4   4  -2   91.93    6.78
  -4   2   4   73.93    6.76
  -4   2   4   84.02    6.77
  -2   4   4   91.53    6.78
   4   2  -4   77.88    6.76
  -4   4   2   72.86    6.75
  -4   4   2   86.00    6.76
  -2  -4  -4   75.91    6.75
  -2  -4  -4   86.69    6.77
   2   4  -4   91.29    6.78
   4  -4   2   79.85    6.74
   4   2  -4   85.53    6.77
   4  -4   2   88.78    6.75
  -2   4   4   79.22    6.76
  -4   4  -2   83.74    6.93
  -2   4  -4   94.81    6.95
   2  -4  -4   90.13    6.96
  -4  -2   4   76.50    6.95
  -4  -2   4   84.31    6.96
  -4  -4   2   81.21    6.95
  -2  -4   4   85.35    6.95
   2   4   4   84.94    6.95
   2   4   4   96.51    6.96
   4  -4  -2   80.40    6.95
   4  -4  -2   92.52    6.96
  -2  -4   4   98.24    6.98
   2  -4  -4   78.86    6.95
   4  -2  -4   79.61    6.95
   4  -2  -4   84.75    6.96
  -4  -4   2   92.11    6.97
  -4   4  -2   87.90    6.94
  -2   4  -4   81.81    6.94
   4   2   4   84.56    6.93
   4   2   4   94.45    6.94
  -4   2  -4   86.10    6.92
   4   4   2   85.27    6.94
   4   4   2   96.36    6.96
  -4  -4  -3   39.88    3.46
  -4  -4  -3   45.22    3.47
   3   4  -4   41.89    3.47
   4  -3   4   43.21    3.44
  -4  -3  -4   42.95    3.45
  -4  -3  -4   45.25    3.46
   4   3  -4   45.67    3.50
   3  -4   4   43.68    3.46
   4  -4   3   42.45    3.45
   4   4  -3   42.48    3.47
  -4   3   4   39.65    3.47
  -4   3   4   41.53    3.47
  -3   4   4   44.64    3.48
   4  -3   4   44.18    3.44
  -4   4   3   40.41    3.47
  -4   4   3   42.54    3.47
  -3  -4  -4   40.42    3.46
  -3  -4  -4   44.01    3.47
   3   4  -4   46.57    3.50
   4   4  -3   46.50    3.50
   4   3  -4   41.62    3.48
   4  -4   3   44.46    3.45
  -3   4   4   44.13    3.48
   3  -4   4   44.02    3.45
  -3   4  -4   50.17    3.86
   3  -4  -4   50.32    3.88
  -4   4  -3   48.47    3.85
  -4  -3   4   48.06    3.88
  -4  -4   3   44.31    3.87
  -3  -4   4   47.32    3.87
   3   4   4   47.26    3.86
   3   4   4   50.71    3.87
   4  -4  -3   47.32    3.87
   4  -4  -3   49.10    3.88
  -4   3  -4   47.08    3.84
   3  -4  -4   47.19    3.87
   4  -3  -4   45.86    3.87
   4  -3  -4   48.32    3.88
  -4  -4   3   50.33    3.89
  -4   4  -3   46.97    3.85
  -3   4  -4   47.18    3.85
  -4  -3   4   42.84    3.87
   4   3   4   48.57    3.85
   4   3   4   51.95    3.86
  -4   3  -4   48.93    3.84
  -3  -4   4   50.16    3.89
   4   4   3   48.08    3.86
   4   4   3   51.75    3.87
  -4  -4  -4   13.54    1.17
  -4  -4  -4   14.78    1.18
   4   4  -4   15.74    1.22
   4  -4   4   14.87    1.16
   4   4  -4   14.21    1.19
  -4   4   4   14.41    1.19
  -4   4   4   12.26    1.18
   4  -4   4   14.36    1.16
  -4   4  -4   23.55    1.82
   4  -4  -4   22.96    1.85
   4  -4  -4   20.73    1.84
  -4   4  -4   23.14    1.82
  -4  -4   4   21.46    1.85
   4   4   4   22.26    1.83
   4   4   4   24.05    1.84
  -5   0   0   -0.01    0.06
  -5   0   0    0.01    0.07
   0  -5   0    0.01    0.07
   0  -5   0    0.33    0.10
   0   0  -5    0.14    0.07
   0   0  -5    0.03    0.08
   0   0   5    0.13    0.08
   0   0   5    0.11    0.09
   0   5   0    0.13    0.08
   0   5   0    0.16    0.10
   5   0   0   -0.06    0.06
   5   0   0    0.15    0.07
   0   5  -1    0.58    0.10
   0   5  -1    0.38    0.11
   0   5   1    0.54    0.10
   0   5   1    0.56    0.11
   1   0  -5    0.72    0.11
   1   0  -5    0.43    0.12
   1   0   5    0.70    0.10
   1   0   5    0.51    0.09
   5  -1   0    0.67    0.09
   5  -1   0    0.48    0.09
   5   1   0    0.44    0.08
   5   1   0    0.37    0.11
  -5  -1   0    0.86    0.11
  -5  -1   0    0.56    0.09
  -5   1   0    0.54    0.09
  -5   1   0    0.49    0.09
  -1   0  -5    0.74    0.10
  -1   0  -5    0.39    0.08
  -1   0   5    0.93    0.13
  -1   0   5    0.59    0.11
   0  -5  -1    0.57    0.10
   0  -5  -1    0.39    0.11
   0  -5   1    0.55    0.09
   0  -5   1    0.31    0.10
   0  -5  -2    0.88    0.15
   0  -5   2    0.30    0.12
   0   5  -2    0.54    0.13
   0   5  -2    0.86    0.15
   0   5   2    0.40    0.13
   0   5   2    0.78    0.15
   2   0  -5    0.12    0.12
   2   0  -5    0.84    0.14
   2   0   5    0.28    0.11
   2   0   5    0.61    0.12
   5  -2   0    0.38    0.11
  -5   2   0    0.43    0.11
  -5   2   0    0.70    0.12
  -2   0  -5    0.22    0.11
  -2   0   5    0.24    0.12
  -2   0   5    0.58    0.14
   0  -5  -2    0.35    0.13
  -5  -2   0    0.32    0.13
   5   2   0    0.47    0.13
   0   5  -3  356.70   25.76
   0   5   3  314.43   25.75
   3   0  -5  282.57   25.75
  -3   0   5  336.48   25.76
   0  -5  -3  324.33   25.75
  -5  -3   0  356.66   25.76
  -3   0   5  301.03   25.75
   0   5   4   20.34    1.64
   5  -4   0   21.07    1.63
   5   4   0   19.65    1.63
  -5  -4   0   19.68    1.63
  -5  -4   0   19.38    1.64
  -5   4   0   20.63    1.62
   5  -4   0   20.48    1.62
   0   5   4   20.03    1.64
   4   0  -5   18.04    1.64
   0   5  -4   19.91    1.64
   0  -5   4   19.41    1.63
   0  -5   4   20.42    1.65
   0   5  -4   20.86    1.64
   0  -5  -4   19.02    1.63
   0  -5  -4   20.29    1.65
   5   4   0   19.96    1.64
  -4   0  -5   20.82    1.61
   4   0  -5   19.90    1.65
   4   0   5   19.92    1.60
   4   0   5   20.52    1.60
  -5   4   0   21.22    1.63
  -4   0  -5   18.81    1.60
  -4   0   5   18.86    1.64
  -4   0   5   20.13    1.64
   0  -1  -5    0.56    0.15
   0  -1   5    0.44    0.14
   0  -1   5    0.34    0.15
  -5   0  -1    0.23    0.11
   0   1  -5    0.45    0.13
   0   1   5    0.22    0.14
   1   5   0    0.56    0.16
  -1  -5   0    0.41    0.16
  -1   5   0    0.34    0.15
   5   0  -1    0.35    0.14
   5   0   1    0.42    0.11
   5   0   1    0.45    0.12
  -5   0  -1    0.31    0.12
  -1   5   0    0.35    0.15
   0   1  -5    0.63    0.15
   0   1   5    0.44    0.15
   1  -5   0    0.39    0.13
   1  -5   0    0.21    0.16
   1   5   0    0.38    0.14
  -5   0   1    0.33    0.12
  -5   0   1    0.35    0.14
  -1  -5   0    0.29    0.14
   0  -1  -5    0.16    0.14
   5   0  -1    0.55    0.13
   5   1  -1    7.00    0.69
   5  -1   1    8.90    0.68
   1   1  -5    8.44    0.70
   1  -5   1    7.56    0.69
   1   5  -1    7.54    0.69
   1   5  -1    9.07    0.71
   1   1  -5    6.84    0.69
  -1  -1  -5    7.02    0.68
   5  -1   1    7.18    0.67
  -1   1   5    8.83    0.71
  -1  -5  -1    9.51    0.71
  -5   1   1    8.97    0.69
   5   1  -1    9.09    0.70
  -1   5   1    7.36    0.70
  -1   5   1    8.77    0.71
   1  -1   5    7.14    0.68
   1  -1   5    9.36    0.69
  -1   1   5    7.53    0.69
  -1  -5  -1    7.59    0.69
  -1  -1  -5    9.22    0.70
  -5   1   1    6.94    0.68
  -5  -1  -1    8.01    0.68
   5  -1  -1    6.96    0.64
  -1  -5   1    8.98    0.67
   1   5   1    7.38    0.65
  -1   1  -5    6.59    0.64
  -1   1  -5    8.25    0.65
  -1   5  -1    6.87    0.65
  -5  -1   1    7.67    0.65
   5   1   1    8.01    0.64
   5  -1  -1    8.79    0.65
  -1  -5   1    7.25    0.65
   1   1   5    6.48    0.64
   1   1   5    8.59    0.65
   1  -1  -5    6.99    0.65
   1  -1  -5    7.92    0.66
  -1  -1   5    7.91    0.66
  -5   1  -1    6.65    0.63
  -5   1  -1    8.08    0.63
   1  -5  -1    7.53    0.65
  -1  -1   5    6.32    0.65
  -2   1   5   17.78    1.72
   1   5  -2   23.26    1.74
  -1  -5  -2   22.75    1.74
  -5  -2  -1   21.33    1.71
   5  -2   1   18.99    1.70
   5  -2   1   22.66    1.71
   5   2  -1   21.71    1.72
  -5   2   1   17.84    1.71
   2  -1   5   18.98    1.71
   2  -1   5   23.15    1.71
   1  -5   2   21.47    1.72
   1  -5   2   24.43    1.74
   1   5  -2   19.91    1.72
  -2   1   5   23.22    1.74
  -5   2   1   21.80    1.72
  -2  -1  -5   20.28    1.71
  -2  -1  -5   23.05    1.72
   2   1  -5   19.07    1.73
  -1  -5  -2   19.56    1.72
  -1   5   2   19.77    1.73
   2   1  -5   22.20    1.73
  -1   5   2   23.48    1.74
  -1   5  -2   19.51    1.48
   5  -2  -1   18.98    1.46
   1  -5  -2   20.73    1.49
  -1   5  -2   16.29    1.46
   2   1   5   18.62    1.46
  -5  -2   1   16.31    1.46
   2   1   5   19.70    1.46
   2  -1  -5   18.13    1.48
  -5   2  -1   15.56    1.45
   5   2   1   16.63    1.45
   1   5   2   17.32    1.47
   1   5   2   18.97    1.48
  -1  -5   2   17.25    1.47
  -2  -1   5   17.63    1.47
  -2  -1   5   18.88    1.48
  -2   1  -5   18.72    1.45
  -5   2  -1   18.01    1.45
   1  -5  -2   15.90    1.47
   5   3  -1   26.41    2.22
   5  -3   1   29.98    2.21
   3   1  -5   27.38    2.23
  -1   5   3   28.78    2.23
   1  -5   3   27.93    2.22
   3  -1   5   28.39    2.20
   5  -3   1   25.56    2.20
   3   1  -5   25.44    2.22
  -1   5   3   25.98    2.22
   5   3  -1   30.44    2.24
  -3   1   5   27.45    2.23
   1  -5   3   30.21    2.23
  -5   3   1   26.85    2.21
  -5   3   1   28.55    2.22
  -3  -1  -5   25.93    2.20
  -3  -1  -5   29.08    2.21
  -1  -5  -3   24.58    2.22
  -5  -3  -1   31.32    2.23
  -5  -3  -1   25.54    2.21
   3  -1   5   24.13    2.19
  -3   1   5   25.40    2.22
   1   5  -3   29.73    2.24
  -1  -5  -3   27.75    2.23
  -3  -1   5   25.06    2.24
  -5  -3   1   29.26    2.25
  -1  -5   3   30.33    2.26
  -1   5  -3   27.29    2.23
  -1   5  -3   30.36    2.25
  -5  -3   1   26.97    2.23
   3   1   5   26.66    2.22
   1  -5  -3   25.56    2.23
   5  -3  -1   25.51    2.23
   3   1   5   29.58    2.22
   5   3   1   30.88    2.24
   1   5   3   28.41    2.25
   3  -1  -5   22.95    2.23
   3  -1  -5   27.72    2.24
  -3  -1   5   28.82    2.24
  -3   1  -5   28.65    2.21
   1  -5  -3   30.19    2.25
  -5   3  -1   25.75    2.21
  -5   3  -1   28.43    2.22
   5  -3  -1   30.01    2.23
   1   5   3   26.58    2.23
   5   3   1   26.56    2.23
  -1  -5   3   25.44    2.23
  -4   1   5   79.71    6.58
   5   4  -1   92.50    6.59
  -5  -4  -1   86.40    6.58
   5  -4   1   88.94    6.56
   5  -4   1   79.14    6.55
  -5  -4  -1   79.94    6.56
  -5   4   1   84.33    6.57
   4   1  -5   78.48    6.57
  -4   1   5   80.53    6.58
  -4  -1  -5   75.40    6.54
  -4  -1  -5   85.66    6.55
   4   1  -5   80.64    6.58
   1  -5   4   81.23    6.56
   1   5  -4   76.48    6.57
  -1  -5  -4   76.53    6.57
  -1  -5  -4   82.77    6.58
   4  -1   5   77.97    6.54
   1   5  -4   86.43    6.59
  -1   5   4   78.67    6.57
  -1   5   4   87.08    6.58
   4  -1   5   84.88    6.54
  -5   4   1   82.45    6.56
   5   4  -1   80.36    6.57
   1  -5   4   89.41    6.58
   5   4   1   80.16    6.44
   4  -1  -5   79.49    6.45
  -4  -1   5   76.54    6.45
  -4   1  -5   73.82    6.41
  -5   4  -1   82.06    6.43
   1  -5  -4   80.81    6.46
  -1  -5   4   79.95    6.44
  -4  -1   5   79.86    6.45
   5  -4  -1   86.19    6.44
   5   4   1   84.04    6.45
   5  -4  -1   77.00    6.44
   1   5   4   83.47    6.45
   1   5   4   85.33    6.46
  -1   5  -4   87.23    6.45
   4  -1  -5   82.99    6.45
  -4   1  -5   82.31    6.41
   4   1   5   77.62    6.42
  -5  -4   1   81.71    6.46
  -5  -4   1   77.61    6.44
  -5   4  -1   78.60    6.43
   4   1   5   85.74    6.42
  -1   5  -4   78.50    6.44
   1  -5  -4   75.97    6.45
   2   5   0   12.84    1.03
  -5   0   2   13.87    1.04
  -5   0  -2   11.55    1.00
  -2  -5   0   11.90    1.03
   5   0  -2   12.45    1.03
   0   2   5   12.94    1.03
   0   2   5   12.15    1.03
  -5   0   2   12.30    1.03
   5   0   2   11.99    1.01
   0   2  -5   13.67    1.03
  -2  -5   0   10.73    1.04
  -2   5   0   12.16    1.03
   0  -2  -5   12.40    1.03
   2   5   0   11.82    1.04
   5   0  -2   14.32    1.04
   0   2  -5   12.28    1.03
   0  -2  -5   13.32    1.04
   2  -5   0   11.84    1.04
   0  -2   5   13.73    1.03
   0  -2   5   13.14    1.03
  -5   0  -2   11.30    1.00
  -2   5   0   10.71    1.03
   5   0   2   12.36    1.00
   2  -5   0   13.06    1.03
   2  -5   1  108.15    8.90
   1   2  -5  100.91    8.91
  -2   5   1  103.91    8.91
  -5   1   2  102.98    8.91
   5   1  -2  103.54    8.91
   1   2  -5  111.30    8.91
  -5  -1  -2  127.69    8.90
   1  -2   5  106.67    8.90
  -1  -2  -5  116.12    8.91
  -1   2   5  104.48    8.91
  -1   2   5  117.42    8.92
   2   5  -1  120.29    8.93
  -2   5   1  115.11    8.92
   1  -2   5  117.94    8.90
   5   1  -2  118.90    8.91
   2  -5   1  125.32    8.92
  -5   1   2  115.81    8.91
  -2  -5  -1  104.84    8.91
  -2  -5  -1  119.34    8.93
   2   5  -1  108.00    8.91
  -1  -2  -5  103.91    8.90
   5   1   2  128.78    8.94
   1  -2  -5  100.30    8.95
   1   2   5  109.13    8.94
  -5  -1   2  100.99    8.94
  -5  -1   2  113.47    8.95
   2  -5  -1  122.32    8.96
  -2  -5   1  123.86    8.97
  -2   5  -1  105.86    8.94
  -1  -2   5  114.52    8.95
   5  -1  -2  106.54    8.95
   2   5   1  109.08    8.95
   2   5   1  119.87    8.96
  -2   5  -1  120.58    8.95
   1   2   5  122.07    8.95
   2  -5  -1  106.76    8.95
   5  -1  -2  117.85    8.95
   1  -2  -5  114.05    8.95
  -2  -5   1  105.71    8.95
  -1  -2   5  107.06    8.95
  -1   2  -5   98.30    8.94
  -1   2  -5  115.94    8.94
  -2   5   2    3.94    0.37
  -2   5   2    3.55    0.36
  -5   2   2    4.35    0.36
  -5  -2  -2    3.73    0.34
   2   2  -5    3.89    0.38
  -2  -2  -5    4.64    0.36
  -2  -5  -2    3.40    0.35
   2   5  -2    4.64    0.39
   2   5  -2    3.83    0.36
  -5   2   2    3.49    0.35
   2  -5   2    3.78    0.35
  -2  -5  -2    4.26    0.38
   5   2  -2    4.39    0.37
  -2  -2  -5    3.09    0.34
   2  -2   5    3.40    0.34
   2  -2   5    4.07    0.34
   5  -2   2    4.56    0.33
   5  -2   2    3.23    0.33
  -2   2   5    4.13    0.37
  -2   2   5    4.49    0.37
   2  -5  -2    2.73    0.29
   2   2   5    3.42    0.29
  -2   5  -2    2.57    0.29
   2  -2  -5    2.95    0.30
   2   5   2    2.33    0.29
   2   5   2    3.48    0.32
   5  -2  -2    3.62    0.31
  -2   2  -5    3.24    0.29
   2  -5  -2    3.55    0.31
  -2  -5   2    2.97    0.30
  -2  -5   2    3.23    0.32
   5   2   2    2.99    0.28
  -5  -2   2    3.28    0.30
  -2   5  -2    3.78    0.31
  -5   2  -2    3.22    0.27
  -2  -2   5    2.90    0.32
   2   2   5    2.61    0.28
   2  -2  -5    3.54    0.31
  -5  -3  -2  187.15   12.98
   2   5  -3  156.71   12.97
  -5   3   2  171.79   12.97
  -5   3   2  147.14   12.97
  -3  -2  -5  155.50   12.96
   2  -5   3  184.36   12.98
   3   2  -5  150.43   12.98
   5   3  -2  164.76   12.97
  -3   2   5  144.21   12.97
  -3   2   5  168.37   12.98
  -2  -5  -3  152.19   12.97
  -2  -5  -3  173.87   12.98
   2  -5   3  159.37   12.96
  -2   5   3  158.02   12.97
  -2   5   3  166.29   12.98
   3  -2   5  144.10   12.95
   3   2  -5  153.05   12.97
   2   5  -3  186.93   13.00
  -3  -2  -5  179.91   12.97
  -2  -5   3  194.51   13.40
  -5  -3   2  157.40   13.37
  -3  -2   5  171.54   13.38
   5   3   2  164.99   13.36
   5   3   2  191.51   13.38
  -2   5  -3  188.54   13.38
   3   2   5  152.62   13.36
  -2  -5   3  158.51   13.37
   5  -3  -2  151.43   13.37
  -2   5  -3  167.23   13.37
   2   5   3  189.40   13.39
  -3  -2   5  150.23   13.37
   3  -2  -5  143.46   13.37
   3   2   5  186.21   13.37
   2  -5  -3  149.19   13.37
   5  -3  -2  180.88   13.38
   2  -5  -3  179.79   13.39
   3  -2  -5  160.20   13.38
   2   5   3  163.20   13.37
  -2   5   4    5.98    0.56
   4  -2   5    6.52    0.53
   4   2  -5    5.32    0.56
   4   2  -5    6.31    0.57
  -4   2   5    5.75    0.56
  -4   2   5    5.81    0.57
  -5   4   2    6.60    0.57
  -5  -4  -2    6.75    0.58
   2  -5   4    6.36    0.57
  -5  -4  -2    5.98    0.55
   2   5  -4    6.83    0.59
   4  -2   5    6.49    0.52
   2  -5   4    6.47    0.55
   5   4  -2    6.27    0.57
   2   5  -4    6.15    0.57
  -2   5   4    6.60    0.58
   5  -4   2    5.97    0.54
  -5   4   2    5.98    0.56
  -2  -5  -4    6.77    0.58
  -4  -2  -5    6.82    0.55
  -2  -5  -4    6.58    0.56
   5   4  -2    7.19    0.60
  -4  -2  -5    6.12    0.54
   5  -4   2    6.72    0.54
   4   2   5    6.51    0.60
   2  -5  -4    6.84    0.64
   2   5   4    7.31    0.63
   2   5   4    8.17    0.63
  -2   5  -4    6.89    0.62
  -5  -4   2    7.61    0.65
  -5   4  -2    7.44    0.60
  -5   4  -2    7.14    0.60
  -2   5  -4    6.91    0.61
   5   4   2    6.98    0.63
   2  -5  -4    6.60    0.62
  -2  -5   4    7.44    0.65
  -4  -2   5    7.32    0.64
  -4   2  -5    7.51    0.59
  -4   2  -5    7.68    0.60
  -2  -5   4    7.37    0.63
   5  -4  -2    6.85    0.62
   4  -2  -5    6.93    0.63
   4  -2  -5    7.24    0.64
  -5  -4   2    6.47    0.62
  -4  -2   5    6.41    0.63
   4   2   5    7.62    0.61
   0  -3   5   78.55    7.32
   0  -3   5   95.15    7.33
   3   5   0   89.93    7.33
   5   0  -3   80.60    7.33
  -5   0   3   78.54    7.33
   0  -3  -5  102.74    7.34
  -5   0   3   95.59    7.34
   0  -3  -5   80.22    7.33
   0   3   5  102.86    7.34
   3  -5   0   84.73    7.32
   3  -5   0  106.81    7.34
   0   3  -5   93.59    7.33
   0   3   5   87.06    7.33
  -3   5   0   84.96    7.32
  -3   5   0  102.19    7.34
  -3  -5   0  106.09    7.35
  -3  -5   0   85.36    7.33
   5   0  -3  102.83    7.34
  -5   1   3    8.30    0.78
  -5  -1  -3    9.50    0.76
   3   5  -1    8.89    0.78
   3   5  -1    9.06    0.80
  -3   5   1    8.37    0.77
  -3   5   1    9.15    0.78
  -1  -3  -5   10.17    0.78
   3  -5   1    9.56    0.78
  -5  -1  -3    8.58    0.75
  -3  -5  -1    9.28    0.79
   3  -5   1    9.74    0.77
   5   1  -3    9.44    0.78
   1   3  -5   10.39    0.81
  -5   1   3    9.35    0.79
  -1   3   5    9.03    0.78
  -1   3   5    9.34    0.79
  -1  -3  -5    8.83    0.78
  -3  -5  -1    9.21    0.78
   1  -3   5    9.30    0.77
   1   3  -5    9.19    0.78
   5   1  -3   10.06    0.79
  -1   3  -5    8.38    0.70
  -1  -3   5    8.69    0.71
   1  -3  -5    8.55    0.72
   3  -5  -1    8.24    0.71
  -5  -1   3    8.63    0.72
  -3  -5   1    7.90    0.73
  -3   5  -1    8.61    0.70
  -3   5  -1    8.25    0.71
   3   5   1    8.88    0.71
   3   5   1    8.03    0.73
   5  -1  -3    7.81    0.71
   5  -1  -3    8.51    0.71
  -1   3  -5    7.96    0.72
   3  -5  -1    8.61    0.71
   5   1   3    8.80    0.69
   1  -3  -5    7.88    0.72
  -1  -3   5    8.43    0.71
  -3  -5   1    7.88    0.71
   5   1   3    8.42    0.68
   1   3   5    8.46    0.71
   1   3   5    8.91    0.71
  -2  -3  -5   88.10    7.68
  -3   5   2   95.82    7.70
  -3   5   2   87.87    7.69
  -5  -2  -3   90.29    7.67
  -5  -2  -3  106.87    7.68
   5   2  -3   88.23    7.69
   5   2  -3   96.12    7.70
  -5   2   3   88.95    7.69
  -5   2   3   97.49    7.70
   2  -3   5   98.18    7.68
   2  -3   5  105.47    7.69
   3  -5   2  106.16    7.69
   3   5  -2   91.01    7.70
  -3  -5  -2   91.39    7.69
  -2   3   5  100.50    7.70
   2   3  -5   93.48    7.70
   2   3  -5  107.52    7.72
  -2   3   5   92.74    7.70
   3   5  -2  104.17    7.72
  -3  -5  -2  102.23    7.71
  -2  -3  -5   99.05    7.69
   3  -5   2   93.08    7.68
   3  -5  -2   88.69    6.78
   2  -3  -5   87.54    6.78
   2   3   5   90.04    6.77
  -2  -3   5   74.21    6.77
  -2  -3   5   84.24    6.78
   2   3   5   82.79    6.76
  -5  -2   3   74.28    6.77
  -5  -2   3   78.37    6.77
   5   2   3   83.88    6.75
   5   2   3   95.55    6.76
  -3   5  -2   82.53    6.76
   3  -5  -2   77.46    6.77
  -3  -5   2   79.60    6.77
   5  -2  -3   82.46    6.77
  -2   3  -5   85.58    6.76
  -2   3  -5   94.48    6.77
  -3  -5   2   89.24    6.79
  -3   5  -2   89.42    6.77
   5  -2  -3   87.27    6.78
   3   5   2   94.09    6.79
   3   5   2   81.53    6.77
  -3  -5  -3    3.96    0.37
   3   5  -3    3.07    0.38
   3  -3   5    3.28    0.35
  -3  -3  -5    4.10    0.35
  -3  -3  -5    3.65    0.36
  -3  -5  -3    4.06    0.36
  -5   3   3    3.44    0.36
  -5  -3  -3    4.51    0.35
  -5   3   3    4.17    0.36
  -3   3   5    4.41    0.38
  -3   3   5    3.45    0.37
   5  -3   3    4.52    0.33
   5  -3   3    3.28    0.33
  -3   5   3    4.40    0.37
  -3   5   3    3.62    0.37
   3   5  -3    3.89    0.37
   5   3  -3    4.04    0.37
   3  -5   3    4.07    0.34
   3  -5   3    2.99    0.35
   5   3  -3    3.82    0.40
   3   3  -5    3.58    0.37
   3  -3   5    3.97    0.34
  -5  -3  -3    3.50    0.36
   3  -3  -5    3.61    0.35
   3   3   5    4.00    0.33
   3  -5  -3    3.35    0.34
  -3  -5   3    3.51    0.34
   3   5   3    3.13    0.35
   5  -3  -3    3.91    0.35
   5  -3  -3    3.07    0.35
  -3   5  -3    3.59    0.32
  -3   5  -3    3.05    0.33
  -3  -5   3    3.00    0.36
   3  -3  -5    4.12    0.35
   5   3   3    3.86    0.32
   5   3   3    3.16    0.33
  -5   3  -3    3.20    0.30
  -3  -3   5    3.28    0.34
  -3   3  -5    3.89    0.31
  -3   3  -5    2.81    0.32
  -5  -3   3    3.82    0.35
  -5   3  -3    3.84    0.30
   3   3   5    3.10    0.32
   3   5  -4   19.11    1.67
  -3   5   4   21.52    1.68
  -4  -3  -5   18.75    1.65
   3  -5   4   19.13    1.65
   3  -5   4   23.07    1.67
  -5   4   3   17.90    1.66
  -5  -4  -3   23.70    1.68
   5  -4   3   22.69    1.65
  -4  -3  -5   21.73    1.66
   5   4  -3   24.17    1.71
   4  -3   5   19.17    1.63
   4  -3   5   22.26    1.65
   4   3  -5   19.82    1.68
  -3  -5  -4   18.05    1.66
  -3  -5  -4   22.17    1.68
  -5   4   3   20.59    1.67
  -5  -4  -3   19.11    1.65
   5  -4   3   18.82    1.64
  -4   3   5   17.58    1.67
   5   4  -3   18.47    1.67
  -4   3   5   21.79    1.68
  -3  -5   4   26.82    2.30
   3   5   4   32.78    2.32
   4  -3  -5   29.29    2.31
  -3   5  -4   31.47    2.30
  -4   3  -5   30.68    2.28
   5  -4  -3   25.96    2.30
   3  -5  -4   24.94    2.30
   4  -3  -5   24.23    2.30
  -4  -3   5   28.72    2.31
  -4   3  -5   28.23    2.27
   5  -4  -3   29.65    2.31
   3   5   4   27.43    2.30
   5   4   3   32.57    2.31
  -5   4  -3   30.03    2.28
  -5  -4   3   27.00    2.30
  -5  -4   3   24.05    2.32
  -3  -5   4   31.75    2.33
  -3   5  -4   27.89    2.28
   4   3   5   27.33    2.28
   4   3   5   31.15    2.30
   5   4   3   26.85    2.29
  -5   4  -3   26.73    2.27
   4   5   0    1.58    0.23
   5   0  -4    1.09    0.16
   5   0  -4    0.90    0.15
   5   0   4    0.89    0.10
   4  -5   0    1.13    0.17
   0  -4  -5    1.16    0.17
   0  -4   5    1.03    0.15
  -4   5   0    0.96    0.14
   0  -4  -5    1.11    0.15
   0   4   5    1.06    0.16
   4  -5   0    1.12    0.14
  -4   5   0    1.28    0.16
   0   4  -5    0.98    0.15
   4   5   0    1.20    0.16
  -4  -5   0    0.91    0.16
   0   4   5    0.92    0.15
  -5   0   4    1.20    0.16
  -5   0   4    1.01    0.17
   0   4  -5    1.35    0.18
   0  -4   5    0.92    0.18
  -4  -5   0    0.96    0.17
  -5   1   4   91.36    7.31
   1   4  -5  104.99    7.33
   1  -4   5   89.29    7.30
  -5   1   4   86.29    7.31
  -1  -4  -5   96.78    7.32
  -4  -5  -1   86.95    7.30
   4  -5   1   84.76    7.29
   4  -5   1   97.17    7.30
   4   5  -1   91.05    7.31
   4   5  -1  102.91    7.33
  -4   5   1   87.69    7.30
   5   1  -4   93.28    7.32
  -1   4   5   85.92    7.31
  -4   5   1   92.82    7.31
   5   1  -4   81.87    7.31
   1   4  -5   87.07    7.31
  -5  -1  -4   98.00    7.28
  -1   4   5   89.90    7.32
  -4  -5  -1  101.24    7.32
  -1  -4  -5   83.35    7.30
   5  -1  -4   83.99    7.43
  -1  -4   5  102.71    7.45
   1   4   5   83.80    7.43
   1   4   5  104.77    7.44
  -1  -4   5   88.86    7.43
  -4  -5   1   86.24    7.43
  -4  -5   1   99.36    7.45
   5   1   4  100.11    7.41
  -4   5  -1   97.69    7.43
   4   5   1   86.75    7.43
   5   1   4   83.24    7.40
   4   5   1  106.62    7.45
   1  -4  -5   94.39    7.44
   5  -1  -4   96.78    7.44
  -4   5  -1   87.04    7.42
   4  -5  -1   87.10    7.43
  -5  -1   4   91.12    7.44
  -1   4  -5   90.06    7.42
  -1   4  -5  105.62    7.44
   4  -5  -1   99.41    7.44
   1  -4  -5   81.93    7.43
   4  -5   2    9.85    0.85
  -4  -5  -2   10.71    0.88
  -5  -2  -4   10.20    0.85
  -5  -2  -4   10.87    0.86
   5   2  -4    9.32    0.87
   5   2  -4   10.22    0.88
   4  -5   2   10.75    0.86
   4   5  -2   10.37    0.88
   2   4  -5   11.61    0.91
  -5   2   4    9.63    0.88
  -5   2   4   10.11    0.88
  -4   5   2   10.39    0.87
  -4   5   2   10.23    0.88
  -2  -4  -5    9.51    0.86
  -2  -4  -5    9.89    0.87
  -4  -5  -2   10.03    0.86
   2  -4   5   11.35    0.88
   2   4  -5    9.84    0.87
  -2   4   5   10.71    0.88
  -2   4   5   10.44    0.88
   4   5  -2   10.15    0.89
   2  -4   5   10.64    0.86
  -2   4  -5   11.06    0.87
   2  -4  -5    9.71    0.87
  -2  -4   5   10.63    0.90
  -2   4  -5   10.36    0.85
   2  -4  -5   10.74    0.88
  -5  -2   4    8.87    0.87
  -5  -2   4   10.43    0.88
   2   4   5    9.85    0.86
  -4   5  -2   10.18    0.86
   5   2   4   10.86    0.85
   4  -5  -2   10.86    0.88
  -4  -5   2    9.41    0.87
  -2  -4   5   10.00    0.87
   4   5   2   10.36    0.86
   4   5   2   11.36    0.88
   5  -2  -4    9.80    0.87
   5  -2  -4   10.71    0.88
   2   4   5   10.64    0.87
   4  -5  -2   10.22    0.87
   5   2   4    9.67    0.84
  -4   5  -2    9.56    0.85
  -4  -5   2   10.69    0.89
  -4  -5  -3   17.44    1.50
  -5   3   4   17.84    1.51
   5  -3   4   18.74    1.47
   5  -3   4   20.40    1.47
   5   3  -4   17.93    1.52
   5   3  -4   15.73    1.53
   4  -5   3   17.47    1.48
   4  -5   3   20.65    1.50
   4   5  -3   16.74    1.51
   4   5  -3   21.25    1.54
  -3   4   5   17.57    1.51
  -3  -4  -5   19.64    1.51
  -4  -5  -3   19.55    1.52
   3  -4   5   18.63    1.48
  -5  -3  -4   16.80    1.48
  -5  -3  -4   19.71    1.50
   3   4  -5   19.92    1.54
  -4   5   3   18.47    1.51
  -4   5   3   17.84    1.51
  -3  -4  -5   16.48    1.49
  -5   3   4   16.18    1.50
   3   4  -5   17.72    1.51
   3  -4   5   20.17    1.50
  -3   4   5   17.00    1.51
   5  -3  -4   16.77    1.44
   5   3   4   19.20    1.43
  -4   5  -3   16.56    1.41
  -4   5  -3   19.21    1.42
  -5  -3   4   16.31    1.44
  -5   3  -4   16.52    1.39
  -5   3  -4   17.47    1.40
   4   5   3   17.76    1.44
  -3  -4   5   16.67    1.44
  -3   4  -5   17.29    1.41
  -3   4  -5   18.39    1.42
  -4  -5   3   16.14    1.44
   4   5   3   17.34    1.43
   3  -4  -5   15.95    1.44
   3  -4  -5   16.94    1.44
   5  -3  -4   18.08    1.45
  -4  -5   3   18.46    1.46
   5   3   4   16.73    1.41
   3   4   5   16.68    1.42
   3   4   5   19.51    1.44
   4  -5  -3   17.03    1.44
   4  -5  -3   18.77    1.45
  -5  -4  -4   35.06    2.99
  -5  -4  -4   39.86    3.01
   4   5  -4   39.85    3.05
  -4   5   4   36.99    3.02
   4  -4   5   36.47    2.98
   4  -4   5   39.62    2.99
  -5   4   4   33.44    3.01
  -5   4   4   38.55    3.02
  -4  -5  -4   35.37    3.00
  -4  -5  -4   40.01    3.02
   5   4  -4   42.49    3.06
   4  -5   4   36.15    2.99
  -4  -4  -5   35.41    3.00
  -4  -4  -5   35.68    3.00
  -4   5   4   34.19    3.01
   4   5  -4   36.30    3.02
   5  -4   4   34.46    2.98
   5  -4   4   40.12    2.99
  -4   4   5   34.74    3.01
  -4   4   5   37.84    3.02
   5   4  -4   35.99    3.02
   4  -5   4   41.17    3.00
   4   4  -5   35.64    3.02
   4   4  -5   41.45    3.05
  -4   5  -4   35.72    2.90
  -5  -4   4   36.02    2.96
  -4  -4   5   32.24    2.92
  -4  -4   5   35.90    2.93
   4  -4  -5   34.45    2.93
   4  -4  -5   37.50    2.94
  -5   4  -4   35.29    2.89
  -5   4  -4   37.24    2.90
  -4  -5   4   38.68    2.96
   4  -5  -4   38.35    2.94
   4   4   5   33.97    2.91
   4   4   5   40.69    2.93
  -4   5  -4   38.79    2.91
  -5  -4   4   35.36    2.93
   4   5   4   32.73    2.91
   4   5   4   39.01    2.93
   5  -4  -4   33.55    2.93
   5  -4  -4   38.26    2.94
  -4   4  -5   35.51    2.90
  -4   4  -5   38.35    2.91
   4  -5  -4   34.37    2.93
  -4  -5   4   33.07    2.93
   5   4   4   33.75    2.91
   5   4   4   41.01    2.93
  -5  -5   0    6.32    0.61
  -5  -5   0    6.92    0.64
  -5   0  -5    6.44    0.58
  -5   0   5    6.98    0.63
  -5   0   5    6.47    0.64
  -5   5   0    7.30    0.61
  -5   5   0    7.17    0.62
   0  -5  -5    7.04    0.63
   0  -5  -5    6.66    0.63
   0  -5   5    7.41    0.63
   0  -5   5    6.66    0.65
   0   5  -5    7.32    0.62
   0   5  -5    7.26    0.64
   0   5   5    6.83    0.62
   0   5   5    7.23    0.63
   5  -5   0    7.74    0.61
   5  -5   0    6.88    0.62
   5   0  -5    6.97    0.63
   5   0  -5    7.18    0.63
   5   0   5    6.77    0.58
   5   0   5    7.48    0.58
   5   5   0    6.95    0.62
   5   5   0    7.88    0.66
  -5  -5  -1    5.81    0.58
  -5  -5  -1    7.74    0.61
  -1  -5  -5    6.67    0.59
   1  -5   5    6.40    0.59
  -5  -1  -5    6.30    0.55
   5   5  -1    6.70    0.61
   5  -5   1    6.95    0.58
  -5   1   5    5.91    0.59
  -5   1   5    6.07    0.61
   5   1  -5    6.35    0.60
   5   1  -5    6.88    0.60
  -5   5   1    6.29    0.58
  -5   5   1    6.75    0.59
   1  -5   5    7.63    0.62
  -1  -5  -5    7.42    0.60
   1   5  -5    7.96    0.64
   5  -5   1    5.77    0.57
   1   5  -5    6.64    0.60
   5   5  -1    7.36    0.61
  -1   5   5    6.69    0.59
  -1   5   5    7.20    0.61
   1  -5  -5    7.22    0.65
  -1   5  -5    8.01    0.67
  -5  -5   1    8.28    0.68
  -5  -5   1    7.63    0.65
  -1   5  -5    7.35    0.64
  -1  -5   5    7.30    0.66
   1   5   5    7.34    0.65
   1  -5  -5    7.29    0.66
   5  -5  -1    6.81    0.64
   5  -5  -1    8.31    0.65
  -1  -5   5    8.13    0.68
  -5  -1   5    7.81    0.68
   5  -1  -5    7.49    0.66
   5  -1  -5    7.75    0.66
  -5   5  -1    6.98    0.63
  -5   5  -1    7.37    0.64
   5   1   5    7.14    0.61
   5   1   5    7.67    0.62
   1   5   5    7.49    0.66
  -5  -1   5    6.16    0.65
   5   5   1    7.19    0.65
   5   5   1    8.49    0.67
  -5  -5  -2   36.97    3.05
  -5  -5  -2   43.42    3.08
   2   5  -5   34.13    3.06
   5  -2   5   32.86    3.02
  -5  -2  -5   34.86    3.03
  -5  -2  -5   42.01    3.05
   5   2  -5   39.64    3.08
   2  -5   5   42.96    3.07
   5  -5   2   35.70    3.04
   5   5  -2   36.10    3.07
  -5   2   5   33.00    3.06
  -5   2   5   39.54    3.07
  -2   5   5   39.51    3.08
   5  -2   5   37.02    3.02
  -5   5   2   34.59    3.06
  -5   5   2   40.81    3.07
  -2  -5  -5   35.40    3.06
  -2  -5  -5   41.93    3.08
   2   5  -5   44.23    3.10
   5   2  -5   36.10    3.07
   5  -5   2   41.39    3.05
  -2   5   5   35.20    3.06
   2  -5   5   37.22    3.05
  -2   5  -5   42.04    3.18
   2  -5  -5   40.70    3.19
  -5   5  -2   37.13    3.15
  -5  -2   5   42.36    3.19
  -5  -5   2   36.05    3.17
  -2  -5   5   37.05    3.18
   2   5   5   39.02    3.17
   2   5   5   44.08    3.19
   5  -5  -2   36.24    3.17
   5  -5  -2   42.07    3.18
   2  -5  -5   33.86    3.17
   5  -2  -5   34.78    3.18
   5  -2  -5   40.58    3.19
  -5  -5   2   42.84    3.21
  -5   5  -2   40.69    3.16
  -2   5  -5   38.11    3.16
  -5  -2   5   32.92    3.17
   5   2   5   37.17    3.15
   5   2   5   43.09    3.16
  -5   2  -5   39.21    3.13
  -2  -5   5   45.72    3.21
   5   5   2   37.74    3.17
   5   5   2   43.43    3.19
  -5  -5  -3   10.58    0.91
  -5  -5  -3   11.16    0.93
   5  -3   5   11.09    0.87
   5  -3   5    9.72    0.88
  -5  -3  -5   11.84    0.91
   5   3  -5   10.93    0.93
   3  -5   5   10.63    0.91
   5  -5   3   11.45    0.89
   5   5  -3   10.26    0.92
  -5   3   5   10.18    0.92
  -5   3   5    9.87    0.92
  -3   5   5   11.05    0.93
   3   5  -5    9.72    0.92
  -5   5   3   11.06    0.92
  -5   5   3   11.35    0.94
  -3  -5  -5   10.77    0.91
  -3  -5  -5   10.48    0.93
   3   5  -5   10.53    0.95
   5   5  -3   10.30    0.95
   5   3  -5   11.72    0.94
   5  -5   3   11.68    0.90
  -3   5   5   10.93    0.93
   3  -5   5   11.24    0.90
  -3   5  -5   10.39    0.94
   3  -5  -5   10.82    0.96
  -5   5  -3   11.07    0.92
  -5  -3   5   11.02    0.96
  -5   5  -3   11.52    0.93
  -3  -5   5   11.29    0.96
   3   5   5   11.95    0.94
   3   5   5   11.24    0.95
   5  -5  -3   11.15    0.95
   5  -5  -3   11.96    0.96
  -5   3  -5   10.97    0.91
   3  -5  -5   11.06    0.96
   5  -3  -5   10.70    0.95
   5  -3  -5   11.28    0.96
  -5  -5   3   10.22    0.95
  -5  -5   3   11.02    0.98
  -3   5  -5   11.54    0.93
  -5  -3   5   11.17    0.97
   5   3   5   11.45    0.93
   5   3   5   11.72    0.94
  -5   3  -5   10.87    0.91
  -3  -5   5   11.23    0.98
   5   5   3   11.63    0.95
   5   5   3   12.00    0.96
  -5  -5  -4  122.07   10.39
  -5  -5  -4  147.10   10.41
   4   5  -5  124.89   10.41
   5  -4   5  124.39   10.36
  -5  -4  -5  123.81   10.38
  -5  -4  -5  147.87   10.40
   4  -5   5  143.84   10.39
   5  -5   4  125.09   10.37
   5   5  -4  125.25   10.41
  -5   4   5  115.54   10.40
  -5   4   5  128.80   10.41
  -4   5   5  129.21   10.41
   5  -4   5  140.25   10.37
  -5   5   4  120.65   10.40
  -5   5   4  133.47   10.41
  -4  -5  -5  120.12   10.39
  -4  -5  -5  137.60   10.41
   4   5  -5  151.92   10.45
   5   4  -5  128.05   10.41
   5  -5   4  144.71   10.38
  -4   5   5  113.23   10.40
   4  -5   5  127.66   10.37
  -4   5  -5  134.45    9.93
   4  -5  -5  128.06    9.96
  -5   5  -4  114.80    9.92
  -5  -4   5  121.40    9.95
  -5  -5   4  130.10    9.96
  -4  -5   5  116.48    9.95
   4   5   5  116.75    9.94
   4   5   5  133.43    9.95
   5  -5  -4  113.06    9.95
   5  -5  -4  132.89    9.96
  -5   4  -5  117.86    9.91
   4  -5  -5  112.65    9.95
   5  -4  -5  111.84    9.95
   5  -4  -5  125.29    9.96
  -5  -5   4  140.98    9.99
  -5   5  -4  134.81    9.93
  -4   5  -5  120.12    9.92
  -5  -4   5  105.29    9.94
   5   4   5  118.39    9.93
   5   4   5  139.94    9.95
  -5   4  -5  136.00    9.92
  -4  -5   5  138.97    9.99
   5   5   4  117.09    9.93
   5   5   4  139.46    9.96
   6   1   0   29.15    2.03
   1   0   6   23.19    2.01
   1   0   6   26.22    2.02
   6  -1   0   24.24    2.01
   6  -1   0   27.22    2.01
   6   1   0   24.43    2.01
   1   0  -6   25.02    2.03
   0   6  -1   27.40    2.04
   0   6   1   24.13    2.02
  -6  -1   0   20.88    2.00
  -6  -1   0   24.40    2.01
  -6   1   0   24.13    2.00
  -6   1   0   25.33    2.01
  -1   0  -6   22.38    2.01
  -1   0  -6   26.47    2.02
  -1   0   6   23.80    2.02
  -1   0   6   26.62    2.03
   0  -6  -1   23.89    2.02
   0  -6  -1   26.21    2.04
   0  -6   1   23.90    2.02
   0  -6   1   27.08    2.04
   0   6  -1   25.18    2.02
   1   0  -6   22.61    2.02
   0   6   1   25.99    2.04
   0  -6  -2   81.09    6.05
   0  -6  -2   69.82    6.03
  -2   0   6   80.69    6.04
   6  -2   0   82.97    6.02
   6   2   0   76.15    6.03
  -2   0  -6   83.36    6.03
  -2   0   6   68.74    6.04
   2   0   6   82.61    6.02
   6  -2   0   70.29    6.02
   0  -6   2   71.23    6.03
   0  -6   2   89.01    6.06
   0   6  -2   72.54    6.03
   0   6  -2   84.18    6.05
   0   6   2   71.84    6.04
   0   6   2   83.09    6.05
   2   0  -6   64.88    6.03
   2   0  -6   78.26    6.04
   2   0   6   69.09    6.02
  -2   0  -6   66.79    6.02
  -6  -2   0   72.33    6.02
  -6   2   0   65.60    6.02
  -6   2   0   77.70    6.02
  -3   0  -6   10.18    0.86
  -3   0   6   10.47    0.89
  -3   0   6   10.52    0.89
   0  -6  -3    9.98    0.88
   0  -6   3   11.21    0.88
   0  -6  -3   10.32    0.89
   0  -6   3   10.56    0.90
   0   6  -3   10.14    0.88
   0   6  -3   10.60    0.90
   6   3   0   10.82    0.89
   6  -3   0   11.47    0.87
  -6  -3   0   10.33    0.89
  -6   3   0   10.62    0.87
  -6   3   0   10.51    0.87
  -3   0  -6   10.29    0.86
  -6  -3   0    9.95    0.87
   0   6   3   10.18    0.88
   0   6   3   10.76    0.90
   3   0  -6   10.30    0.89
   3   0  -6    9.94    0.89
   3   0   6   10.18    0.86
   3   0   6   11.01    0.86
   6  -3   0   10.65    0.87
   6   3   0   10.25    0.88
   0  -6   4  229.48   18.43
   0  -6   4  260.07   18.45
  -4   0   6  208.59   18.43
  -4   0   6  229.31   18.44
   0  -6  -4  216.03   18.43
   0  -6  -4  217.55   18.44
   4   0  -6  243.55   18.44
  -6  -4   0  258.79   18.45
   0   6  -4  256.79   18.45
   0   6   4  223.86   18.43
   0   6   4  248.13   18.45
   4   0  -6  211.36   18.43
   0   6  -4  221.81   18.43
  -6  -4   0  225.91   18.42
   6  -5   0  126.20   10.34
   6  -5   0  135.10   10.35
   0  -6  -5  120.03   10.36
  -5   0  -6  120.68   10.32
   0  -6   5  127.10   10.35
   0  -6   5  136.86   10.38
   0   6  -5  128.16   10.36
   5   0   6  137.92   10.32
   0   6  -5  134.49   10.37
   0   6   5  125.57   10.36
   0   6   5  132.65   10.37
   6   5   0  134.69   10.36
   6   5   0  140.96   10.38
  -5   0  -6  137.71   10.32
  -5   0   6  119.46   10.36
  -5   0   6  128.92   10.37
  -6   5   0  132.11   10.35
   5   0  -6  131.94   10.37
   0  -6  -5  131.57   10.37
  -6  -5   0  125.53   10.35
  -6  -5   0  138.99   10.38
  -6   5   0  132.47   10.35
   5   0  -6  120.68   10.36
   5   0   6  124.72   10.32
  -6   0  -1   18.69    1.59
  -1  -6   0   19.80    1.63
  -1   6   0   19.64    1.61
  -1   6   0   21.50    1.63
   6   0   1   20.93    1.59
   1   6   0   17.59    1.61
  -6   0  -1   19.78    1.59
   0   1   6   20.05    1.61
   0   1   6   21.16    1.62
   1  -6   0   20.28    1.61
   1  -6   0   21.45    1.63
   0  -1  -6   21.34    1.62
  -6   0   1   20.04    1.61
  -6   0   1   18.10    1.60
  -1  -6   0   18.96    1.61
   1   6   0   19.52    1.63
   6   0  -1   19.09    1.61
   6   0  -1   21.12    1.61
   6   0   1   18.54    1.59
   0   1  -6   18.68    1.61
   0   1  -6   20.53    1.61
   0  -1  -6   18.89    1.61
   0  -1   6   21.21    1.61
   0  -1   6   18.94    1.61
  -6   1   1   40.76    3.19
   1   6  -1   37.19    3.20
  -1   1   6   36.65    3.20
  -1   1   6   44.87    3.21
  -6   1   1   33.76    3.19
  -1  -6  -1   37.74    3.20
  -1  -6  -1   45.08    3.22
   1  -1   6   35.23    3.19
   1  -1   6   43.44    3.20
  -1  -1  -6   36.23    3.19
  -1  -1  -6   44.54    3.20
  -6  -1  -1   40.32    3.18
  -1   6   1   45.08    3.22
   6   1  -1   34.13    3.19
   6  -1   1   36.12    3.18
   6  -1   1   43.46    3.18
   1   1  -6   42.22    3.21
   1  -6   1   38.60    3.20
   6   1  -1   43.10    3.20
  -1  -6   1   60.77    4.13
  -1  -1   6   55.27    4.11
  -1   1  -6   43.93    4.09
  -1  -1   6   45.36    4.10
   1   1   6   50.24    4.10
   6  -1  -1   56.88    4.11
   1  -1  -6   43.48    4.10
   6  -1  -1   45.13    4.10
  -1  -6   1   47.90    4.11
  -1   6  -1   48.53    4.11
   1   6   1   49.62    4.11
   1   6   1   57.29    4.13
  -6  -1   1   54.53    4.11
  -1   6  -1   60.25    4.13
   1   1   6   57.70    4.11
  -6   1  -1   52.87    4.09
  -6  -1   1   44.47    4.10
  -6   1  -1   45.57    4.08
  -1   1  -6   54.86    4.10
   1  -6  -1   48.91    4.11
   1  -1  -6   53.65    4.11
   6   1   1   53.58    4.09
  -2   1   6   57.70    4.82
  -2   1   6   61.71    4.83
  -1   6   2   58.30    4.82
  -6  -2  -1   63.30    4.82
   6  -2   1   61.59    4.80
   2  -1   6   59.90    4.81
   6   2  -1   62.70    4.82
   6   2  -1   69.86    4.84
   2  -1   6   63.95    4.81
  -2  -1  -6   63.65    4.81
   1  -6   2   59.68    4.82
  -1  -6  -2   53.33    4.83
  -1   6   2   55.13    4.83
   1   6  -2   56.19    4.82
  -2  -1  -6   56.42    4.81
   1  -6   2   62.06    4.83
   1   6  -2   63.05    4.84
   2   1  -6   55.92    4.82
   2   1  -6   59.87    4.83
  -6   2   1   61.11    4.81
  -1  -6  -2   61.33    4.82
  -6   2   1   59.79    4.81
  -6  -2  -1   58.38    4.81
   6  -2   1   62.11    4.80
   2  -1  -6   55.70    4.54
   2   1   6   54.07    4.52
   1   6   2   56.30    4.54
   1   6   2   57.62    4.55
  -1  -6   2   55.25    4.54
  -1  -6   2   59.12    4.56
   1  -6  -2   57.62    4.55
   2   1   6   59.70    4.53
   6  -2  -1   55.82    4.53
  -1   6  -2   55.07    4.53
   6   2   1   56.70    4.52
   6   2   1   63.31    4.54
  -2  -1   6   55.75    4.54
   6  -2  -1   60.19    4.53
   2  -1  -6   52.60    4.54
  -6  -2   1   54.29    4.53
  -6   2  -1   54.97    4.51
  -6   2  -1   55.90    4.51
  -2   1  -6   58.15    4.52
   1  -6  -2   55.54    4.54
  -2   1  -6   53.25    4.52
  -2  -1   6   59.97    4.55
  -1   6  -2   57.25    4.55
   1  -6   3   50.84    4.15
   1   6  -3   54.79    4.17
  -3   1   6   54.53    4.16
  -3  -1  -6   48.73    4.13
  -3  -1  -6   54.45    4.14
   1   6  -3   47.63    4.15
  -3   1   6   49.74    4.16
   6   3  -1   60.02    4.18
  -6   3   1   52.04    4.14
   3  -1   6   50.11    4.13
   3  -1   6   54.02    4.13
   3   1  -6   48.47    4.16
   3   1  -6   52.54    4.16
   6   3  -1   54.79    4.15
  -1   6   3   51.37    4.16
  -6  -3  -1   48.68    4.14
  -6  -3  -1   54.54    4.16
   6  -3   1   56.43    4.14
  -1  -6  -3   47.88    4.15
  -1  -6  -3   51.23    4.16
   6  -3   1   49.72    4.13
  -6   3   1   50.35    4.14
  -1   6   3   49.69    4.15
   3   1   6   52.86    4.43
  -6   3  -1   57.24    4.43
   6   3   1   48.03    4.43
  -3  -1   6   56.66    4.46
  -3   1  -6   51.49    4.42
  -3   1  -6   59.32    4.43
  -1  -6   3   59.98    4.47
  -6   3  -1   54.17    4.42
  -1   6  -3   53.94    4.44
  -1   6  -3   60.09    4.46
   3  -1  -6   52.12    4.45
  -6  -3   1   52.74    4.44
  -6  -3   1   62.47    4.47
   6   3   1   61.52    4.45
  -1  -6   3   55.75    4.45
  -3  -1   6   52.73    4.45
   1  -6  -3   51.56    4.45
   1  -6  -3   55.95    4.46
   3   1   6   58.86    4.43
   6  -3  -1   53.61    4.44
   6  -3  -1   59.08    4.44
   1   6   3   54.15    4.45
   1   6   3   58.96    4.46
   3  -1  -6   50.81    4.45
  -1   6   4   79.94    6.81
  -1  -6  -4   83.43    6.81
   1   6  -4   84.08    6.82
  -4   1   6   83.96    6.82
  -6   4   1   83.97    6.81
  -1   6   4   81.71    6.82
  -4  -1  -6   83.68    6.79
   1   6  -4   89.25    6.83
  -4  -1  -6   90.44    6.79
  -6  -4  -1   82.73    6.80
  -6  -4  -1   85.07    6.82
  -1  -6  -4   85.12    6.83
   6  -4   1   87.99    6.80
   6  -4   1   88.53    6.80
  -6   4   1   88.10    6.81
   1  -6   4   86.43    6.81
   1  -6   4   86.45    6.82
  -4   1   6   86.01    6.82
   6   4  -1   87.26    6.83
   6   4  -1   88.84    6.82
   4   1  -6   82.29    6.82
   4  -1   6   80.58    6.78
   4  -1   6   89.76    6.78
   4   1  -6   84.57    6.82
   4  -1  -6   78.89    6.37
   4   1   6   79.33    6.34
   4   1   6   85.17    6.34
   1   6   4   79.30    6.36
  -4  -1   6   75.98    6.37
  -1   6  -4   82.06    6.37
   6  -4  -1   78.14    6.36
  -6  -4   1   76.69    6.36
   1  -6  -4   79.43    6.37
   4  -1  -6   76.09    6.37
   1  -6  -4   75.27    6.37
  -1   6  -4   78.71    6.36
  -6   4  -1   82.36    6.34
   1   6   4   80.86    6.37
   6   4   1   79.49    6.35
   6   4   1   82.81    6.37
  -4  -1   6   81.73    6.37
   6  -4  -1   80.86    6.35
  -4   1  -6   81.52    6.33
  -1  -6   4   78.48    6.36
  -4   1  -6   77.99    6.33
  -1  -6   4   81.86    6.38
  -6  -4   1   78.57    6.38
  -6   4  -1   81.52    6.35
  -6  -5  -1   70.03    6.09
   5   1  -6   73.57    6.11
  -6   5   1   78.37    6.10
  -5   1   6   68.77    6.10
  -1  -6  -5   72.34    6.10
  -1  -6  -5   79.77    6.12
   1  -6   5   74.76    6.09
   5   1  -6   77.88    6.11
   1   6  -5   76.39    6.10
   1   6  -5   82.09    6.13
  -1   6   5   71.44    6.10
   5  -1   6   71.29    6.06
   6  -5   1   76.37    6.08
   6  -5   1   79.11    6.09
   6   5  -1   84.83    6.13
  -6   5   1   73.92    6.09
   1  -6   5   80.92    6.11
  -5  -1  -6   68.07    6.07
  -6  -5  -1   81.03    6.12
   5  -1   6   78.81    6.06
  -5  -1  -6   82.94    6.08
  -1   6   5   77.92    6.12
  -5   1  -6   86.19    6.33
  -6   5  -1   79.55    6.34
  -5   1  -6   72.38    6.32
  -5  -1   6   69.73    6.36
   6  -5  -1   77.11    6.36
   5   1   6   73.88    6.33
  -1   6  -5   80.27    6.36
  -1   6  -5   84.31    6.37
  -1  -6   5   89.20    6.39
   6  -5  -1   85.40    6.37
   5   1   6   86.97    6.34
   1  -6  -5   72.83    6.36
  -6   5  -1   81.82    6.35
  -5  -1   6   77.51    6.37
  -6  -5   1   73.75    6.36
  -6  -5   1   85.56    6.39
   1  -6  -5   74.96    6.37
  -1  -6   5   78.12    6.36
   6   5   1   79.28    6.36
   1   6   5   79.36    6.37
   1   6   5   87.03    6.38
   5  -1  -6   70.73    6.37
   5  -1  -6   80.13    6.38
   6   5   1   86.92    6.38
  -2  -6   0  140.58   12.40
   2  -6   0  153.60   12.40
   0   2  -6  150.57   12.40
   0   2  -6  161.07   12.40
   0  -2   6  157.94   12.40
   0  -2   6  169.28   12.41
  -2  -6   0  161.78   12.42
   2   6   0  148.55   12.41
  -2   6   0  147.39   12.40
  -2   6   0  157.08   12.41
   0  -2  -6  148.55   12.40
   0  -2  -6  159.58   12.41
  -6   0   2  151.02   12.40
  -6   0   2  160.38   12.40
   0   2   6  165.55   12.41
   6   0  -2  152.15   12.40
   0   2   6  151.78   12.40
   2  -6   0  162.97   12.41
   6   0  -2  159.89   12.40
   2   6   0  163.61   12.42
   1  -2   6    0.96    0.13
  -2   6   1    1.07    0.17
  -1  -2  -6    1.03    0.16
   2  -6   1    1.42    0.17
   2  -6   1    1.44    0.20
  -6   1   2    1.13    0.15
  -2  -6  -1    1.22    0.16
   6   1  -2    1.38    0.16
  -2  -6  -1    1.11    0.18
  -1   2   6    1.15    0.16
   2   6  -1    1.27    0.19
  -6  -1  -2    0.97    0.12
  -1  -2  -6    0.84    0.14
   1  -2   6    1.29    0.15
   1   2  -6    1.26    0.16
   1   2  -6    1.20    0.19
  -2   6   1    1.11    0.15
   2   6  -1    1.11    0.16
   6  -1   2    0.94    0.11
   6   1  -2    1.14    0.17
  -6   1   2    1.07    0.17
   6  -1   2    1.00    0.12
  -1   2   6    0.85    0.16
  -6  -1  -2    1.28    0.16
  -1   2  -6    1.89    0.22
   2  -6  -1    2.49    0.23
   2   6   1    2.19    0.25
   6  -1  -2    1.67    0.23
  -1  -2   6    2.31    0.24
   2   6   1    1.82    0.22
  -2   6  -1    2.26    0.22
  -2   6  -1    1.84    0.23
   1  -2  -6    1.76    0.22
  -6  -1   2    2.38    0.23
   6   1   2    2.44    0.22
  -6   1  -2    1.92    0.19
   1  -2  -6    1.96    0.23
   6   1   2    2.20    0.20
   2  -6  -1    2.22    0.24
   1   2   6    2.27    0.23
  -6  -1   2    2.21    0.23
  -6   1  -2    1.73    0.19
  -1   2  -6    2.31    0.23
  -1  -2   6    2.18    0.23
  -2  -6   1    2.42    0.26
  -6   2   2   46.44    3.47
   2  -2   6   44.99    3.46
   2   2  -6   38.53    3.47
   2   6  -2   40.43    3.47
  -2  -6  -2   39.09    3.47
   2  -2   6   39.05    3.45
   6  -2   2   41.02    3.44
   6  -2   2   45.54    3.44
  -6   2   2   40.92    3.47
  -6  -2  -2   40.50    3.45
  -2   6   2   39.51    3.47
   2   6  -2   48.48    3.50
  -2   2   6   40.09    3.48
   2  -6   2   50.35    3.49
  -2  -2  -6   39.25    3.46
  -2  -2  -6   46.16    3.47
  -2   2   6   47.09    3.49
  -2   6   2   46.12    3.49
  -2  -6  -2   45.36    3.49
   2   2  -6   42.06    3.48
   2  -6   2   42.80    3.47
  -6  -2  -2   48.39    3.47
   6   2  -2   44.20    3.48
  -2   2  -6   35.66    3.26
   2   6   2   45.94    3.30
   6  -2  -2   38.76    3.27
   2  -6  -2   38.20    3.28
   2  -6  -2   44.28    3.30
   6   2   2   40.46    3.26
   2   6   2   39.53    3.28
  -6  -2   2   40.11    3.28
  -6   2  -2   37.48    3.25
  -6   2  -2   41.44    3.25
  -2   6  -2   39.07    3.27
  -2   6  -2   45.85    3.29
  -2  -2   6   35.59    3.28
  -2  -2   6   41.53    3.29
   2  -2  -6   41.61    3.29
   6   2   2   46.62    3.28
  -2  -6   2   44.58    3.31
   2  -2  -6   36.24    3.28
   2   2   6   37.91    3.27
   2   2   6   45.15    3.28
  -2   2  -6   41.39    3.27
  -2  -6   2   39.16    3.28
   6  -2  -2   43.89    3.28
  -6  -3  -2   15.93    1.18
  -6  -3  -2   13.50    1.16
   6   3  -2   15.68    1.21
  -2  -6  -3   13.00    1.19
   3   2  -6   14.05    1.19
  -2   6   3   13.86    1.18
  -3   2   6   16.17    1.20
   2  -6   3   14.47    1.17
  -6   3   2   13.78    1.17
  -6   3   2   13.69    1.17
  -3  -2  -6   13.18    1.16
  -3  -2  -6   15.23    1.17
   6  -3   2   12.89    1.15
   2  -6   3   16.07    1.19
   3  -2   6   13.01    1.15
  -2   6   3   14.31    1.19
   6   3  -2   14.33    1.19
   3  -2   6   14.68    1.16
   3   2  -6   12.62    1.18
   2   6  -3   13.10    1.18
   2   6  -3   14.64    1.20
  -2  -6  -3   13.30    1.17
  -3   2   6   14.57    1.20
   6  -3   2   14.98    1.15
  -2  -6   3   14.71    1.20
  -6  -3   2   13.26    1.17
  -6  -3   2   14.84    1.21
  -2   6  -3   14.06    1.16
  -6   3  -2   14.26    1.14
  -3   2  -6   12.64    1.14
   6   3   2   14.42    1.16
   6   3   2   15.59    1.17
  -6   3  -2   13.44    1.14
   3  -2  -6   14.19    1.19
  -2  -6   3   13.25    1.17
   2   6   3   15.82    1.19
   2  -6  -3   13.69    1.17
   2  -6  -3   14.20    1.18
  -3   2  -6   14.43    1.15
   3   2   6   14.94    1.16
   6  -3  -2   14.18    1.17
   3  -2  -6   13.16    1.18
  -3  -2   6   14.65    1.18
   6  -3  -2   14.14    1.17
  -2   6  -3   14.88    1.18
   3   2   6   14.45    1.15
  -3  -2   6   12.12    1.17
   2   6   3   12.92    1.17
  -6  -4  -2   46.90    3.88
  -6   4   2   41.75    3.88
  -6   4   2   49.76    3.90
  -2  -6  -4   45.97    3.89
   6  -4   2   45.80    3.87
   6  -4   2   52.38    3.87
   6   4  -2   48.91    3.90
   4   2  -6   43.23    3.90
  -4   2   6   51.52    3.91
  -2  -6  -4   51.37    3.91
  -6  -4  -2   55.73    3.90
  -4  -2  -6   45.39    3.87
   4  -2   6   45.55    3.86
   4  -2   6   49.60    3.86
   4   2  -6   48.28    3.90
  -4  -2  -6   54.20    3.88
  -2   6   4   45.20    3.90
  -2   6   4   50.03    3.91
   2   6  -4   46.76    3.90
   2   6  -4   54.54    3.93
   2  -6   4   48.01    3.88
  -4   2   6   45.14    3.90
   4   2   6   58.61    4.39
  -6   4  -2   57.47    4.38
  -4  -2   6   55.60    4.41
  -4   2  -6   56.80    4.37
   6  -4  -2   49.81    4.39
  -2  -6   4   52.94    4.40
   6   4   2   53.10    4.39
   4   2   6   50.91    4.38
  -6  -4   2   53.60    4.40
  -6  -4   2   63.60    4.43
  -6   4  -2   51.76    4.37
  -2  -6   4   61.64    4.43
  -2   6  -4   53.13    4.39
  -2   6  -4   60.98    4.41
   6  -4  -2   57.09    4.40
  -4  -2   6   46.20    4.40
   4  -2  -6   56.28    4.41
   4  -2  -6   48.64    4.40
   2   6   4   56.05    4.41
   2  -6  -4   50.06    4.40
   2  -6  -4   59.83    4.42
   2   6   4   53.10    4.40
  -2  -6  -5   35.14    2.99
  -5   2   6   35.25    3.00
  -6   5   2   36.64    2.99
  -6  -5  -2   38.42    3.01
  -6   5   2   36.97    2.99
  -6  -5  -2   36.58    2.98
  -2  -6  -5   37.89    3.01
  -2   6   5   36.64    3.00
  -2   6   5   37.15    3.01
   5   2  -6   37.30    3.01
   2  -6   5   37.68    3.00
   2  -6   5   37.95    2.98
  -5  -2  -6   39.34    2.98
   2   6  -5   34.60    3.00
   2   6  -5   38.86    3.02
  -5  -2  -6   36.55    2.97
   6   5  -2   35.40    3.00
   6  -5   2   38.67    2.97
   5  -2   6   37.25    2.95
  -5   2   6   33.84    3.00
   5   2  -6   37.48    3.01
   6   5  -2   40.77    3.03
   6  -5   2   36.60    2.98
   6  -5  -2   36.71    2.89
   2   6   5   36.12    2.89
   6  -5  -2   34.79    2.88
   6   5   2   35.88    2.90
  -5   2  -6   36.33    2.85
  -6  -5   2   36.79    2.91
  -2  -6   5   36.34    2.89
  -5  -2   6   35.01    2.89
  -5  -2   6   34.64    2.90
  -2   6  -5   35.29    2.89
   5  -2  -6   35.31    2.90
   6   5   2   36.99    2.88
   2  -6  -5   32.37    2.89
   2  -6  -5   34.85    2.90
   2   6   5   36.97    2.90
  -6   5  -2   35.50    2.87
  -2  -6   5   35.46    2.91
  -2   6  -5   34.79    2.87
   5  -2  -6   35.88    2.90
  -6  -5   2   36.75    2.89
   5   2   6   37.52    2.87
  -6   5  -2   35.56    2.86
   5   2   6   35.05    2.86
  -5   2  -6   36.05    2.85
   0  -3  -6    7.75    0.74
   3  -6   0    8.51    0.73
   3  -6   0    9.35    0.74
   3   6   0    7.68    0.73
   0  -3  -6    8.96    0.74
   0   3   6    9.85    0.75
  -6   0  -3    7.49    0.69
  -6   0  -3    9.32    0.71
  -6   0   3    7.01    0.73
  -6   0   3    8.91    0.75
  -3  -6   0    7.58    0.73
  -3  -6   0    9.29    0.76
  -3   6   0    8.50    0.73
  -3   6   0    9.65    0.75
   0   3  -6    9.35    0.74
   0  -3   6    8.48    0.74
   3   6   0    9.23    0.76
   6   0   3    7.83    0.70
   0   3   6    8.66    0.74
   1   3  -6   43.96    3.55
  -1   3   6   42.99    3.55
   3   6  -1   47.91    3.57
   1  -3   6   39.60    3.53
   1  -3   6   45.23    3.54
  -3  -6  -1   42.91    3.56
   3  -6   1   45.81    3.54
  -3   6   1   41.03    3.54
   6   1  -3   43.68    3.55
   6   1  -3   45.44    3.55
  -6  -1  -3   41.63    3.51
  -6   1   3   45.44    3.55
  -3  -6  -1   42.35    3.54
   3   6  -1   43.44    3.55
  -1  -3  -6   46.15    3.55
  -1   3   6   46.57    3.56
   3  -6   1   46.59    3.55
   1   3  -6   42.72    3.54
  -6   1   3   41.85    3.54
  -3   6   1   46.20    3.55
  -1  -3  -6   42.16    3.54
  -6  -1  -3   47.93    3.52
   3  -6  -1   46.07    3.80
  -3   6  -1   50.20    3.81
   6   1   3   45.87    3.78
   6   1   3   51.43    3.79
  -3  -6   1   51.85    3.83
  -6  -1   3   45.51    3.81
   1   3   6   46.41    3.80
  -1  -3   6   48.76    3.81
   6  -1  -3   43.50    3.80
   3  -6  -1   50.00    3.82
  -3   6  -1   45.72    3.80
  -3  -6   1   46.47    3.81
  -1   3  -6   47.70    3.80
  -1   3  -6   53.00    3.82
   6  -1  -3   49.34    3.81
   1  -3  -6   47.96    3.81
   3   6   1   45.43    3.81
   3   6   1   50.25    3.83
   1   3   6   50.37    3.81
  -1  -3   6   43.16    3.80
  -6  -1   3   43.62    3.80
   1  -3  -6   41.78    3.81
   3  -6   2    5.88    0.58
   3   6  -2    6.51    0.59
   6   2  -3    6.71    0.60
   3  -6   2    7.01    0.58
  -6  -2  -3    5.81    0.56
   6  -2   3    5.98    0.54
   6  -2   3    7.40    0.54
  -6  -2  -3    6.74    0.55
  -3   6   2    5.79    0.57
   2  -3   6    7.27    0.57
   2  -3   6    7.03    0.57
   3   6  -2    6.54    0.61
  -6   2   3    6.51    0.58
  -6   2   3    6.73    0.58
  -3  -6  -2    6.75    0.58
  -3  -6  -2    5.48    0.59
  -3   6   2    5.79    0.58
  -2   3   6    6.61    0.59
   2   3  -6    6.51    0.59
  -2   3   6    7.03    0.59
   2   3  -6    7.53    0.59
  -2  -3  -6    7.22    0.57
  -2  -3  -6    6.20    0.57
   6   2  -3    7.54    0.59
  -2  -3   6    6.04    0.46
   6   2   3    5.37    0.42
   6  -2  -3    4.77    0.45
  -6  -2   3    4.63    0.45
   6  -2  -3    5.59    0.45
   3   6   2    4.62    0.46
  -2   3  -6    4.27    0.45
  -3  -6   2    4.37    0.45
  -3  -6   2    4.64    0.47
  -3   6  -2    4.26    0.45
  -2  -3   6    5.29    0.46
  -2   3  -6    4.85    0.44
   6   2   3    4.34    0.43
  -6  -2   3    5.54    0.45
   2   3   6    5.30    0.44
   2   3   6    4.90    0.44
   3  -6  -2    4.99    0.45
   3  -6  -2    4.20    0.45
   3   6   2    5.61    0.45
   2  -3  -6    4.82    0.45
  -6   2  -3    4.42    0.40
   3  -6   3   35.50    2.64
  -6  -3  -3   30.46    2.62
  -6  -3  -3   34.92    2.63
   3   6  -3   35.18    2.67
  -6   3   3   33.31    2.64
  -3  -6  -3   30.37    2.63
  -3  -6  -3   32.49    2.65
   3  -3   6   30.01    2.61
   6  -3   3   32.31    2.60
  -3  -3  -6   30.42    2.62
  -3  -3  -6   35.13    2.64
  -3   3   6   33.55    2.65
   3  -3   6   33.62    2.62
   3   3  -6   31.00    2.64
  -3   6   3   30.47    2.64
  -3   6   3   32.57    2.65
   6   3  -3   32.65    2.65
   3   6  -3   31.69    2.64
   3  -6   3   31.96    2.62
  -3   3   6   30.67    2.64
   6  -3   3   34.00    2.61
  -6   3   3   32.34    2.64
   6   3  -3   36.92    2.68
   3   3  -6   32.80    2.65
  -3   6  -3   28.51    2.20
  -3   6  -3   26.75    2.19
   3   3   6   27.18    2.19
   3  -6  -3   27.30    2.21
  -3  -6   3   25.52    2.20
   3  -3  -6   27.17    2.21
  -3  -3   6   27.19    2.21
   3   6   3   27.94    2.21
   6  -3  -3   28.76    2.20
   6  -3  -3   27.36    2.20
  -3  -6   3   29.18    2.23
   3  -3  -6   24.69    2.20
   3   3   6   27.79    2.19
  -6   3  -3   26.87    2.16
  -3  -3   6   25.72    2.20
   6   3   3   26.46    2.18
  -6  -3   3   24.77    2.19
  -6  -3   3   27.15    2.20
  -3   3  -6   27.40    2.18
  -3   3  -6   29.12    2.19
   6   3   3   29.19    2.19
   3   6   3   24.34    2.19
   3  -6  -3   28.06    2.20
  -6   3  -3   25.74    2.16
  -4   3   6    8.70    0.80
   6  -4   3   10.07    0.76
  -6  -4  -3   10.09    0.80
   4   3  -6    9.65    0.81
   3   6  -4    9.54    0.83
   4   3  -6    8.12    0.79
  -4  -3  -6    8.90    0.77
  -6   4   3    8.70    0.79
   4  -3   6    8.91    0.76
  -6  -4  -3    9.22    0.77
   6   4  -3    9.01    0.80
   6   4  -3    9.88    0.83
  -3   6   4    8.96    0.81
  -3  -6  -4    9.57    0.80
   3   6  -4    8.38    0.80
   3  -6   4   10.07    0.78
   4  -3   6    8.32    0.75
  -3  -6  -4    8.19    0.78
   6  -4   3    8.90    0.75
  -6   4   3    9.70    0.80
  -4   3   6    8.94    0.82
  -4  -3  -6    9.97    0.79
  -3   6   4    8.64    0.81
   3  -6   4   10.15    0.80
   6   4   3    8.32    0.67
   3  -6  -4    7.99    0.70
   6  -4  -3    7.86    0.70
  -6   4  -3    7.63    0.65
  -6   4  -3    8.51    0.65
   4  -3  -6    7.28    0.70
   4  -3  -6    7.76    0.70
   3  -6  -4    8.02    0.70
  -4  -3   6    7.47    0.70
   6   4   3    8.74    0.69
  -3  -6   4    7.51    0.69
  -3  -6   4    7.43    0.72
  -3   6  -4    7.46    0.67
  -3   6  -4    8.74    0.68
  -4   3  -6    8.16    0.66
  -4  -3   6    6.70    0.69
   4   3   6    8.36    0.67
   6  -4  -3    7.51    0.68
  -6  -4   3    8.80    0.73
  -6  -4   3    7.61    0.71
  -4   3  -6    7.13    0.65
   3   6   4    7.62    0.68
   3   6   4    7.54    0.69
   4   3   6    7.75    0.66
  -6   5   3  254.86   21.40
  -5  -3  -6  261.67   21.38
   3   6  -5  258.52   21.41
   3   6  -5  279.87   21.44
  -6  -5  -3  290.06   21.41
  -3   6   5  249.33   21.41
  -5   3   6  249.41   21.41
   3  -6   5  292.84   21.40
  -6   5   3  273.65   21.41
   5   3  -6  271.24   21.42
  -3  -6  -5  281.66   21.42
   5   3  -6  254.43   21.41
  -6  -5  -3  263.66   21.39
   6   5  -3  277.84   21.41
   6   5  -3  299.32   21.44
  -3   6   5  272.06   21.42
  -5   3   6  264.89   21.41
  -3  -6  -5  257.20   21.40
   3  -6   5  272.42   21.39
   6  -5  -3  241.47   20.85
   3  -6  -5  264.07   20.87
  -3  -6   5  274.71   20.88
   3  -6  -5  251.28   20.86
  -6  -5   3  255.65   20.86
   3   6   5  255.48   20.85
   5   3   6  284.55   20.84
  -6  -5   3  267.61   20.88
  -5  -3   6  240.50   20.86
  -5  -3   6  259.15   20.86
   5  -3  -6  252.74   20.86
   6   5   3  283.41   20.86
  -3  -6   5  255.38   20.86
   6  -5  -3  267.32   20.86
   5  -3  -6  262.39   20.86
   3   6   5  272.96   20.86
   6   5   3  265.20   20.84
  -3   6  -5  275.38   20.85
   0   4   6   21.94    1.84
   4   6   0   22.44    1.85
   6   0   4   20.86    1.80
   0   4   6   25.27    1.85
   6   0  -4   23.11    1.85
  -4  -6   0   20.71    1.84
  -4  -6   0   26.10    1.87
   0  -4  -6   24.23    1.85
   0  -4   6   22.18    1.84
   4  -6   0   25.49    1.85
  -6   0   4   22.29    1.85
  -4   6   0   22.12    1.83
  -6   0  -4   20.57    1.80
   0  -4  -6   20.30    1.84
   4  -6   0   21.08    1.83
   0   4  -6   22.16    1.84
   4   6   0   26.21    1.87
   6   0  -4   21.21    1.84
  -6   0   4   20.33    1.84
  -4   6   0   24.02    1.84
  -4   6   1   45.32    3.88
   1   4  -6   46.95    3.88
   6   1  -4   50.14    3.89
   1   4  -6   54.07    3.91
  -6  -1  -4   44.07    3.85
   6   1  -4   45.27    3.88
  -4  -6  -1   43.03    3.88
   1  -4   6   47.50    3.87
   4   6  -1   55.62    3.92
   4   6  -1   44.90    3.88
  -4   6   1   49.11    3.89
  -1  -4  -6   44.01    3.88
   1  -4   6   54.30    3.90
  -6  -1  -4   52.27    3.86
   4  -6   1   46.84    3.87
   4  -6   1   52.54    3.88
  -6   1   4   44.17    3.88
  -1   4   6   46.04    3.88
  -1   4   6   49.44    3.89
  -4  -6  -1   52.77    3.90
  -6   1   4   47.64    3.89
  -1  -4  -6   49.50    3.89
   1   4   6   49.08    4.08
   4  -6  -1   50.00    4.08
   6  -1  -4   53.13    4.09
  -1  -4   6   52.07    4.09
  -1   4  -6   51.79    4.08
   6   1   4   48.96    4.05
  -4   6  -1   55.78    4.09
   4   6   1   50.59    4.08
   4   6   1   50.50    4.10
   6  -1  -4   48.67    4.09
   1  -4  -6   54.02    4.10
   1  -4  -6   47.22    4.08
  -4  -6   1   47.62    4.08
  -4  -6   1   53.47    4.11
  -4   6  -1   48.33    4.07
   1   4   6   54.11    4.09
  -1  -4   6   47.17    4.08
  -6  -1   4   44.05    4.08
  -6  -1   4   50.54    4.09
   6   1   4   58.82    4.06
   4  -6  -1   53.46    4.09
  -6   2   4    2.82    0.35
   2  -4   6    4.09    0.36
   2  -4   6    3.23    0.31
   2   4  -6    3.65    0.38
  -6   2   4    2.90    0.33
  -6  -2  -4    2.97    0.29
  -2   4   6    2.93    0.34
  -4  -6  -2    3.53    0.33
   4  -6   2    3.31    0.32
   4  -6   2    3.29    0.32
   4   6  -2    3.22    0.34
   4   6  -2    3.49    0.37
  -2  -4  -6    3.45    0.35
  -4  -6  -2    4.01    0.36
   2   4  -6    3.22    0.34
  -4   6   2    3.54    0.34
   6   2  -4    3.05    0.34
   6   2  -4    3.30    0.35
  -2  -4  -6    2.66    0.31
  -6  -2  -4    3.17    0.31
  -4   6   2    3.31    0.33
   2   4   6    6.18    0.54
   2  -4  -6    6.49    0.56
   6   2   4    6.72    0.52
   2  -4  -6    5.68    0.55
   6  -2  -4    5.14    0.55
   6   2   4    5.94    0.51
   4  -6  -2    6.68    0.56
   4   6   2    7.11    0.57
  -2  -4   6    5.81    0.55
  -2   4  -6    5.98    0.53
  -6  -2   4    5.44    0.55
   4  -6  -2    5.59    0.54
  -4   6  -2    5.79    0.53
  -4   6  -2    6.53    0.54
  -2  -4   6    5.69    0.55
  -2   4  -6    6.38    0.56
   6  -2  -4    5.83    0.55
   4   6   2    6.03    0.54
  -4  -6   2    5.92    0.58
  -6  -2   4    6.20    0.56
  -4  -6   2    5.93    0.55
   2   4   6    6.43    0.56
  -6  -3  -4   46.28    3.79
  -3  -4  -6   48.21    3.81
   3   4  -6   50.38    3.85
   6  -3   4   45.38    3.77
   6  -3   4   46.68    3.77
  -4  -6  -3   46.09    3.81
   6   3  -4   51.23    3.86
   4  -6   3   47.09    3.80
   4  -6   3   48.78    3.81
   4   6  -3   48.01    3.83
   4   6  -3   49.05    3.85
  -3   4   6   45.62    3.83
  -3   4   6   44.97    3.82
  -6  -3  -4   48.62    3.80
   3  -4   6   47.27    3.79
  -6   3   4   46.43    3.82
   6   3  -4   47.74    3.83
  -6   3   4   47.44    3.82
  -4   6   3   46.53    3.82
  -3  -4  -6   48.48    3.82
   3  -4   6   47.77    3.81
   3   4  -6   48.28    3.83
  -4   6   3   46.31    3.82
   4   6   3   40.07    3.24
   3  -4  -6   38.32    3.24
   3  -4  -6   39.96    3.25
   4   6   3   42.17    3.25
   6   3   4   40.00    3.21
   6   3   4   42.61    3.23
  -3  -4   6   36.20    3.24
  -3  -4   6   40.07    3.24
  -6   3  -4   39.56    3.19
  -3   4  -6   41.08    3.23
   6  -3  -4   41.19    3.24
   3   4   6   41.05    3.23
   3   4   6   42.30    3.24
  -6  -3   4   36.79    3.23
   4  -6  -3   42.27    3.25
  -4   6  -3   40.22    3.22
  -4   6  -3   41.10    3.23
  -6  -3   4   38.04    3.24
  -3   4  -6   40.37    3.22
  -4  -6   3   38.69    3.24
  -4  -6   3   41.73    3.27
   4  -6  -3   39.76    3.24
   4  -4   6  124.65   10.27
   4  -6   4  126.76   10.28
   4   4  -6  116.34   10.30
   4   4  -6  141.08   10.34
  -6  -4  -4  118.77   10.28
  -6  -4  -4  139.86   10.30
   4  -6   4  139.81   10.29
  -6   4   4  123.38   10.30
  -6   4   4  133.01   10.31
  -4  -6  -4  120.98   10.29
  -4  -6  -4  135.16   10.31
   4   6  -4  119.92   10.30
   4  -4   6  142.74   10.28
  -4  -4  -6  124.45   10.28
   6   4  -4  143.16   10.34
  -4   6   4  121.50   10.30
  -4   6   4  126.44   10.31
   4   6  -4  136.80   10.33
   6   4  -4  125.28   10.31
  -4   4   6  122.53   10.31
  -4   4   6  127.30   10.31
  -4  -4  -6  137.04   10.30
  -6  -4   4  124.64   10.31
  -4  -4   6  109.72   10.30
  -4  -4   6  123.36   10.31
   4  -6  -4  122.29   10.31
   4  -6  -4  133.83   10.32
  -4   6  -4  126.98   10.28
   6  -4  -4  127.48   10.31
   4  -4  -6  122.06   10.31
   4  -4  -6  138.40   10.32
   6   4   4  126.45   10.29
   6   4   4  142.84   10.30
  -4   6  -4  138.05   10.30
   4   6   4  137.00   10.32
  -4   4  -6  129.52   10.28
   4   4   6  144.13   10.31
   4   4   6  125.90   10.29
   6  -4  -4  125.93   10.31
   4   6   4  125.89   10.30
  -4   4  -6  140.84   10.29
  -4  -6   4  134.69   10.34
  -4  -6   4  118.23   10.31
   4  -6   5   67.48    4.82
   5   4  -6   67.91    4.88
   6  -5   4   66.42    4.80
   6   5  -4   57.42    4.82
  -6  -5  -4   67.16    4.83
  -5   4   6   55.10    4.83
   5  -4   6   58.25    4.78
   4   6  -5   55.78    4.82
  -4  -6  -5   63.04    4.83
  -4   6   5   55.81    4.82
  -4   6   5   59.29    4.83
  -6   5   4   57.47    4.82
  -6   5   4   60.65    4.83
   4  -6   5   59.74    4.80
  -5   4   6   58.16    4.83
  -4  -6  -5   54.19    4.81
   6  -5   4   55.50    4.78
   5  -4   6   65.00    4.79
  -5  -4  -6   56.72    4.80
  -5  -4  -6   65.55    4.81
   5   4  -6   58.65    4.83
  -6  -5  -4   53.21    4.80
   6   5  -4   63.82    4.86
  -4  -6   5   59.11    4.77
   6   5   4   67.17    4.76
   4   6   5   61.91    4.76
   5   4   6   65.75    4.75
  -6  -5   4   55.11    4.76
   4   6   5   56.45    4.75
  -6   5  -4   55.55    4.72
  -6   5  -4   61.77    4.73
   4  -6  -5   55.49    4.76
   4  -6  -5   60.76    4.77
  -4  -6   5   61.44    4.79
  -4   6  -5   60.17    4.73
  -5  -4   6   56.06    4.76
  -5   4  -6   59.57    4.72
  -5   4  -6   61.62    4.73
   5  -4  -6   62.53    4.78
   5  -4  -6   51.39    4.75
   6   5   4   57.54    4.74
   5   4   6   55.17    4.73
  -6  -5   4   55.88    4.78
   6  -5  -4   60.24    4.76
   6  -5  -4   57.81    4.76
  -4   6  -5   64.30    4.75
   6   0  -5   22.55    2.03
   0  -5   6   28.16    2.05
  -5   6   0   26.40    2.03
   0  -5  -6   22.12    2.03
   0  -5  -6   26.01    2.04
   0  -5   6   25.08    2.03
  -6   0  -5   21.69    1.98
   6   0  -5   25.55    2.04
  -5  -6   0   26.20    2.05
  -5   6   0   24.09    2.02
   0   5  -6   27.86    2.06
   0   5   6   23.82    2.03
   0   5   6   26.72    2.04
   5  -6   0   23.47    2.02
   5  -6   0   27.70    2.03
   5   6   0   24.52    2.03
   5   6   0   27.87    2.06
  -6   0   5   21.77    2.03
  -5  -6   0   22.38    2.03
   6   0   5   23.12    1.98
   6   0   5   27.34    1.99
  -6   0   5   23.25    2.03
  -1   5   6   18.27    1.51
   1   5  -6   17.44    1.52
  -1  -5  -6   17.08    1.49
  -5  -6  -1   18.34    1.51
  -6   1   5   18.67    1.51
  -5  -6  -1   17.05    1.49
   6   1  -5   17.55    1.50
   5  -6   1   19.95    1.50
   5   6  -1   17.60    1.50
   5   6  -1   18.91    1.53
   6   1  -5   17.48    1.50
  -5   6   1   18.44    1.49
  -5   6   1   18.86    1.50
   5  -6   1   17.74    1.48
  -6  -1  -5   16.72    1.45
  -6  -1  -5   18.87    1.46
   1  -5   6   18.52    1.49
  -6   1   5   16.54    1.50
  -1  -5  -6   18.03    1.51
   1  -5   6   19.93    1.51
   1   5  -6   18.62    1.50
  -1   5   6   17.82    1.50
  -1   5  -6   29.12    2.19
  -5  -6   1   27.24    2.19
  -1  -5   6   28.47    2.20
   5   6   1   26.38    2.17
   6   1   5   28.51    2.14
   6   1   5   24.16    2.13
   1   5   6   24.56    2.16
  -5   6  -1   26.17    2.15
  -5   6  -1   26.84    2.16
   5   6   1   28.47    2.19
   1  -5  -6   25.23    2.17
   6  -1  -5   25.60    2.18
   1   5   6   27.66    2.18
  -1  -5   6   26.96    2.17
  -6  -1   5   23.81    2.17
  -6  -1   5   26.69    2.18
   1  -5  -6   27.47    2.18
   5  -6  -1   27.18    2.17
   5  -6  -1   27.86    2.17
  -1   5  -6   26.28    2.16
  -5  -6   1   24.68    2.17
   6  -1  -5   26.97    2.18
   5  -6   2   20.38    1.56
   5  -6   2   19.19    1.56
   5   6  -2   18.75    1.58
  -2   5   6   19.90    1.59
  -5  -6  -2   18.15    1.57
  -2   5   6   18.29    1.59
  -6   2   5   20.06    1.59
  -6   2   5   17.29    1.59
   2  -5   6   19.24    1.58
   6   2  -5   18.51    1.58
   6   2  -5   19.49    1.59
   2   5  -6   18.94    1.58
   2   5  -6   18.91    1.61
  -6  -2  -5   17.75    1.54
  -6  -2  -5   19.66    1.55
  -5   6   2   19.66    1.58
  -2  -5  -6   19.14    1.57
   5   6  -2   19.16    1.60
   2  -5   6   19.58    1.57
  -5   6   2   19.76    1.57
  -5  -6  -2   19.39    1.60
  -2  -5  -6   19.38    1.59
  -5  -6   2   25.55    2.15
  -5   6  -2   25.40    2.12
  -5   6  -2   27.32    2.14
   5  -6  -2   27.20    2.15
  -6  -2   5   24.95    2.15
  -6  -2   5   26.17    2.15
  -5  -6   2   25.20    2.17
  -2  -5   6   27.04    2.16
  -2  -5   6   25.95    2.17
   2  -5  -6   25.62    2.15
  -2   5  -6   25.90    2.13
  -2   5  -6   27.20    2.15
   6  -2  -5   27.54    2.16
   6   2   5   26.22    2.11
   6   2   5   27.00    2.12
   2   5   6   27.76    2.14
   2   5   6   27.19    2.15
   5  -6  -2   26.64    2.14
   5   6   2   24.66    2.14
   5   6   2   25.87    2.15
   2  -5  -6   25.79    2.16
   6   3  -5   28.70    2.32
   5   6  -3   30.94    2.34
  -3  -5  -6   25.92    2.28
  -3  -5  -6   29.15    2.30
   6   3  -5   23.89    2.29
  -6  -3  -5   24.56    2.26
  -6  -3  -5   32.00    2.28
  -5  -6  -3   25.23    2.28
  -3   5   6   25.23    2.30
  -3   5   6   29.59    2.31
  -5   6   3   29.77    2.31
  -6   3   5   26.82    2.30
   3  -5   6   28.99    2.28
   6  -3   5   26.83    2.24
   3   5  -6   28.16    2.30
   3   5  -6   31.48    2.34
  -5   6   3   26.27    2.29
   5  -6   3   32.10    2.29
   6  -3   5   32.19    2.25
  -5  -6  -3   30.73    2.31
   5  -6   3   26.66    2.27
  -6   3   5   28.05    2.30
   5   6  -3   26.00    2.30
   3   5   6   24.34    1.99
   3   5   6   22.37    1.97
   5   6   3   26.18    2.00
  -5  -6   3   24.84    2.02
  -3   5  -6   27.44    1.98
  -5   6  -3   23.46    1.96
   5  -6  -3   22.83    1.98
  -3  -5   6   23.75    1.99
  -5  -6   3   21.37    1.98
   6   3   5   22.52    1.95
   6   3   5   26.86    1.97
  -5   6  -3   25.85    1.97
   5   6   3   21.51    1.97
   3  -5  -6   22.62    1.99
   6  -3  -5   24.09    1.99
   6  -3  -5   25.45    2.00
   5  -6  -3   25.32    1.99
  -3   5  -6   23.76    1.96
  -6  -3   5   22.75    1.99
  -6   3  -5   25.62    1.93
   3  -5  -6   25.16    2.00
  -3  -5   6   25.47    2.02
   4   5  -6  162.46   12.28
  -5   6   4  155.60   12.25
  -6  -4  -5  143.14   12.22
   4   5  -6  152.05   12.25
   4  -5   6  160.89   12.23
   5  -6   4  153.61   12.22
   5  -6   4  165.03   12.23
   5   6  -4  143.25   12.25
   5   6  -4  158.66   12.28
  -5  -6  -4  157.54   12.25
  -6  -4  -5  162.98   12.24
  -4  -5  -6  142.36   12.23
  -6   4   5  146.67   12.25
   6  -4   5  160.17   12.21
   6   4  -5  151.33   12.25
   6   4  -5  163.82   12.29
  -6   4   5  158.71   12.26
  -4  -5  -6  161.03   12.25
  -5   6   4  149.63   12.25
  -4   5   6  143.83   12.25
  -4   5   6  150.04   12.25
   4  -5   6  151.17   12.22
  -5  -6  -4  145.76   12.23
   5   6   4  173.97   13.22
   5  -6  -4  171.20   13.23
   4   5   6  166.59   13.20
   6   4   5  157.05   13.19
  -4   5  -6  173.03   13.20
   4   5   6  178.19   13.22
   5  -6  -4  167.07   13.22
  -6  -4   5  142.31   13.21
  -6  -4   5  159.09   13.22
   6  -4  -5  171.65   13.23
   6  -4  -5  165.88   13.22
  -4   5  -6  163.96   13.19
   5   6   4  161.54   13.21
  -5  -6   4  159.57   13.22
  -5  -6   4  167.06   13.25
  -5   6  -4  170.47   13.19
  -5   6  -4  173.94   13.20
  -4  -5   6  162.71   13.22
   4  -5  -6  157.25   13.22
   4  -5  -6  170.37   13.23
   6   4   5  176.58   13.21
  -6  -5  -5  222.75   19.31
  -6  -5  -5  281.35   19.34
   5  -6   5  275.63   19.32
   5   6  -5  228.12   19.34
  -6   5   5  217.16   19.33
  -6   5   5  249.34   19.34
  -5  -6  -5  225.11   19.32
  -5  -6  -5  272.13   19.34
  -5   5   6  243.64   19.34
   6   5  -5  231.71   19.34
  -5  -5  -6  228.46   19.31
  -5  -5  -6  278.85   19.34
  -5   6   5  248.44   19.35
   5  -6   5  238.79   19.30
   5   5  -6  234.72   19.34
   5   5  -6  246.67   19.37
  -5   6   5  214.71   19.33
  -5  -6   5  225.00   18.76
  -5  -5   6  202.19   18.75
  -6  -5   5  215.69   18.76
   5  -5  -6  203.53   18.76
   5  -5  -6  249.14   18.78
  -5  -5   6  221.36   18.76
   5  -6  -5  255.35   18.78
   5   5   6  231.39   18.74
   5   5   6  268.37   18.76
  -6   5  -5  263.12   18.73
   5  -6  -5  212.71   18.76
   5   6   5  232.57   18.75
   5   6   5  270.66   18.77
   6  -5  -5  203.82   18.76
   6  -5  -5  265.82   18.78
  -5   5  -6  233.39   18.73
   6   5   5  225.67   18.74
   6   5   5  271.09   18.76
  -6  -6   0  240.75   19.74
  -6  -6   0  257.96   19.77
  -6   0   6  231.58   19.75
  -6   0   6  244.43   19.76
  -6   6   0  238.00   19.73
  -6   6   0  252.59   19.74
   0  -6  -6  234.86   19.75
   0  -6  -6  244.91   19.76
   0  -6   6  242.15   19.74
   0  -6   6  266.51   19.77
   0   6  -6  241.96   19.74
   0   6  -6  279.89   19.77
   0   6   6  240.56   19.75
   0   6   6  265.15   19.76
   6  -6   0  239.44   19.73
   6  -6   0  264.59   19.75
   6   0  -6  237.99   19.75
   6   0  -6  246.34   19.76
   6   6   0  240.33   19.74
   6   6   0  265.33   19.77
  -6  -6  -1   13.82    1.26
  -6  -6  -1   17.35    1.30
   6  -1   6   13.09    1.22
   6  -1   6   15.66    1.22
  -6  -1  -6   13.31    1.23
  -6  -1  -6   16.84    1.24
   1  -6   6   17.98    1.30
   6  -6   1   13.40    1.25
   6   6  -1   15.35    1.28
   6   6  -1   16.63    1.31
  -6   1   6   14.25    1.28
  -6   1   6   14.24    1.30
   1   6  -6   14.55    1.27
  -6   6   1   14.00    1.26
  -6   6   1   16.22    1.27
  -1  -6  -6   13.92    1.27
  -1  -6  -6   16.63    1.29
   1   6  -6   17.50    1.31
  -1   6   6   16.37    1.29
   6   1  -6   12.87    1.28
   6   1  -6   14.99    1.29
  -1   6   6   15.22    1.28
   1  -6   6   14.93    1.27
   6  -6   1   16.67    1.27
   1  -6  -6   17.87    1.46
  -1  -6   6   18.25    1.48
  -6   6  -1   18.40    1.43
  -1  -6   6   16.65    1.45
   1   6   6   14.83    1.44
   1   6   6   18.38    1.46
   6  -6  -1   16.71    1.43
   6  -6  -1   17.73    1.45
  -6  -1   6   17.41    1.46
   1  -6  -6   15.49    1.44
   6  -1  -6   15.54    1.46
   6  -1  -6   19.07    1.47
  -6  -6   1   16.81    1.45
  -6  -6   1   19.33    1.50
  -1   6  -6   17.22    1.45
  -1   6  -6   19.77    1.47
   6   1   6   15.91    1.40
   6   1   6   18.48    1.41
   6   6   1   15.20    1.44
   6   6   1   19.03    1.48
  -6  -6  -2  106.36    8.92
  -6  -6  -2  122.23    8.95
   6   2  -6  106.42    8.93
   6   2  -6  103.76    8.94
  -6  -2  -6  104.73    8.89
  -6  -2  -6  119.06    8.90
   6   6  -2  105.16    8.93
   6   6  -2  119.80    8.96
   6  -6   2  116.16    8.92
  -6   2   6  100.21    8.93
  -6   2   6  114.52    8.94
   2  -6   6  121.91    8.94
   2   6  -6  108.39    8.93
  -6   6   2  109.16    8.92
  -6   6   2  113.84    8.93
  -2  -6  -6  106.30    8.92
  -2  -6  -6  116.13    8.94
   2   6  -6  123.74    8.97
   6  -6   2  112.93    8.91
   2  -6   6  109.07    8.91
  -2   6   6  119.16    8.95
  -2   6   6  106.19    8.93
  -2   6  -6  118.21    8.92
   2  -6  -6  103.52    8.92
   2  -6  -6  111.91    8.93
  -2   6  -6  110.01    8.91
  -6   6  -2  109.01    8.90
  -6   6  -2  117.05    8.91
  -2  -6   6  109.91    8.92
   2   6   6  107.70    8.92
   2   6   6  118.33    8.93
   6  -6  -2  105.81    8.91
   6  -6  -2  115.28    8.92
  -2  -6   6  122.85    8.95
  -6   2  -6  108.98    8.87
   6  -2  -6  102.69    8.92
   6  -2  -6  110.21    8.93
  -6  -6   2  102.50    8.92
  -6  -6   2  122.54    8.96
   6   2   6  110.05    8.89
   6   2   6  119.57    8.89
  -6  -2   6  103.18    8.92
  -6  -2   6  113.59    8.93
   6   6   2  112.38    8.91
   6   6   2  119.16    8.93
  -6  -6  -3  137.86   11.31
  -6  -6  -3  143.87   11.33
   6   3  -6  148.97   11.34
  -3  -6  -6  144.69   11.31
  -6  -3  -6  139.84   11.29
  -6  -3  -6  148.42   11.30
   6  -6   3  146.65   11.29
   6  -6   3  143.13   11.30
  -6   3   6  141.92   11.33
  -6   3   6  138.40   11.33
   6   3  -6  139.25   11.32
   3   6  -6  141.12   11.32
  -6   6   3  144.59   11.32
  -6   6   3  145.70   11.33
   3  -6   6  141.59   11.31
  -3  -6  -6  145.89   11.33
   3   6  -6  132.91   11.34
  -3   6   6  136.56   11.33
   3  -6   6  144.12   11.30
   6   6  -3  139.24   11.34
  -3   6   6  140.24   11.32
  -3  -6   6  136.74   11.03
   3  -6  -6  136.11   11.01
  -3   6  -6  136.54   11.00
  -3   6  -6  142.36   10.99
  -6  -6   3  131.06   11.03
  -6   6  -3  140.30   10.98
  -3  -6   6  130.69   11.01
   3   6   6  144.16   11.00
   3  -6  -6  134.81   11.02
   6  -6  -3  138.53   11.00
   6  -6  -3  139.65   11.01
  -6  -3   6  132.74   11.01
  -6  -3   6  143.23   11.02
   6  -3  -6  141.10   11.01
   6  -3  -6  141.01   11.02
  -6   6  -3  142.28   10.98
  -6  -6   3  130.11   11.00
   6   3   6  135.65   10.97
   6   3   6  147.47   10.99
   3   6   6  139.04   11.01
   6   6   3  138.48   10.99
   6   6   3  137.71   11.01
   4   6  -6  555.64   44.59
   6   4  -6  600.84   44.61
   6   6  -4  586.31   44.60
  -6   4   6  501.05   44.56
  -4  -6  -6  566.95   44.56
  -4  -6   6  510.86   42.90
  -4  -6   6  590.91   42.94
  -6  -6   4  478.75   42.90
  -6  -6   4  572.86   42.93
   6   6   4  505.28   42.88
   6   6   4  588.57   42.91
   5  -6  -6 1000.00   79.23
  -6  -6   6  697.73   55.31
  -7   0   0    0.21    0.08
  -7   0   0    0.35    0.10
   0  -7   0    0.19    0.09
   0  -7   0    0.20    0.11
   0   0  -7    0.28    0.09
   0   0   7    0.30    0.13
   0   0   7    0.14    0.09
   0   7   0    0.26    0.10
   0   7   0    0.18    0.11
   7   0   0    0.20    0.09
   7   0   0    0.34    0.10
   7  -1   0   17.88    1.42
   7  -1   0   17.74    1.42
   7   1   0   17.62    1.42
   7   1   0   17.16    1.44
   1   0   7   18.49    1.43
   1   0   7   17.38    1.43
   0   7   1   17.44    1.44
   0   7   1   17.08    1.45
   1   0  -7   17.58    1.43
   1   0  -7   17.04    1.44
   0   7  -1   15.14    1.44
   0  -7   1   18.29    1.44
   0  -7   1   16.53    1.45
   0   7  -1   17.35    1.44
  -7  -1   0   18.04    1.42
  -7  -1   0   16.68    1.42
  -7   1   0   16.89    1.42
  -1   0  -7   18.49    1.43
  -1   0  -7   16.81    1.42
  -1   0   7   17.57    1.44
  -1   0   7   17.44    1.44
   0  -7  -1   17.94    1.44
  -7   2   0    3.69    0.34
  -2   0  -7    3.59    0.34
  -2   0  -7    3.67    0.34
  -7   2   0    3.94    0.34
   0  -7  -2    3.31    0.37
   0  -7   2    3.14    0.35
   0  -7   2    3.89    0.38
   0   7  -2    3.88    0.36
  -2   0   7    3.33    0.36
   0  -7  -2    3.55    0.36
   0   7  -2    3.53    0.40
   0   7   2    4.14    0.36
   0   7   2    3.49    0.37
   2   0  -7    3.78    0.36
   2   0  -7    3.09    0.38
   2   0   7    3.77    0.34
   2   0   7    3.80    0.35
   7  -2   0    4.04    0.34
   7  -2   0    3.43    0.34
   7   2   0    3.54    0.35
   7   2   0    3.78    0.39
  -7  -2   0    3.53    0.35
  -7  -2   0    3.99    0.37
  -2   0   7    3.82    0.38
   0   7   3   43.46    3.33
   3   0  -7   37.20    3.31
   3   0  -7   41.75    3.32
   0   7   3   41.47    3.32
   7   3   0   41.36    3.31
   7   3   0   46.34    3.33
   0  -7   3   43.38    3.33
   0   7  -3   40.00    3.31
   0   7  -3   45.11    3.33
   0  -7  -3   37.40    3.31
  -7  -3   0   40.79    3.31
  -7  -3   0   46.77    3.33
  -3   0   7   39.35    3.32
  -3   0  -7   43.13    3.30
   3   0   7   39.37    3.29
   3   0   7   42.95    3.30
   7  -3   0   39.01    3.29
   7  -3   0   43.60    3.30
  -7   3   0   38.26    3.29
  -7   3   0   41.71    3.30
  -3   0  -7   37.30    3.29
   0  -7   3   39.24    3.31
  -3   0   7   37.18    3.31
  -4   0   7  167.77   13.22
  -4   0  -7  153.33   13.17
   0  -7  -4  152.25   13.20
  -7  -4   0  179.94   13.22
  -7   4   0  161.45   13.19
  -7   4   0  168.45   13.19
   0   7   4  162.25   13.21
  -4   0  -7  173.36   13.18
  -4   0   7  163.12   13.21
   4   0  -7  160.96   13.21
   4   0   7  159.74   13.17
   4   0   7  173.99   13.18
   7  -4   0  162.83   13.19
   7  -4   0  173.43   13.19
   7   4   0  162.69   13.20
   7   4   0  183.60   13.22
   0   7  -4  163.17   13.20
   0   7  -4  170.64   13.22
   0   7   4  172.72   13.22
   4   0  -7  155.59   13.21
   0  -7   4  173.71   13.22
  -7  -4   0  161.03   13.20
   0  -7  -4  164.70   13.22
   0  -7   4  166.03   13.20
  -5   0   7   26.27    2.25
   5   0  -7   29.44    2.25
   5   0   7   26.43    2.20
   5   0   7   28.36    2.20
   7  -5   0   24.97    2.22
   7  -5   0   29.61    2.23
   7   5   0   27.97    2.24
  -7  -5   0   26.48    2.23
  -7  -5   0   32.25    2.27
  -7   5   0   24.94    2.21
  -7   5   0   28.38    2.23
  -5   0  -7   24.00    2.19
  -5   0  -7   28.16    2.20
  -5   0   7   24.13    2.24
   0   7   5   29.72    2.26
   0  -7  -5   26.32    2.24
   0  -7  -5   26.39    2.25
   0  -7   5   28.19    2.24
   0  -7   5   31.78    2.27
   0   7  -5   28.56    2.24
   0   7  -5   29.66    2.26
   0   7   5   25.31    2.23
   5   0  -7   24.19    2.24
  -6   0   7    7.15    0.68
   7   6   0    7.09    0.66
   7   6   0    7.94    0.70
  -7  -6   0    7.97    0.70
  -7   6   0    7.90    0.66
   6   0  -7    7.10    0.72
   6   0   7    6.91    0.60
   6   0   7    7.67    0.61
   7  -6   0    7.54    0.65
   0   7  -6    7.99    0.69
   0   7   6    7.06    0.66
   0   7   6    7.94    0.68
   6   0  -7    5.97    0.66
  -7  -6   0    6.47    0.65
   0  -7   6    7.07    0.68
   0  -7   6    8.62    0.70
  -6   0  -7    6.75    0.60
  -6   0  -7    8.04    0.61
   0  -7  -6    6.86    0.68
   0   7  -6    6.23    0.65
   7  -6   0    6.81    0.63
  -6   0   7    6.63    0.67
   0  -7  -6    7.10    0.66
   7   0  -1  199.15   17.21
  -7   0  -1  198.54   17.20
   0   1  -7  241.09   17.22
   0   1   7  205.77   17.22
  -7   0   1  200.73   17.21
  -7   0   1  212.07   17.21
  -1   7   0  206.29   17.22
  -1   7   0  236.22   17.24
   0  -1  -7  200.22   17.21
   0  -1  -7  232.75   17.22
   0   1   7  234.98   17.22
   1  -7   0  206.02   17.22
   1  -7   0  249.93   17.24
   1   7   0  205.06   17.22
   0  -1   7  236.89   17.22
   0   1  -7  190.41   17.21
  -1  -7   0  203.07   17.22
   0  -1   7  199.64   17.21
  -1  -7   0  244.29   17.25
   1   7   0  237.27   17.24
  -7  -1  -1   78.40    6.38
  -1  -1  -7   83.82    6.40
   1  -1   7   78.77    6.39
   1  -1   7   85.87    6.40
   1   7  -1   82.06    6.42
   1  -7   1   80.86    6.40
   1  -7   1   76.57    6.42
  -1   1   7   82.58    6.41
  -7   1   1   75.78    6.39
   7   1  -1   81.43    6.40
  -1   7   1   75.72    6.40
   1   1  -7   73.81    6.40
   1   1  -7   82.86    6.41
  -1  -7  -1   81.78    6.42
  -7  -1  -1   75.33    6.38
   7  -1   1   84.85    6.38
   7   1  -1   75.42    6.39
  -1  -7  -1   85.13    6.41
   7  -1   1   80.75    6.38
  -7   1   1   82.35    6.40
  -1   7   1   82.13    6.42
  -1   1   7   77.99    6.40
  -1  -1  -7   79.79    6.40
   7  -1  -1   73.47    6.20
  -1  -1   7   74.44    6.21
   1   1   7   80.01    6.21
  -1   1  -7   80.58    6.21
   1  -1  -7   70.95    6.21
  -1   7  -1   73.48    6.21
  -1   7  -1   80.29    6.23
  -1   1  -7   72.41    6.20
   1   1   7   75.98    6.21
  -1  -1   7   80.80    6.22
   7   1   1   89.77    6.22
  -1  -7   1   81.75    6.24
   1  -7  -1   82.76    6.23
  -7   1  -1   75.45    6.19
   1   7   1   71.89    6.21
   1   7   1   83.36    6.24
  -7  -1   1   75.45    6.21
  -7   1  -1   76.55    6.19
   1  -7  -1   75.46    6.22
  -1  -7   1   74.94    6.21
   1  -1  -7   78.72    6.22
   7  -1  -1   83.56    6.21
   7   1   1   76.89    6.20
  -7  -1   1   78.27    6.21
  -7   2   1  129.19   10.19
   2   1  -7  136.88   10.21
   1   7  -2  136.02   10.22
  -2   1   7  134.23   10.21
  -2   1   7  120.11   10.20
   1  -7   2  125.05   10.19
   1   7  -2  123.83   10.20
   7   2  -1  128.73   10.19
  -1   7   2  136.52   10.22
   2  -1   7  135.64   10.18
  -7  -2  -1  123.15   10.18
  -7  -2  -1  147.12   10.20
  -1  -7  -2  126.79   10.21
   1  -7   2  139.13   10.21
   2   1  -7  117.22   10.20
  -1  -7  -2  121.83   10.20
   7  -2   1  122.70   10.17
   7  -2   1  135.62   10.17
  -2  -1  -7  136.44   10.19
   2  -1   7  122.16   10.18
  -2  -1  -7  116.42   10.18
  -7   2   1  119.89   10.18
  -1   7   2  112.73   10.19
   7  -2  -1  125.98   10.21
  -2   1  -7  119.15   10.21
  -1  -7   2  139.26   10.25
  -7   2  -1  122.99   10.20
  -1  -7   2  124.63   10.22
   2  -1  -7  129.69   10.23
  -1   7  -2  124.78   10.22
   7   2   1  126.44   10.21
   7  -2  -1  135.16   10.22
   1   7   2  119.07   10.22
   1   7   2  134.60   10.24
  -1   7  -2  139.95   10.24
   1  -7  -2  132.02   10.24
   2   1   7  137.94   10.22
  -7  -2   1  112.66   10.21
   2   1   7  124.51   10.21
   1  -7  -2  124.81   10.23
  -2   1  -7  130.61   10.21
  -2  -1   7  122.42   10.23
  -2  -1   7  133.29   10.23
   7   2   1  147.41   10.23
  -7   2  -1  131.55   10.20
  -7  -2   1  129.17   10.22
   2  -1  -7  116.14   10.22
   3  -1   7   19.51    1.50
   1  -7   3   19.25    1.54
  -7  -3  -1   18.55    1.51
   3   1  -7   16.60    1.52
   7  -3   1   17.25    1.49
   1   7  -3   17.94    1.52
  -3  -1  -7   18.63    1.51
   3  -1   7   18.74    1.50
  -7   3   1   18.84    1.51
   7   3  -1   20.99    1.55
  -1   7   3   18.89    1.54
  -1  -7  -3   17.05    1.52
  -1  -7  -3   18.20    1.54
   1   7  -3   18.88    1.54
  -3  -1  -7   18.11    1.50
  -3   1   7   18.77    1.53
  -3   1   7   17.72    1.53
  -1   7   3   18.02    1.52
   1  -7   3   17.71    1.52
   3   1  -7   17.95    1.53
  -7   3   1   16.70    1.50
   7   3  -1   19.11    1.52
   7  -3   1   18.74    1.50
  -7  -3  -1   20.33    1.53
   1   7   3   20.05    1.59
   3  -1  -7   19.07    1.58
  -7   3  -1   18.04    1.54
   7  -3  -1   17.01    1.55
   3  -1  -7   17.57    1.57
   7   3   1   19.11    1.55
   7   3   1   21.18    1.58
  -1   7  -3   17.48    1.56
  -3   1  -7   18.81    1.55
  -3  -1   7   17.80    1.57
   1  -7  -3   18.29    1.57
  -1  -7   3   19.88    1.59
   1   7   3   19.19    1.57
  -3   1  -7   19.32    1.54
   7  -3  -1   19.95    1.56
  -7  -3   1   18.74    1.56
  -7  -3   1   21.39    1.60
  -3  -1   7   17.83    1.57
  -1   7  -3   19.55    1.58
   3   1   7   20.08    1.55
   3   1   7   19.78    1.55
  -1  -7   3   19.12    1.57
   1  -7  -3   18.63    1.59
  -7   3  -1   18.78    1.54
   4  -1   7   62.11    4.52
  -1   7   4   63.17    4.57
   4   1  -7   57.51    4.56
  -1  -7  -4   49.46    4.54
  -7   4   1   51.22    4.53
   7  -4   1   64.85    4.53
   7   4  -1   56.87    4.54
  -7   4   1   60.88    4.54
  -1  -7  -4   63.37    4.57
  -1   7   4   51.76    4.55
   7  -4   1   51.45    4.52
   1  -7   4   55.37    4.54
   1   7  -4   53.20    4.55
   4  -1   7   50.81    4.51
  -4  -1  -7   64.91    4.53
  -4   1   7   59.79    4.56
  -4   1   7   50.72    4.55
  -7  -4  -1   53.51    4.53
   1   7   4   49.25    4.25
   1  -7  -4   46.67    4.25
   7  -4  -1   46.56    4.24
   1  -7  -4   58.41    4.28
   4   1   7   46.51    4.22
   4  -1  -7   54.08    4.27
  -1  -7   4   49.51    4.25
  -4  -1   7   53.46    4.26
  -1  -7   4   61.93    4.29
   7   4   1   52.97    4.24
  -7   4  -1   48.57    4.23
   7  -4  -1   58.04    4.25
  -1   7  -4   52.75    4.25
  -4   1  -7   45.66    4.22
   4   1   7   58.62    4.23
  -4   1  -7   57.51    4.22
   1   7   4   59.48    4.28
  -7   4  -1   56.77    4.23
  -7  -4   1   50.88    4.25
   7  -5   1   10.67    0.87
   1   7  -5   11.75    0.95
  -7  -5  -1   11.43    0.91
  -7  -5  -1    9.71    0.88
  -1  -7  -5   11.52    0.92
   5  -1   7    9.99    0.84
   5  -1   7   10.73    0.85
   1  -7   5   11.22    0.91
  -1   7   5    9.28    0.89
  -1   7   5   10.73    0.91
  -7   5   1    8.92    0.87
   1  -7   5    9.24    0.88
   7  -5   1    9.48    0.86
  -5   1   7   11.18    0.91
  -1  -7  -5    9.29    0.88
  -5   1   7    8.72    0.89
  -7   5   1   10.88    0.89
   7   5  -1   10.22    0.89
   1   7  -5    9.81    0.89
   7   5  -1   12.02    0.93
  -5  -1  -7   10.93    0.86
   5   1  -7    8.80    0.90
  -7  -5   1   12.13    0.92
   7   5   1   10.74    0.89
   1   7   5    9.15    0.87
   5   1   7   10.57    0.85
   7  -5  -1    9.04    0.86
   7  -5  -1   10.57    0.88
  -1   7  -5    9.67    0.88
  -1  -7   5   10.62    0.88
   7   5   1    9.26    0.87
  -7  -5   1    9.37    0.87
   1   7   5   10.99    0.90
   5  -1  -7    8.63    0.88
   5  -1  -7   10.25    0.90
   1  -7  -5    9.84    0.90
  -7   5  -1    9.66    0.85
  -7   5  -1   10.53    0.86
  -5  -1   7   10.21    0.90
  -5   1  -7    9.66    0.83
  -5   1  -7   10.65    0.83
   1  -7  -5    8.44    0.87
  -1   7  -5   11.38    0.92
  -1  -7   5   11.53    0.92
  -1   7   6    3.05    0.40
   6  -1   7    3.56    0.34
   6  -1   7    4.46    0.35
  -7   6   1    4.07    0.43
  -6  -1  -7    3.79    0.36
  -6  -1  -7    4.74    0.37
   6   1  -7    3.59    0.50
  -7  -6  -1    5.30    0.52
   1  -7   6    4.83    0.51
  -6   1   7    3.50    0.42
  -1  -7  -6    4.26    0.44
   1   7  -6    4.40    0.48
   1   7  -6    4.66    0.47
   7   6  -1    4.48    0.48
   7  -6   1    3.17    0.38
   7  -6   1    4.84    0.41
  -7   6   1    3.98    0.41
  -6   1   7    3.66    0.44
   1  -7   6    3.83    0.40
  -1  -7  -6    3.06    0.40
   7   6  -1    4.87    0.54
  -7  -6  -1    2.92    0.39
   6   1  -7    3.00    0.42
  -6   1  -7    3.53    0.31
  -7  -6   1    3.77    0.44
  -6  -1   7    3.31    0.42
   1   7   6    2.75    0.37
  -1  -7   6    3.74    0.40
   7   6   1    3.53    0.43
   7   6   1    4.33    0.48
  -7   6  -1    4.00    0.38
  -7   6  -1    3.16    0.35
  -7  -6   1    3.78    0.44
   6   1   7    3.51    0.32
   1   7   6    4.06    0.41
   1  -7  -6    3.55    0.41
  -1  -7   6    4.17    0.45
  -1   7  -6    3.81    0.39
   7  -6  -1    3.71    0.38
   6   1   7    3.87    0.34
   7  -6  -1    3.20    0.36
   6  -1  -7    2.61    0.43
   6  -1  -7    2.85    0.40
   0   2   7    0.52    0.15
   0  -2  -7    0.32    0.11
   0   2   7    0.88    0.17
   0  -2  -7    0.71    0.13
   0  -2   7    0.92    0.14
   0   2  -7    0.53    0.12
  -2   7   0    1.11    0.16
   7   0  -2    0.51    0.12
  -7   0  -2    0.38    0.09
  -7   0  -2    0.83    0.12
  -7   0   2    0.57    0.14
   0  -2   7    0.48    0.12
  -2  -7   0    0.63    0.16
  -2  -7   0    0.90    0.18
  -2   7   0    0.46    0.12
   0   2  -7    0.81    0.16
  -7   0   2    1.06    0.16
   2  -7   0    0.63    0.13
   2  -7   0    1.33    0.20
   2   7   0    0.63    0.14
   7   0  -2    0.87    0.14
   2   7   0    0.83    0.19
   7   0   2    0.81    0.11
   1   2  -7   11.05    1.06
   2   7  -1   12.62    1.07
   2   7  -1   14.12    1.09
  -7   1   2   11.59    1.06
  -7   1   2   13.43    1.07
  -2  -7  -1   11.85    1.06
  -2  -7  -1   13.00    1.09
  -2   7   1   13.95    1.08
   1  -2   7   11.69    1.05
   1   2  -7   13.03    1.07
   1  -2   7   14.05    1.06
  -2   7   1   12.73    1.06
   2  -7   1   14.42    1.09
  -1   2   7   14.06    1.07
   7   1  -2   13.42    1.07
  -1   2   7   11.61    1.06
  -7  -1  -2   12.73    1.04
   7  -1   2   12.94    1.03
   7   1  -2   11.09    1.05
   2  -7   1   12.48    1.06
   7  -1   2   11.40    1.03
  -1  -2  -7   11.06    1.05
  -1  -2  -7   13.93    1.07
  -1  -2   7    6.78    0.69
  -1   2  -7    8.60    0.70
   7   1   2    7.72    0.67
   1   2   7    9.25    0.70
  -7   1  -2    8.11    0.67
  -2   7  -1    7.46    0.69
  -2   7  -1    9.18    0.72
   7  -1  -2    6.60    0.69
   1  -2  -7    6.88    0.70
   2  -7  -1    8.55    0.71
  -7  -1   2    6.95    0.69
  -7  -1   2    7.82    0.71
   1   2   7    8.40    0.70
  -2  -7   1    9.33    0.74
  -1   2  -7    7.12    0.69
   7  -1  -2    8.75    0.70
  -1  -2   7    8.92    0.72
   2   7   1    7.47    0.70
   2   7   1    9.08    0.73
   1  -2  -7    9.42    0.72
  -2  -2  -7   20.68    1.62
   2   2  -7   19.07    1.63
   2   2  -7   19.63    1.64
  -7   2   2   19.32    1.62
  -2   2   7   19.48    1.63
   2  -7   2   19.92    1.64
  -2  -7  -2   18.60    1.63
   2  -2   7   20.15    1.62
   2  -7   2   19.07    1.62
  -2   2   7   20.66    1.64
  -2  -2  -7   18.79    1.62
  -7  -2  -2   21.83    1.62
  -2   7   2   19.18    1.63
   2   7  -2   22.68    1.66
  -7   2   2   19.80    1.62
  -7  -2  -2   18.79    1.60
  -2   7   2   20.52    1.65
   7   2  -2   20.41    1.63
   7  -2   2   19.62    1.59
   7  -2   2   20.61    1.60
   2   7  -2   18.67    1.64
   2  -2   7   17.72    1.61
   7   2   2   21.34    1.54
   2  -2  -7   16.39    1.55
  -2  -2   7   20.46    1.56
   2   2   7   19.16    1.54
  -7  -2   2   19.41    1.55
  -7  -2   2   16.48    1.54
   2  -7  -2   18.02    1.55
   7   2   2   17.69    1.52
  -7   2  -2   18.31    1.51
  -2   2  -7   16.75    1.53
   2   2   7   20.27    1.55
   7  -2  -2   17.28    1.54
   7  -2  -2   20.27    1.55
  -7   2  -2   18.58    1.51
  -2   7  -2   19.07    1.55
  -2   7  -2   19.92    1.56
   2  -7  -2   18.84    1.56
  -2  -7   2   20.31    1.59
   2   7   2   17.82    1.55
   2   7   2   19.79    1.57
   2  -2  -7   18.16    1.55
  -2  -2   7   18.32    1.55
  -2   2  -7   19.69    1.53
  -2  -7   2   18.05    1.55
  -7   3   2  133.54   11.21
   2   7  -3  160.08   11.26
   3  -2   7  143.43   11.20
  -2  -7  -3  132.70   11.22
  -2  -7  -3  149.40   11.24
  -2   7   3  133.38   11.22
   2   7  -3  134.73   11.23
  -7  -3  -2  130.91   11.20
  -3  -2  -7  161.07   11.22
   3   2  -7  134.60   11.23
  -2   7   3  151.58   11.24
  -7   3   2  147.45   11.22
  -3  -2  -7  127.65   11.20
  -3   2   7  137.18   11.23
   2  -7   3  137.52   11.21
  -3   2   7  148.19   11.24
   7   3  -2  147.20   11.23
   3  -2   7  132.88   11.20
   3   2  -7  122.48   11.22
   7  -3   2  156.55   11.20
   3   2   7  169.02   12.34
  -2  -7   3  151.75   12.35
  -2   7  -3  149.62   12.34
   3   2   7  143.98   12.33
  -3   2  -7  138.52   12.32
   7  -3  -2  161.64   12.35
  -2  -7   3  176.76   12.38
  -7  -3   2  152.23   12.35
  -7   3  -2  161.95   12.32
   2   7   3  173.46   12.37
  -3  -2   7  138.34   12.35
   3  -2  -7  158.22   12.36
  -2   7  -3  171.37   12.36
   2   7   3  147.97   12.35
  -3  -2   7  161.31   12.36
   2  -7  -3  143.32   12.35
   2  -7  -3  164.46   12.37
   7  -3  -2  148.03   12.34
   7   3   2  150.78   12.33
  -3   2  -7  163.65   12.33
   3  -2  -7  136.77   12.35
  -2   7   4   94.26    7.74
   7   4  -2   95.88    7.72
  -7  -4  -2   95.56    7.72
   2  -7   4   98.04    7.73
   4   2  -7   94.11    7.73
   4   2  -7   97.25    7.73
  -2  -7  -4   91.44    7.73
  -7   4   2   99.09    7.72
  -7   4   2   96.29    7.72
   7   4  -2  102.32    7.75
   7  -4   2   99.92    7.69
   7  -4   2   96.92    7.69
   2  -7   4   95.41    7.71
   2   7  -4   96.33    7.74
  -4   2   7   99.37    7.73
  -4  -2  -7   94.87    7.70
   4  -2   7   98.72    7.69
   4  -2   7  100.42    7.69
  -7  -4  -2   94.05    7.70
  -4   2   7   98.61    7.73
  -2  -7  -4   95.25    7.72
   2   7  -4   90.32    7.72
  -2   7   4   93.52    7.72
  -4  -2  -7  104.69    7.71
   4  -2  -7  106.02    8.58
   7   4   2  106.29    8.56
   7   4   2  112.09    8.57
  -4   2  -7  107.24    8.54
   7  -4  -2  114.23    8.57
   4  -2  -7  107.65    8.58
   2  -7  -4  104.14    8.59
   4   2   7  105.95    8.55
  -7   4  -2  104.81    8.54
   2   7   4  110.02    8.59
  -2  -7   4  104.72    8.59
   2  -7  -4  106.81    8.58
  -4  -2   7  109.03    8.58
  -4  -2   7  107.76    8.58
   2   7   4  109.42    8.57
   4   2   7  110.03    8.56
  -2   7  -4  107.72    8.56
  -7  -4   2  105.44    8.57
  -2   7  -4  107.04    8.58
  -4   2  -7  108.30    8.54
  -7  -4   2  105.82    8.59
  -7   4  -2  107.07    8.54
  -2  -7   4  105.78    8.57
   2  -7   5   98.37    7.92
  -5  -2  -7   91.12    7.90
  -7   5   2   90.99    7.92
  -7  -5  -2   94.11    7.92
  -7   5   2  106.79    7.93
   2   7  -5   94.00    7.93
   7  -5   2   92.48    7.90
   5  -2   7   87.69    7.89
  -5   2   7   97.42    7.94
  -5  -2  -7  108.59    7.91
   5   2  -7  103.26    7.95
   7   5  -2   97.40    7.93
  -5   2   7   88.30    7.93
   2  -7   5  110.75    7.94
  -7  -5  -2  113.33    7.94
   7  -5   2  106.71    7.91
   2   7  -5  111.73    7.97
   5  -2   7  102.91    7.89
  -2   7   5   89.60    7.93
  -2   7   5  106.71    7.95
  -2  -7  -5  105.38    7.95
  -2  -7  -5   89.46    7.92
   5   2   7  100.91    8.49
  -7   5  -2  115.62    8.50
   5  -2  -7  108.47    8.54
   7   5   2  100.26    8.51
   7  -5  -2   96.49    8.51
   2   7   5  116.43    8.54
  -7  -5   2  103.42    8.52
   2  -7  -5  112.88    8.54
  -5   2  -7  112.04    8.48
  -5  -2   7  108.33    8.53
   7  -5  -2  112.72    8.52
   5   2   7  116.87    8.50
   5  -2  -7   89.38    8.52
  -2  -7   5  100.85    8.52
  -2   7  -5  105.56    8.51
  -5  -2   7   92.56    8.52
  -7  -5   2  121.67    8.56
  -2   7  -5  121.12    8.53
   7   5   2  122.21    8.54
  -7   5  -2   99.57    8.49
   2  -7  -5   94.97    8.52
   2   7   5   98.33    8.52
   7  -6   2   40.04    3.44
  -7   6   2   41.97    3.46
  -7   6   2   47.06    3.48
   7   6  -2   42.10    3.47
   7   6  -2   45.67    3.50
   2  -7   6   43.24    3.46
  -6   2   7   39.95    3.47
  -2   7   6   39.67    3.47
   2   7  -6   42.34    3.48
  -2   7   6   46.93    3.49
   6  -2   7   43.81    3.42
   7  -6   2   47.90    3.46
   6   2  -7   37.59    3.47
   6   2  -7   42.21    3.48
   6  -2   7   37.00    3.41
   2  -7   6   49.29    3.48
  -6  -2  -7   37.65    3.43
  -2  -7  -6   40.68    3.47
  -2  -7  -6   46.27    3.49
  -6   2   7   41.73    3.48
  -6  -2  -7   47.77    3.44
  -7  -6  -2   47.95    3.49
  -7  -6  -2   39.11    3.45
   2   7   6   44.38    3.81
   7   6   2   49.26    3.83
   6   2   7   43.65    3.77
  -2  -7   6   50.87    3.86
   2  -7  -6   48.90    3.84
   7  -6  -2   45.98    3.81
  -2  -7   6   45.64    3.82
  -6  -2   7   39.76    3.81
  -6  -2   7   46.46    3.83
  -7  -6   2   47.55    3.84
  -2   7  -6   54.28    3.83
  -2   7  -6   46.21    3.80
   6  -2  -7   46.02    3.83
  -7   6  -2   45.66    3.79
   6   2   7   51.92    3.79
   2  -7  -6   43.98    3.82
   7   6   2   45.07    3.80
   7  -6  -2   51.96    3.82
   6  -2  -7   44.94    3.82
  -7  -6   2   43.98    3.81
   2   7   6   50.74    3.84
  -6   2  -7   50.16    3.76
  -7   6  -2   49.98    3.80
   0  -3  -7  122.39    8.96
   0   3  -7  117.18    8.95
  -7   0   3  116.98    8.95
   0   3   7  122.96    8.96
  -3   7   0  122.52    8.96
   0  -3  -7  100.92    8.94
   3   7   0  106.05    8.95
   0  -3   7  101.39    8.94
  -7   0  -3  103.63    8.91
   7   0  -3  117.84    8.95
   3  -7   0  126.62    8.96
   0   3   7  108.02    8.95
   3  -7   0  107.22    8.94
   7   0  -3  103.58    8.95
   0  -3   7  118.44    8.95
   0   3  -7   95.08    8.94
   3   7   0  129.97    8.98
  -3  -7   0  108.13    8.95
  -3   7   0  109.09    8.95
  -7   0   3   98.70    8.94
  -3  -7   0  123.52    8.98
   1  -3   7    2.48    0.30
   3  -7   1    4.06    0.34
  -1  -3  -7    3.55    0.33
   3  -7   1    3.14    0.31
  -1  -3  -7    2.66    0.31
  -7   1   3    2.46    0.31
   1   3  -7    3.51    0.33
  -3   7   1    3.09    0.32
  -3  -7  -1    3.47    0.36
  -7  -1  -3    2.92    0.28
  -3   7   1    3.85    0.34
   7  -1   3    3.24    0.27
   7   1  -3    3.07    0.36
  -1   3   7    2.99    0.35
  -7   1   3    3.26    0.35
  -3  -7  -1    3.06    0.32
   1  -3   7    3.71    0.34
   3   7  -1    3.07    0.33
   3   7  -1    3.30    0.40
   7   1  -3    2.47    0.31
  -1   3   7    3.13    0.34
   1  -3  -7    4.88    0.44
   3  -7  -1    4.39    0.40
  -3   7  -1    3.78    0.39
  -3  -7   1    5.12    0.45
  -7   1  -3    3.59    0.35
  -7   1  -3    4.12    0.35
   3  -7  -1    5.43    0.45
   1  -3  -7    4.07    0.40
   3   7   1    4.75    0.44
  -3  -7   1    4.44    0.43
  -1   3  -7    3.32    0.40
  -1  -3   7    3.46    0.41
   7   1   3    3.94    0.37
   7  -1  -3    3.94    0.40
   7  -1  -3    4.97    0.43
  -1   3  -7    5.18    0.42
   3   7   1    4.02    0.41
   1   3   7    3.67    0.40
   1   3   7    5.15    0.43
  -7  -1   3    4.31    0.41
   2   3  -7   65.02    5.33
  -7  -2  -3   76.38    5.32
   7  -2   3   68.22    5.29
  -2  -3  -7   65.25    5.32
  -2  -3  -7   69.78    5.33
  -3   7   2   62.57    5.33
  -3   7   2   71.30    5.35
   2  -3   7   69.77    5.32
  -2   3   7   62.53    5.33
  -2   3   7   69.30    5.34
  -7   2   3   60.32    5.33
  -7   2   3   66.13    5.33
   7   2  -3   63.22    5.33
  -7  -2  -3   64.63    5.30
   3  -7   2   73.96    5.34
   3   7  -2   64.79    5.33
   3   7  -2   73.27    5.36
   2   3  -7   64.41    5.33
  -3  -7  -2   64.71    5.33
  -3  -7  -2   70.57    5.35
   7   2  -3   69.57    5.34
   2  -3   7   59.02    5.31
   3  -7   2   62.47    5.32
   7  -2   3   62.00    5.29
   3  -7  -2   65.92    4.92
  -2  -3   7   56.15    4.90
   7   2   3   66.78    4.88
  -2  -3   7   63.90    4.91
  -3   7  -2   65.40    4.91
   2  -3  -7   53.93    4.90
   3   7   2   60.76    4.90
   3   7   2   68.80    4.92
  -2   3  -7   62.58    4.89
  -7  -2   3   55.81    4.89
  -7   2  -3   54.84    4.85
   2   3   7   58.72    4.89
   2   3   7   65.71    4.90
   3  -7  -2   57.86    4.90
  -7   2  -3   59.86    4.86
   2  -3  -7   63.78    4.91
  -3  -7   2   57.61    4.90
  -3  -7   2   66.01    4.93
  -3   7  -2   60.54    4.89
   7  -2  -3   57.20    4.89
   7   2   3   60.66    4.87
  -7  -2   3   60.11    4.90
   7  -2  -3   64.30    4.90
  -3   3   7  110.70    9.01
  -3   7   3  105.05    9.00
  -7  -3  -3  106.53    8.98
  -3  -7  -3  106.57    9.00
   3   7  -3  106.68    9.01
   3   7  -3  117.86    9.04
  -7   3   3  112.26    9.00
   3  -7   3  114.37    9.00
  -3  -3  -7  121.57    9.00
  -3  -7  -3  115.76    9.02
   7   3  -3  114.00    9.01
   3  -3   7  115.11    8.98
  -7  -3  -3  120.17    9.00
  -7   3   3  114.42    9.01
   3  -3   7  108.40    8.98
   3   3  -7  102.79    9.00
   7   3  -3  126.56    9.04
   3  -7   3  117.80    9.01
  -3   3   7  112.83    9.02
   3   3  -7  112.28    9.02
  -3   7   3  112.74    9.02
   7  -3  -3  125.93    9.43
   3  -7  -3  122.31    9.44
   7   3   3  110.63    9.40
   7   3   3  128.49    9.41
  -3   3  -7  132.46    9.42
  -3   7  -3  118.49    9.41
   3  -3  -7  109.67    9.42
   3   3   7  111.38    9.41
   3   3   7  123.06    9.42
   3  -7  -3  119.42    9.42
  -3  -7   3  113.41    9.42
  -3  -7   3  121.46    9.45
   3   7   3  124.36    9.44
   7  -3  -3  118.16    9.42
  -3  -3   7  117.70    9.43
  -3  -3   7  120.95    9.43
  -3   3  -7  122.06    9.40
  -7  -3   3  111.46    9.42
  -7  -3   3  101.10    9.41
   3   7   3  117.54    9.42
  -3   7  -3  124.19    9.42
  -7   3  -3  115.75    9.38
   3  -3  -7  111.15    9.43
  -7   4   3  300.40   23.23
  -3   7   4  285.11   23.23
  -7   4   3  280.56   23.23
   7   4  -3  294.26   23.23
   7   4  -3  270.10   23.25
  -4   3   7  296.32   23.24
  -4   3   7  281.70   23.24
  -3   7   4  293.76   23.24
   3   7  -4  266.89   23.23
  -7  -4  -3  327.38   23.23
   4   3  -7  286.53   23.24
  -3  -7  -4  305.84   23.25
  -4  -3  -7  317.37   23.22
   3  -7   4  326.42   23.24
   4   3  -7  264.54   23.23
  -3  -7  -4  278.56   23.23
   3   7  -4  299.78   23.26
   3  -7  -4  291.09   24.26
  -3   7  -4  342.21   24.27
  -7  -4   3  296.06   24.26
   3   7   4  296.20   24.26
   7  -4  -3  293.61   24.26
  -7  -4   3  330.47   24.29
  -3  -7   4  291.19   24.26
  -3  -7   4  315.63   24.29
  -4  -3   7  276.82   24.26
  -4  -3   7  313.41   24.27
   3  -7  -4  321.28   24.28
  -3   7  -4  294.12   24.25
   4  -3  -7  275.56   24.26
   4  -3  -7  308.33   24.27
   3   7   4  340.25   24.28
  -5  -3  -7  151.83   11.43
  -5  -3  -7  139.59   11.42
  -5   3   7  141.61   11.46
   3  -7   5  144.21   11.43
   7   5  -3  152.80   11.48
   5   3  -7  141.51   11.46
  -7  -5  -3  141.50   11.43
  -7  -5  -3  149.17   11.45
   3   7  -5  137.75   11.45
  -3  -7  -5  145.93   11.45
  -3  -7  -5  149.20   11.46
   7  -5   3  144.74   11.41
   7  -5   3  147.97   11.42
  -3   7   5  138.32   11.45
  -3   7   5  123.78   11.45
   3   7  -5  148.68   11.48
  -7   5   3  140.49   11.44
   3  -7   5  150.37   11.45
   5  -3   7  146.96   11.41
   5   3  -7  137.14   11.45
  -5   3   7  141.88   11.46
   7   5  -3  143.64   11.45
  -7   5   3  145.78   11.45
  -3   7  -5  135.67   10.60
  -7  -5   3  132.06   10.63
   7  -5  -3  130.57   10.60
   7  -5  -3  134.37   10.60
  -5   3  -7  135.82   10.56
  -5   3  -7  136.99   10.57
   5   3   7  130.87   10.57
  -7  -5   3  130.07   10.60
  -5  -3   7  129.18   10.61
  -7   5  -3  134.62   10.57
  -3   7  -5  133.61   10.59
   7   5   3  140.40   10.61
   3  -7  -5  133.69   10.61
   3   7   5  132.67   10.60
   3   7   5  137.90   10.62
   5  -3  -7  125.12   10.61
   5  -3  -7  130.64   10.61
   7   5   3  133.00   10.59
   3  -7  -5  127.57   10.61
   5   3   7  139.12   10.59
  -3  -7   5  133.03   10.61
  -7   5  -3  138.42   10.57
  -5  -3   7  123.11   10.60
  -3  -7   5  132.56   10.63
  -3   7   6  508.78   45.67
   3   7  -6  635.26   45.71
   6   3  -7  563.34   45.68
  -7   6   3  594.10   45.68
  -3   7   6  579.86   45.69
  -6  -3   7  526.36   42.45
   3  -7  -6  561.26   42.46
  -7  -6   3  518.26   42.44
   0   4   7    8.03    0.68
   4  -7   0    7.64    0.67
  -4  -7   0    8.51    0.73
   4   7   0    7.24    0.68
  -7   0  -4    6.54    0.62
  -7   0  -4    8.00    0.63
  -7   0   4    7.47    0.70
   4   7   0    8.98    0.71
  -4  -7   0    6.64    0.67
  -4   7   0    7.54    0.66
   0  -4  -7    7.78    0.68
   4  -7   0    8.13    0.68
   7   0  -4    6.02    0.67
   7   0  -4    7.40    0.70
   0   4  -7    8.12    0.69
   0   4  -7    8.82    0.73
   0   4   7    7.69    0.67
   0  -4  -7    7.45    0.67
   0  -4   7    7.96    0.69
  -4   7   0    8.61    0.69
   7   0   4    6.94    0.62
   4  -7   1   38.86    3.34
  -1  -4  -7   43.97    3.36
  -7   1   4   41.10    3.36
   4   7  -1   40.29    3.36
  -4   7   1   44.94    3.37
  -1  -4  -7   36.99    3.35
  -4  -7  -1   45.21    3.38
   1  -4   7   36.34    3.34
  -7   1   4   37.83    3.35
   1  -4   7   43.11    3.35
  -7  -1  -4   37.47    3.31
   7   1  -4   39.45    3.36
   7   1  -4   42.79    3.36
  -4  -7  -1   37.19    3.35
  -4   7   1   39.31    3.35
   4   7  -1   45.25    3.39
  -1   4   7   39.82    3.36
  -1   4   7   44.22    3.37
   1   4  -7   48.63    3.39
  -7  -1  -4   48.18    3.33
   1   4  -7   40.10    3.36
   4  -7   1   45.41    3.36
   7   1   4   57.35    3.97
  -4   7  -1   54.78    4.01
   7   1   4   48.16    3.96
  -1   4  -7   49.87    3.99
  -4  -7   1   54.08    4.03
  -4   7  -1   46.88    3.99
   7  -1  -4   52.14    4.01
  -1  -4   7   42.83    3.99
   1   4   7   51.39    4.00
   1  -4  -7   47.10    4.00
   1  -4  -7   50.92    4.01
  -7  -1   4   44.07    4.00
  -7  -1   4   50.58    4.00
   4  -7  -1   47.89    3.99
   7  -1  -4   43.33    3.99
   1   4   7   48.53    3.99
  -4  -7   1   45.26    4.00
   4   7   1   48.74    4.00
  -1  -4   7   50.58    4.00
   4  -7  -1   53.27    4.01
   4   7   1   57.05    4.03
  -2   4   7   63.17    4.91
   4  -7   2   61.87    4.90
  -7   2   4   60.89    4.90
  -7   2   4   61.66    4.91
  -2   4   7   60.52    4.91
  -4  -7  -2   61.74    4.90
   2   4  -7   63.92    4.93
  -4   7   2   59.81    4.91
   4  -7   2   61.53    4.89
  -2  -4  -7   61.83    4.90
   4   7  -2   61.30    4.91
   4   7  -2   57.88    4.92
  -2  -4  -7   59.91    4.89
  -7  -2  -4   58.66    4.87
  -7  -2  -4   61.94    4.88
  -4   7   2   61.68    4.90
   2  -4   7   61.18    4.88
   2  -4   7   61.96    4.89
   2   4  -7   63.36    4.91
   7   2  -4   61.96    4.91
  -4  -7  -2   61.19    4.92
   7   2  -4   57.42    4.90
  -4  -7   2   69.67    5.84
   7  -2  -4   78.64    5.83
  -2   4  -7   79.98    5.83
  -7  -2   4   70.07    5.82
   7  -2  -4   73.77    5.82
  -2  -4   7   77.74    5.83
  -2   4  -7   75.59    5.81
   7   2   4   74.93    5.80
  -2  -4   7   68.03    5.81
   2   4   7   73.18    5.81
   2   4   7   77.07    5.82
   4   7   2   75.31    5.84
   7   2   4   73.95    5.79
   4   7   2   63.02    5.81
   2  -4  -7   67.66    5.82
   2  -4  -7   69.38    5.83
  -4  -7   2   68.90    5.82
   4  -7  -2   72.50    5.82
  -4   7  -2   74.73    5.82
  -7  -2   4   72.42    5.83
  -4   7  -2   71.27    5.81
   4  -7   3   56.88    4.63
  -7  -3  -4   66.64    4.63
  -7   3   4   53.22    4.64
  -3  -4  -7   50.15    4.63
  -3  -4  -7   62.92    4.65
   3  -4   7   57.52    4.62
   4   7  -3   62.01    4.68
  -7  -3  -4   52.21    4.61
  -3   4   7   58.45    4.65
  -4   7   3   53.30    4.64
  -3   4   7   53.69    4.65
   7   3  -4   59.07    4.66
  -4   7   3   58.13    4.65
   3   4  -7   67.17    4.69
  -7   3   4   58.69    4.65
  -4  -7  -3   52.23    4.64
  -4  -7  -3   63.28    4.66
   3   4  -7   53.87    4.65
   7  -3   4   51.77    4.59
   4  -7   3   67.29    4.65
   4   7  -3   52.83    4.64
   7  -3   4   62.11    4.60
   4   7   3   64.34    4.48
   3   4   7   51.27    4.44
   3   4   7   62.34    4.45
   4  -7  -3   63.69    4.48
  -4  -7   3   51.10    4.45
  -3  -4   7   56.48    4.46
   7  -3  -4   57.54    4.46
   7  -3  -4   52.59    4.45
   7   3   4   54.01    4.42
  -7   3  -4   57.87    4.40
  -4   7  -3   63.49    4.45
   3  -4  -7   50.48    4.45
   4   7   3   52.85    4.45
  -7  -3   4   46.88    4.44
  -7  -3   4   55.65    4.46
  -3  -4   7   47.92    4.45
   4  -7  -3   53.40    4.45
  -4  -7   3   60.64    4.49
  -4   7  -3   54.03    4.43
  -3   4  -7   54.08    4.43
   3  -4  -7   53.76    4.46
   7   4  -4  857.44   67.96
  -5   4   7  526.72   41.77
  -7  -5   4  643.47   46.75
   4  -7  -5  541.45   46.71
   7  -5  -4  533.37   46.71
   4  -7  -5  639.53   46.74
   6   4  -7   40.78    3.48
   4  -7   6   44.22    3.44
  -7  -6  -4   42.06    3.45
   6  -4   7   44.61    3.42
  -4   7   6   44.86    3.48
  -7   6   4   43.53    3.47
  -6  -4  -7   45.84    3.44
  -6  -4  -7   43.30    3.45
   7  -6   4   42.96    3.43
  -6   4   7   42.62    3.48
  -6   4   7   40.13    3.48
  -4  -7  -6   44.19    3.47
  -7  -6  -4   43.77    3.48
   4   7  -6   39.70    3.48
   4   7  -6   42.25    3.51
  -7   6   4   39.75    3.47
   7   6  -4   43.65    3.51
   4  -7   6   40.69    3.46
  -4   7   6   42.28    3.48
  -4  -7  -6   42.54    3.48
   7   6  -4   42.08    3.48
   7  -6   4   43.82    3.44
   4  -7  -6   37.18    3.13
  -7  -6   4   37.39    3.17
  -4  -7   6   36.46    3.12
  -4  -7   6   32.89    3.14
   7  -6  -4   38.16    3.11
   7  -6  -4   38.62    3.12
  -6   4  -7   35.37    3.07
  -6  -4   7   37.95    3.13
  -6   4  -7   38.99    3.06
  -7  -6   4   37.45    3.12
   7   6   4   39.80    3.10
   7   6   4   39.49    3.11
   4   7   6   39.09    3.11
   4   7   6   38.87    3.12
   6  -4  -7   39.22    3.12
  -7   6  -4   37.83    3.08
  -7   6  -4   38.94    3.07
   4  -7  -6   38.69    3.12
  -6  -4   7   39.07    3.12
  -4   7  -6   40.16    3.09
  -4   7  -6   38.12    3.10
   6  -4  -7   38.65    3.13
   6   4   7   38.58    3.10
   6   4   7   40.18    3.09
   0   5   7  421.28   37.53
   7   0  -5  478.65   37.54
  -5  -7   0  523.87   37.55
   5   7   0  469.80   37.53
  -7   1   5   14.89    1.29
   1   5  -7   17.72    1.32
   5   7  -1   15.65    1.28
  -1  -5  -7   16.82    1.29
   1  -5   7   14.71    1.26
   1   5  -7   14.78    1.27
   7   1  -5   14.25    1.28
   5  -7   1   16.58    1.27
  -5  -7  -1   14.16    1.28
  -5  -7  -1   17.78    1.31
  -7   1   5   12.68    1.27
   5  -7   1   13.32    1.26
  -7  -1  -5   13.36    1.22
  -7  -1  -5   17.35    1.24
  -5   7   1   16.00    1.29
  -1   5   7   14.65    1.27
  -1   5   7   15.58    1.29
  -5   7   1   14.04    1.26
   1  -5  -7   16.24    1.49
   1  -5  -7   18.58    1.51
  -5   7  -1   19.21    1.50
  -5   7  -1   16.91    1.48
   5  -7  -1   19.37    1.50
   1   5   7   15.92    1.49
  -1   5  -7   18.30    1.49
  -5  -7   1   19.89    1.53
   1   5   7   18.13    1.50
  -1  -5   7   18.61    1.51
   7  -1  -5   17.11    1.50
   7  -1  -5   18.46    1.51
   7   1   5   16.22    1.45
   7   1   5   19.47    1.46
   5   7   1   20.87    1.54
  -5  -7   1   17.23    1.49
  -1   5  -7   20.44    1.52
   5  -7  -1   16.04    1.48
  -7  -1   5   17.40    1.50
   5   7   1   16.87    1.49
   2  -5   7  125.15   10.20
  -7   2   5  124.06   10.22
   7   2  -5  128.79   10.23
   2   5  -7  148.31   10.26
  -7  -2  -5  142.93   10.19
  -7   2   5  116.53   10.21
   5  -7   2  122.61   10.19
  -2   5   7  116.49   10.22
  -2   5   7  131.25   10.23
   2   5  -7  123.90   10.22
  -5   7   2  132.37   10.22
  -5   7   2  119.21   10.21
   5  -7   2  137.89   10.21
   5   7  -2  118.70   10.21
  -7  -2  -5  118.87   10.17
  -5  -7  -2  136.88   10.23
  -5  -7  -2  119.99   10.21
   2  -5   7  143.87   10.22
  -2  -5  -7  116.20   10.20
   7   2  -5  125.58   10.22
   5   7  -2  142.74   10.25
  -2  -5  -7  130.00   10.22
   2  -5  -7  136.14   11.68
  -2  -5   7  143.82   11.68
  -5   7  -2  138.66   11.66
   2   5   7  151.03   11.68
   2   5   7  141.82   11.67
   2  -5  -7  152.38   11.70
  -7  -2   5  139.24   11.68
   5  -7  -2  156.79   11.69
   5  -7  -2  139.29   11.67
  -5  -7   2  131.09   11.67
  -5  -7   2  153.33   11.71
   5   7   2  161.46   11.70
   7  -2  -5  134.15   11.68
   7   2   5  160.61   11.65
  -5   7  -2  154.38   11.67
   7  -2  -5  150.05   11.69
  -7  -2   5  132.21   11.68
   5   7   2  146.59   11.68
  -2   5  -7  164.68   11.69
  -2   5  -7  147.25   11.66
   5   7  -3  202.68   15.13
  -7   3   5  190.82   15.10
  -3  -5  -7  179.69   15.08
  -3  -5  -7  199.27   15.10
   5   7  -3  179.67   15.09
   5  -7   3  202.27   15.08
   7   3  -5  173.48   15.09
   7   3  -5  190.44   15.10
  -3   5   7  174.71   15.09
  -3   5   7  193.21   15.10
  -5  -7  -3  179.40   15.08
  -5  -7  -3  197.42   15.11
   3  -5   7  184.74   15.07
   3  -5   7  205.96   15.09
   3   5  -7  184.31   15.10
  -7  -3  -5  202.34   15.07
   5  -7   3  189.50   15.07
  -5   7   3  198.69   15.10
  -7   3   5  189.09   15.10
  -5   7   3  175.81   15.09
  -7  -3  -5  176.09   15.06
   3   5  -7  207.04   15.13
   3  -5  -7  193.98   15.26
  -3  -5   7  191.57   15.25
   7  -3  -5  198.71   15.26
  -3   5  -7  192.44   15.22
  -3   5  -7  209.27   15.24
   5  -7  -3  196.83   15.26
   7  -3  -5  183.94   15.25
  -3  -5   7  165.98   15.24
   5  -7  -3  179.75   15.24
   3  -5  -7  190.13   15.25
  -7  -3   5  180.63   15.25
  -5  -7   3  179.51   15.25
   5   7   3  186.87   15.24
   5   7   3  209.25   15.27
  -5   7  -3  205.85   15.24
   7   3   5  208.26   15.23
  -7  -3   5  167.36   15.24
  -5   7  -3  188.98   15.22
   3   5   7  209.68   15.25
   3   5   7  185.06   15.23
  -5  -7   3  203.42   15.28
  -7   4   5  481.85   35.36
   4   5  -7  443.15   35.35
  -5   7   4  413.05   35.34
   5   7  -4  522.91   35.39
  -4  -5  -7  429.25   35.33
  -4   5   7  407.88   35.34
   7   4  -5  456.89   35.35
  -7   4   5  421.49   35.34
   5   7  -4  435.42   35.35
   5  -7  -4  494.48   36.31
  -7  -4   5  387.69   36.28
   5  -7  -4  428.93   36.29
   7  -4  -5  492.30   36.30
  -5  -7   4  520.88   36.33
  -4  -5   7  458.54   36.29
  -7  -4   5  449.92   36.29
   5   7   4  452.71   36.28
  -5  -7   4  433.93   36.29
  -5  -7  -5  213.83   16.76
   5   7  -5  200.24   16.76
  -7  -5  -5  200.97   16.73
   5   5  -7  207.24   16.76
   5   5  -7  214.03   16.80
   7   5  -5  209.41   16.76
   7   5  -5  223.41   16.80
  -7   5   5  203.11   16.76
  -5   7   5  211.16   16.76
  -5   7   5  212.73   16.77
  -5   5   7  199.15   16.76
  -5  -7  -5  201.71   16.74
  -5  -5  -7  202.23   16.73
   5  -7   5  227.73   16.74
  -7  -5  -5  226.66   16.75
   7  -5   5  209.72   16.71
   5  -5   7  213.99   16.73
  -7   5   5  206.22   16.76
   5  -7   5  212.10   16.73
   5   7  -5  189.26   16.78
  -5   5   7  237.43   16.77
  -5  -5  -7  214.34   16.75
   7  -5  -5  212.28   17.05
   7   5   5  212.41   17.03
  -5  -7   5  207.89   17.08
   5   5   7  208.41   17.03
   7   5   5  229.48   17.05
   5  -7  -5  220.76   17.07
   5   7   5  213.84   17.04
   5  -5  -7  209.93   17.06
  -5  -5   7  215.29   17.06
  -5   7  -5  210.67   17.02
  -7   5  -5  209.52   17.01
  -5   7  -5  220.59   17.04
   7  -5  -5  213.36   17.06
   5   5   7  221.21   17.05
   5  -7  -5  213.12   17.06
  -5  -7   5  198.94   17.05
  -5   5  -7  217.51   17.02
   5   7   5  223.37   17.06
   5  -5  -7  215.15   17.07
  -7  -5   5  216.14   17.06
   7  -6   5   78.87    6.60
  -5  -7  -6   74.63    6.62
  -6   5   7   72.09    6.64
  -7  -6  -5   76.18    6.62
  -5  -7  -6   91.10    6.66
   5   7  -6   79.61    6.65
  -7  -6  -5   88.31    6.64
   5  -7   6   90.61    6.63
   6  -5   7   95.57    6.61
  -6   5   7   85.96    6.66
  -7   6   5   88.73    6.66
  -5   7   6   83.19    6.66
   6   5  -7   79.03    6.65
   7   6  -5   80.04    6.65
   5  -7   6   78.35    6.61
   7  -6   5   94.72    6.61
   6  -5   7   78.16    6.59
   7   6  -5   85.11    6.69
   5   7  -6   92.01    6.70
  -6  -5  -7   76.05    6.61
  -7   6   5   73.44    6.64
   5  -7  -6   69.02    6.69
  -6   5  -7   93.21    6.66
  -6  -5   7   77.96    6.70
  -6   5  -7   80.54    6.65
   5  -7  -6   86.64    6.72
   5   7   6   93.49    6.71
  -5   7  -6   90.40    6.68
   6  -5  -7   86.34    6.72
   6   5   7   76.89    6.67
   7   6   5   90.23    6.70
  -5  -7   6   80.05    6.70
  -5  -7   6   95.82    6.75
  -5   7  -6   80.71    6.67
   5   7   6   77.19    6.68
   6   5   7   95.10    6.69
  -7  -6   5   92.61    6.75
  -7  -6   5   75.02    6.70
  -7   6  -5   78.35    6.65
  -7   6  -5   86.94    6.66
   7  -6  -5   70.40    6.69
   7  -6  -5   86.86    6.71
   7   6   5   77.08    6.68
   0   6  -7   62.44    4.95
   0  -6   7   64.71    4.98
  -7   0  -6   65.55    4.90
   0  -6  -7   54.63    4.95
   0  -6  -7   61.02    4.97
   0   6  -7   66.29    4.98
  -6   7   0   60.33    4.94
  -6   7   0   63.88    4.95
   6  -7   0   62.43    4.94
   6  -7   0   64.36    4.96
   6   7   0   60.22    4.95
   6   7   0   64.07    4.98
   7   0  -6   58.10    4.96
   7   0  -6   62.33    4.97
   7   0   6   57.01    4.90
   7   0   6   65.98    4.90
  -7   0  -6   56.77    4.90
  -6  -7   0   64.56    4.98
  -7   0   6   58.94    4.96
  -7   0   6   59.24    4.97
   0  -6   7   61.84    4.95
   0   6   7   65.01    4.97
  -6  -7   0   59.38    4.95
   0   6   7   62.74    4.96
  -7   1   6    6.83    0.60
  -6  -7  -1    5.96    0.59
   6  -7   1    4.78    0.55
  -7  -1  -6    6.06    0.51
  -1  -6  -7    5.80    0.56
   1  -6   7    7.44    0.60
  -1   6   7    4.93    0.56
   7   1  -6    7.60    0.61
   6   7  -1    6.51    0.59
  -6   7   1    5.59    0.57
   1   6  -7    6.21    0.58
   7  -1  -6   13.02    0.98
   6  -7  -1    9.02    0.93
  -1   6  -7   11.84    0.96
  -6  -7   1   10.23    0.95
   7   1   6   11.25    0.90
  -1  -6   7   11.59    0.98
  -7  -1   6   12.08    0.98
   1  -6  -7    9.57    0.95
   6   7   1   10.77    0.95
  -7  -2  -6   49.24    3.72
   6   7  -2   49.16    3.79
  -6  -7  -2   43.67    3.74
  -7   2   6   42.73    3.76
  -7   2   6   46.02    3.76
   2   6  -7   44.34    3.76
  -2  -6  -7   50.07    3.77
   7   2  -6   43.38    3.76
   2  -6   7   45.95    3.74
   2  -6   7   49.83    3.77
   6   7  -2   45.26    3.76
  -7  -2  -6   43.83    3.71
   7   2  -6   47.15    3.77
  -6   7   2   46.94    3.76
  -2  -6  -7   45.39    3.75
   6  -7   2   49.04    3.75
   6  -7   2   46.17    3.73
  -6   7   2   44.91    3.75
  -6  -7  -2   47.35    3.77
  -2   6   7   45.42    3.76
  -2   6   7   48.63    3.77
   2   6  -7   49.12    3.79
   2  -6  -7   41.31    3.65
  -6  -7   2   44.41    3.68
   7   2   6   42.83    3.61
   7   2   6   47.70    3.62
   2  -6  -7   46.04    3.67
   2   6   7   43.18    3.64
   2   6   7   47.51    3.66
   6  -7  -2   44.91    3.64
   6  -7  -2   45.42    3.66
  -7  -2   6   40.04    3.65
   7  -2  -6   43.67    3.65
   7  -2  -6   45.95    3.66
  -2  -6   7   46.19    3.65
  -6   7  -2   46.09    3.64
  -2  -6   7   48.98    3.69
  -7  -2   6   45.89    3.66
  -2   6  -7   46.68    3.66
  -6  -7   2   42.24    3.65
   6   7   2   44.30    3.65
  -2   6  -7   46.55    3.64
  -6   7  -2   45.44    3.63
   6   7   2   49.09    3.67
  -7   3   6  121.42   10.29
  -6   7   3  119.19   10.28
  -3  -6  -7  122.88   10.28
   3  -6   7  122.90   10.26
   3  -6   7  137.33   10.29
   3   6  -7  122.29   10.29
   3   6  -7  143.60   10.33
  -6   7   3  135.68   10.30
  -7   3   6  127.77   10.30
  -6  -7  -3  121.33   10.28
  -3   6   7  118.09   10.29
  -3   6   7  133.60   10.31
   6   7  -3  145.83   10.34
  -6  -7  -3  138.50   10.31
   7   3  -6  117.45   10.29
   7   3  -6  125.92   10.30
  -7  -3  -6  118.61   10.25
  -7  -3  -6  139.31   10.27
  -3  -6  -7  139.60   10.30
   6  -7   3  139.02   10.28
   6   7  -3  121.56   10.29
   6  -7   3  129.39   10.26
   6  -7  -3  128.01   10.73
   6  -7  -3  146.36   10.74
   3   6   7  145.93   10.74
  -3  -6   7  135.63   10.74
   3   6   7  128.11   10.72
   7  -3  -6  138.62   10.74
  -7  -3   6  126.43   10.74
  -3  -6   7  146.79   10.77
  -3   6  -7  135.64   10.71
   3  -6  -7  135.48   10.75
  -6   7  -3  133.82   10.70
  -6  -7   3  128.65   10.73
   7   3   6  129.53   10.69
   7   3   6  147.68   10.71
  -3   6  -7  147.31   10.73
  -7  -3   6  114.92   10.73
   3  -6  -7  118.34   10.73
  -6  -7   3  136.82   10.76
  -6   7  -3  141.44   10.72
   7  -3  -6  124.76   10.73
   6   7   3  142.19   10.74
   6   7   3  130.51   10.72
  -6  -7  -4  125.65   10.71
  -7   4   6  134.01   10.73
   4  -6   7  143.03   10.71
   7   4  -6  137.71   10.73
   7   4  -6  148.43   10.78
   6   7  -4  127.48   10.75
  -7  -4  -6  150.44   10.71
  -6   7   4  131.55   10.72
   4  -6   7  132.41   10.69
  -4   6   7  119.60   10.72
  -4   6   7  137.32   10.74
  -7   4   6  123.19   10.72
  -4  -6  -7  138.59   10.72
   6  -7   4  131.23   10.69
   6  -7   4  145.46   10.71
   6   7  -4  130.20   10.73
  -7  -4  -6  124.91   10.69
  -4  -6  -7  125.80   10.70
   4   6  -7  125.71   10.72
   4   6  -7  148.39   10.77
  -6  -7  -4  139.81   10.73
  -6   7   4  139.07   10.73
  -7   4  -6  138.52   10.85
   6   7   4  148.68   10.91
   7   4   6  148.43   10.89
   6  -7  -4  131.78   10.90
  -7  -4   6  118.13   10.90
  -7  -4   6  131.37   10.91
   6   7   4  133.61   10.89
   7   4   6  131.34   10.87
  -4  -6   7  137.32   10.91
  -4  -6   7  144.58   10.94
  -4   6  -7  138.28   10.88
  -6   7  -4  136.84   10.87
  -6   7  -4  144.97   10.88
   4   6   7  134.69   10.89
   4   6   7  146.02   10.91
   4  -6  -7  127.68   10.90
   4  -6  -7  138.21   10.92
   7  -4  -6  128.68   10.90
   7  -4  -6  139.65   10.92
  -6  -7   4  122.04   10.90
  -4   6  -7  145.29   10.89
  -6  -7   4  127.73   10.93
  -7   4  -6  142.98   10.85
   6  -7  -4  146.06   10.92
   6   7  -5  345.48   28.41
   7   5  -6  386.36   28.45
   5   6  -7  372.95   28.45
  -6   7   5  355.15   28.41
  -5  -6  -7  353.47   28.38
  -5  -6  -7  374.50   28.40
   7   5  -6  369.67   28.42
   6   7  -5  368.72   28.44
  -5   6   7  335.52   28.40
  -5   6   7  342.97   28.41
  -7   5   6  347.26   28.40
  -7   5   6  358.54   28.41
  -6  -7  -5  352.66   28.39
  -6  -7  -5  373.84   28.41
   6  -7   5  365.67   28.38
  -6   7   5  341.27   28.40
   5   6  -7  339.56   28.41
  -6  -7   5  341.40   27.67
  -6  -7   5  342.93   27.64
   7  -5  -6  348.17   27.64
   7  -5  -6  346.90   27.64
  -5  -6   7  354.45   27.64
  -5   6  -7  356.80   27.61
  -7  -5   6  309.43   27.63
  -7  -5   6  336.68   27.64
   5  -6  -7  332.97   27.64
   5  -6  -7  352.86   27.65
  -6   7  -5  348.03   27.61
   6   7   5  348.23   27.62
   5   6   7  358.99   27.62
   5   6   7  370.16   27.64
   6  -7  -5  341.48   27.64
   6  -7  -5  348.24   27.64
   6   7   5  365.65   27.64
   7   5   6  362.58   27.62
   7   6  -6  663.51   51.25
  -6  -7  -6  647.98   51.21
   6   6  -7  658.36   51.25
   6   7  -6  636.34   51.24
  -6   7   6  623.47   51.21
  -6  -6   7  594.89   46.80
   6  -7  -6  590.50   46.80
   6  -6  -7  642.04   46.82
  -6  -7   6  585.98   46.80
  -6  -7   6  592.21   46.83
   7  -6  -6  600.05   46.81
  -7  -6   6  525.96   46.79
  -7  -7   0   86.32    7.42
  -7  -7   0  107.90    7.46
  -7   0  -7   79.28    7.37
  -7   0  -7  102.99    7.38
  -7   0   7   78.27    7.43
  -7   0   7   90.50    7.44
  -7   7   0   84.47    7.41
  -7   7   0   99.25    7.43
   0  -7  -7   81.55    7.42
   0  -7  -7  106.32    7.46
   0  -7   7   88.28    7.42
   0  -7   7  107.46    7.46
   0   7  -7   89.48    7.43
   0   7   7   85.80    7.43
   0   7   7  101.70    7.45
   7  -7   0   84.79    7.41
   7  -7   0  101.56    7.43
   7   0  -7   95.70    7.45
   7   0   7   83.72    7.37
   7   7   0   91.05    7.43
   7   7   0  106.56    7.46
  -7  -7  -1  166.86   13.86
  -7  -7  -1  178.30   13.88
   7   1  -7  161.88   13.87
   7   1  -7  169.46   13.88
  -7  -1  -7  162.42   13.82
  -7  -1  -7  187.82   13.83
   7   7  -1  187.81   13.90
   7  -7   1  176.36   13.85
   7  -7   1  181.97   13.86
  -7   1   7  165.17   13.87
  -7   1   7  175.07   13.88
   1  -7   7  186.35   13.88
   1   7  -7  172.65   13.87
  -7   7   1  167.31   13.85
  -7   7   1  181.96   13.87
  -1  -7  -7  159.92   13.86
  -1  -7  -7  177.34   13.88
   1   7  -7  187.03   13.90
  -1   7   7  184.39   13.89
   1  -7   7  169.04   13.85
   7   7  -1  169.75   13.87
  -1   7   7  165.54   13.87
  -1  -7   7  159.73   12.12
   1  -7  -7  141.09   12.09
   1  -7  -7  144.89   12.10
  -1   7  -7  152.49   12.08
  -7   7  -1  153.92   12.07
  -7   7  -1  156.76   12.08
  -1  -7   7  149.87   12.09
   1   7   7  143.04   12.08
   1   7   7  162.15   12.11
   7  -7  -1  152.29   12.08
   7  -7  -1  158.19   12.09
  -7  -1   7  148.22   12.10
   7  -1  -7  142.01   12.09
   7  -1  -7  150.66   12.10
  -7  -7   1  143.27   12.08
  -7  -7   1  156.07   12.12
   7   1   7  166.40   12.05
  -1   7  -7  160.93   12.10
  -7  -1   7  136.29   12.09
   7   7   1  145.38   12.08
   7   7   1  163.90   12.11
  -7  -7  -2   86.63    7.47
  -7  -7  -2  104.57    7.51
   2   7  -7   91.34    7.49
   7  -2   7   81.09    7.42
  -7  -2  -7   87.74    7.44
  -7  -2  -7  105.58    7.46
   2  -7   7   93.68    7.47
   2  -7   7  106.67    7.50
   7   7  -2   91.99    7.49
   7   7  -2  104.76    7.53
  -7   2   7   85.53    7.49
  -7   2   7   87.74    7.49
  -2   7   7   98.84    7.51
   7   2  -7   81.31    7.49
  -7   7   2   90.14    7.48
  -7   7   2   99.47    7.49
  -2  -7  -7   83.20    7.47
  -2  -7  -7   96.49    7.50
   2   7  -7  105.88    7.53
   7  -7   2   87.88    7.46
   7   2  -7   94.41    7.50
   7  -7   2  103.60    7.48
  -2   7   7   87.12    7.49
  -7   7  -2   79.64    6.56
  -2   7  -7   94.69    6.60
   2  -7  -7   85.06    6.60
  -7  -2   7   70.78    6.58
  -7  -2   7   82.19    6.60
  -7  -7   2   75.00    6.58
  -2  -7   7   78.59    6.58
   2   7   7   76.76    6.58
   2   7   7   85.27    6.60
   7  -7  -2   79.31    6.58
   7  -7  -2   86.87    6.59
   2  -7  -7   76.08    6.58
   7  -2  -7   75.67    6.59
   7  -2  -7   81.19    6.60
  -7  -7   2   90.46    6.62
  -7   7  -2   89.89    6.57
  -2   7  -7   84.86    6.58
   7   2   7   78.22    6.54
   7   2   7   90.78    6.55
  -7   2  -7   85.14    6.52
   7   7   2   80.81    6.58
  -7  -7  -3  191.11   16.42
  -7  -7  -3  230.36   16.46
   7   3  -7  207.91   16.45
  -3  -7  -7  187.54   16.43
  -7  -3  -7  187.35   16.40
  -7  -3  -7  226.44   16.42
   7   7  -3  233.16   16.48
   7  -7   3  226.49   16.42
  -7   3   7  188.24   16.44
  -7   3   7  207.36   16.45
   7   3  -7  175.36   16.43
   3   7  -7  195.67   16.44
  -7   7   3  195.80   16.43
  -7   7   3  212.04   16.44
   3  -7   7  229.12   16.44
  -3  -7  -7  220.73   16.45
   3   7  -7  236.32   16.49
   7  -7   3  194.37   16.41
   3  -7   7  197.26   16.42
   7   7  -3  197.16   16.44
  -3   7   7  196.91   16.44
  -3   7   7  211.50   16.46
   3  -7  -7  168.95   15.13
  -3   7  -7  216.03   15.14
  -3   7  -7  188.40   15.11
  -7  -7   3  201.49   15.17
  -7   7  -3  206.40   15.12
  -3  -7   7  166.44   15.13
   3   7   7  177.75   15.12
   3  -7  -7  192.62   15.15
   7  -7  -3  176.78   15.13
   7  -7  -3  201.45   15.14
  -3  -7   7  207.44   15.17
  -7  -3   7  183.17   15.14
   7  -3  -7  171.16   15.13
   7  -3  -7  198.08   15.15
  -7   7  -3  178.75   15.10
  -7  -7   3  169.88   15.13
   7   3   7  178.35   15.09
   7   3   7  209.69   15.11
   3   7   7  205.31   15.15
   7   7   3  182.82   15.12
   7   7   3  213.62   15.15
  -7  -7  -4   42.74    3.62
  -7  -7  -4   52.52    3.66
   7  -4   7   43.26    3.57
   7  -4   7   51.11    3.59
  -7  -4  -7   41.97    3.60
  -7  -4  -7   48.85    3.62
   4  -7   7   42.59    3.60
   7   7  -4   42.22    3.64
  -7   4   7   38.35    3.63
  -7   4   7   45.46    3.65
   4  -7   7   52.56    3.64
   7   4  -7   43.71    3.65
  -7   7   4   39.36    3.62
  -7   7   4   47.44    3.65
  -4  -7  -7   42.84    3.62
  -4  -7  -7   51.09    3.66
   7  -7   4   39.96    3.59
   7  -7   4   47.31    3.61
   4   7  -7   42.52    3.64
  -4   7   7   45.84    3.65
  -4   7   7   40.52    3.64
  -4   7  -7   41.46    3.07
   4  -7  -7   32.47    3.07
   4  -7  -7   41.49    3.11
  -7  -4   7   33.55    3.08
  -7   7  -4   33.92    3.04
  -4   7  -7   36.93    3.05
  -7   4  -7   39.21    3.02
   4   7   7   42.38    3.10
   7  -7  -4   34.15    3.08
   7  -7  -4   40.29    3.09
  -4  -7   7   37.07    3.09
   7  -4  -7   32.96    3.08
   7  -4  -7   37.03    3.09
  -7  -7   4   35.85    3.08
  -7  -7   4   41.83    3.13
  -7   7  -4   38.44    3.05
   7   4   7   37.87    3.04
   7   4   7   41.29    3.06
  -7  -4   7   34.90    3.09
  -7   4  -7   38.06    3.02
   7   7   4   38.67    3.07
   7   7   4   41.85    3.09
  -7  -7  -5   37.88    2.97
  -7  -7  -5   36.73    3.00
   5   7  -7   31.46    2.99
   7  -5   7   39.55    2.93
  -7  -5  -7   40.95    2.96
  -7  -5  -7   35.74    2.97
   7   5  -7   37.56    3.05
   5  -7   7   33.75    2.97
   7  -7   5   38.13    2.94
   7   7  -5   36.33    3.00
  -7   5   7   36.49    2.99
  -7   5   7   34.55    2.99
  -5   7   7   35.25    3.00
   7  -5   7   31.19    2.93
  -7   7   5   38.58    2.99
  -7   7   5   36.45    2.99
  -5  -7  -7   39.88    2.98
  -5  -7  -7   34.76    2.98
   5   7  -7   36.67    3.06
   7   7  -5   36.49    3.03
   7   5  -7   36.81    3.01
   7  -7   5   34.70    2.95
  -5   7   7   37.77    2.99
   5  -7   7   39.30    2.95
  -5   7  -7   35.15    3.04
   5  -7  -7   35.35    3.07
  -7   7  -5   37.65    3.02
  -7  -5   7   38.30    3.08
  -7  -7   5   38.23    3.07
  -5  -7   7   36.51    3.07
   5   7   7   41.66    3.05
   5   7   7   36.22    3.06
   7  -7  -5   40.32    3.07
   7  -7  -5   37.28    3.07
  -7   5  -7   38.52    3.01
   5  -7  -7   39.84    3.07
   7  -5  -7   38.26    3.08
   7  -5  -7   36.26    3.07
  -7  -7   5   34.19    3.10
  -7   7  -5   34.93    3.03
  -5   7  -7   39.50    3.03
  -7  -5   7   38.78    3.07
   7   5   7   39.04    3.03
   7   5   7   37.10    3.04
  -7   5  -7   34.56    3.01
  -5  -7   7   33.89    3.10
   7   7   5   41.24    3.05
   7   7   5   37.10    3.06
  -7  -7  -6   20.05    1.85
  -7  -7  -6   27.06    1.90
   7   6  -7   22.15    1.90
  -7  -6  -7   27.58    1.90
   7  -7   6   20.89    1.83
   7   7  -6   21.81    1.92
  -7   6   7   20.26    1.88
  -7   6   7   23.24    1.90
   6   7  -7   21.19    1.90
  -7   7   6   24.48    1.92
  -6  -7  -7   26.16    1.91
   6  -7   7   20.89    1.84
  -6   7   7   23.64    1.90
  -6   7   7   19.47    1.88
   7  -6   7   21.68    1.83
  -6   7  -7   19.84    1.79
  -6   7  -7   25.30    1.81
  -7   7  -6   20.27    1.78
   6  -7  -7   23.62    1.86
   6   7   7   23.57    1.83
   7  -7  -6   18.85    1.82
   7  -7  -6   23.09    1.85
   7  -6  -7   21.12    1.86
  -6  -7   7   20.43    1.84
  -7  -7   6   21.00    1.84
  -7  -7   6   25.83    1.91
  -7   7  -6   24.73    1.80
   7   6   7   18.37    1.79
   7   6   7   25.58    1.83
  -7  -6   7   20.95    1.84
  -7   6  -7   20.43    1.78
   7   7   6   19.34    1.81
   7   7   6   23.97    1.83
  -7  -7  -7   16.18    1.56
  -7  -7  -7   23.05    1.62
   7   7  -7   19.16    1.61
  -7   7   7   17.79    1.59
  -7   7   7   20.10    1.63
   7  -7   7   17.31    1.54
   7  -7  -7   27.00    2.17
   7  -7  -7   22.62    2.14
  -7  -7   7   24.57    2.18
  -7   7  -7   26.15    2.10
   7   7   7   24.33    2.12
   7   7   7   30.77    2.17
  -8   0   0  167.56   14.20
  -8   0   0  179.96   14.20
   0  -8   0  178.48   14.22
   0  -8   0  191.80   14.24
   0   0  -8  169.59   14.21
   0   0  -8  196.05   14.22
   0   0   8  169.86   14.21
   0   0   8  186.28   14.22
   0   8   0  165.41   14.21
   0   8   0  189.97   14.24
   8   0   0  165.67   14.20
   8   0   0  186.18   14.20
   0   8   1   17.19    1.50
   1   0  -8   18.05    1.49
   1   0  -8   18.63    1.49
   1   0   8   19.48    1.48
   1   0   8   18.63    1.49
   8  -1   0   17.24    1.47
   8  -1   0   17.22    1.47
   8   1   0   17.22    1.47
   8   1   0   20.38    1.50
   0  -8  -1   16.77    1.50
   0  -8   1   18.07    1.49
   0  -8   1   18.04    1.51
   0   8  -1   17.52    1.49
   0   8  -1   17.13    1.51
   0   8   1   15.76    1.48
  -1   0  -8   18.62    1.48
  -1   0  -8   17.81    1.48
  -1   0   8   18.14    1.49
  -1   0   8   18.00    1.49
   0  -8  -1   18.05    1.49
  -8   1   0   18.29    1.47
  -8   1   0   17.56    1.47
  -8  -1   0   20.32    1.48
  -8  -1   0   17.61    1.47
   0  -8  -2   50.23    3.75
  -8  -2   0   42.07    3.71
   0   8  -2   53.09    3.76
   0   8   2   44.16    3.73
  -2   0  -8   40.98    3.71
  -2   0  -8   50.00    3.72
   8  -2   0   50.31    3.72
   8   2   0   46.96    3.72
  -8   2   0   40.33    3.71
  -8   2   0   47.93    3.71
   0   8   2   50.99    3.76
   2   0  -8   42.25    3.73
   2   0  -8   48.16    3.74
   2   0   8   42.59    3.71
   2   0   8   48.65    3.72
   8  -2   0   40.47    3.71
  -2   0   8   42.61    3.73
  -2   0   8   48.53    3.74
   0  -8  -2   43.68    3.73
  -8  -2   0   47.52    3.72
   0  -8   2   47.93    3.73
   0  -8   2   53.67    3.76
   0   8  -2   43.82    3.73
   0   8   3    2.60    0.31
   3   0  -8    2.01    0.27
   0  -8   3    2.06    0.31
   3   0   8    1.72    0.23
   3   0  -8    1.92    0.29
   8   3   0    2.65    0.35
   0   8  -3    2.00    0.27
   0   8  -3    2.49    0.31
   0   8   3    2.13    0.27
   0  -8  -3    2.45    0.30
   3   0   8    1.82    0.25
   8  -3   0    2.17    0.24
   8  -3   0    1.92    0.25
   8   3   0    2.02    0.25
   0  -8   3    2.09    0.26
   0  -8  -3    2.31    0.27
  -8  -3   0    2.31    0.29
  -8  -3   0    2.45    0.35
  -8   3   0    1.98    0.25
  -3   0  -8    2.02    0.24
  -3   0  -8    1.88    0.24
  -3   0   8    1.61    0.27
  -3   0   8    1.95    0.29
  -4   0  -8   14.69    1.09
   4   0  -8   11.08    1.12
  -4   0  -8   11.30    1.08
   4   0  -8   12.29    1.13
   4   0   8   12.11    1.08
   4   0   8   14.17    1.09
   8  -4   0   13.29    1.10
   8  -4   0   14.68    1.11
   8   4   0   12.13    1.10
   0  -8   4   14.73    1.15
   0   8   4   12.30    1.12
  -4   0   8   12.87    1.13
  -8  -4   0   13.22    1.12
  -8  -4   0   15.55    1.14
  -8   4   0   12.22    1.09
  -8   4   0   14.00    1.10
   0   8  -4   12.68    1.12
   0  -8  -4   11.32    1.11
   0   8   4   14.77    1.15
   0  -8   4   13.59    1.13
   0  -8  -4   10.93    1.13
   0  -8   5    3.35    0.48
   0   8  -5    4.78    0.46
   0   8  -5    4.23    0.48
   0  -8  -5    3.38    0.46
  -8  -5   0    5.24    0.48
   5   0  -8    3.74    0.47
   0  -8  -5    5.87    0.47
  -5   0  -8    3.99    0.40
  -8  -5   0    3.62    0.47
  -8   5   0    4.20    0.44
  -5   0   8    3.70    0.47
   0   8   5    5.73    0.47
   0   8   5    3.69    0.46
   5   0   8    4.22    0.41
   8  -5   0    4.03    0.44
   8   5   0    5.11    0.46
   8   5   0    3.41    0.52
  -5   0   8    5.06    0.47
   8  -6   0    9.31    0.77
   8  -6   0    7.77    0.77
  -8   6   0    7.66    0.76
   8   6   0    8.90    0.79
   8   6   0    7.32    0.84
  -6   0  -8    8.64    0.73
   0  -8   6    9.84    0.79
   0   8  -6    8.76    0.82
   0   8   6    9.14    0.79
   0   8   6    8.13    0.81
   6   0  -8    9.30    0.81
   6   0  -8    7.11    0.80
  -8   6   0    9.38    0.77
   6   0   8    8.49    0.73
   6   0   8    7.97    0.74
   0  -8  -6    7.73    0.80
   0   8  -6    9.89    0.83
   0  -8  -6    8.35    0.79
   0  -8   6    8.32    0.86
  -8  -6   0    9.44    0.81
  -6   0  -8    8.75    0.73
  -6   0   8    9.45    0.81
  -6   0   8    7.58    0.81
  -8  -6   0    9.57    0.87
  -7   0   8   73.09    6.17
  -8   7   0   75.62    6.13
   0   8  -7   75.05    6.15
  -8  -7   0   76.34    6.17
   0  -8  -7   74.06    6.15
   0  -8  -7   77.00    6.17
   0  -8   7   76.47    6.15
   0  -8   7   81.14    6.19
   0   8   7   76.95    6.16
   8   7   0   78.26    6.15
   8   7   0   82.45    6.18
   7   0  -8   76.95    6.17
   7   0   8   75.44    6.10
   8  -7   0   73.28    6.13
  -7   0  -8   72.73    6.10
  -8  -7   0   77.21    6.15
   0   8   7   82.47    6.18
   7   0   8   79.10    6.10
  -8   7   0   75.34    6.14
  -7   0   8   69.17    6.16
   8  -7   0   78.85    6.15
   0   8  -7   79.65    6.18
  -7   0  -8   81.14    6.10
   7   0  -8   73.48    6.17
   8   0   1    8.51    0.65
   1   8   0    7.42    0.67
   1  -8   0    7.32    0.67
   1   8   0    8.62    0.70
   0   1  -8    6.43    0.66
   0  -1  -8    6.54    0.66
   0  -1  -8    8.36    0.68
   0  -1   8    6.43    0.65
   0  -1   8    8.21    0.67
   8   0  -1    6.37    0.65
   8   0  -1    9.13    0.67
  -8   0  -1    6.70    0.64
  -8   0  -1    8.12    0.65
  -8   0   1    6.68    0.65
  -1  -8   0    6.82    0.67
  -8   0   1    8.56    0.67
   8   0   1    6.29    0.64
  -1   8   0    9.24    0.70
  -1   8   0    8.52    0.68
   0   1  -8    9.01    0.67
   0   1   8    6.69    0.67
   0   1   8    8.06    0.67
   8  -1   1   38.12    2.87
  -8  -1  -1   35.67    2.87
  -8   1   1   36.58    2.88
  -1  -8  -1   34.82    2.90
  -1  -8  -1   35.57    2.91
   8   1  -1   37.21    2.89
   1   8  -1   35.56    2.91
   1  -1   8   34.42    2.88
  -1  -1  -8   36.47    2.89
  -1   8   1   33.39    2.89
  -8   1   1   37.27    2.88
  -1   1   8   35.35    2.89
   1  -8   1   35.92    2.91
   1  -1   8   36.35    2.89
  -1   1   8   34.95    2.90
   8  -1   1   37.59    2.87
   1   8  -1   34.25    2.89
   1  -8   1   36.05    2.89
  -1   8   1   35.23    2.91
   8   1  -1   36.78    2.88
   1   1  -8   37.11    2.90
  -8  -1  -1   32.82    2.87
  -1  -1  -8   35.84    2.89
   1   1  -8   35.09    2.89
  -1  -1   8   32.25    2.58
  -1  -8   1   30.54    2.58
   8   1   1   32.27    2.56
   1  -8  -1   31.26    2.58
   1  -8  -1   31.03    2.60
  -1  -1   8   31.80    2.58
   1   1   8   31.64    2.58
  -1   1  -8   31.45    2.57
  -1  -8   1   28.74    2.60
   8  -1  -1   32.69    2.57
  -8   1  -1   33.79    2.56
  -8   1  -1   32.66    2.56
  -8  -1   1   32.05    2.58
   1   1   8   33.11    2.58
   8  -1  -1   32.70    2.57
  -8  -1   1   31.11    2.57
   1  -1  -8   32.01    2.59
  -1   8  -1   31.60    2.58
   8   1   1   35.55    2.58
   1   8   1   29.60    2.60
   1  -1  -8   31.41    2.58
  -1   8  -1   31.14    2.59
   1   8   1   30.90    2.58
  -1   1  -8   32.03    2.57
  -8  -2  -1    9.07    0.83
  -2   1   8    8.53    0.83
  -8  -2  -1    9.37    0.81
  -8   2   1   10.80    0.82
  -1  -8  -2    8.30    0.84
   8  -2   1   10.65    0.80
   8  -2   1    9.10    0.80
   8   2  -1    9.50    0.82
   8   2  -1    9.28    0.86
  -8   2   1    8.77    0.81
  -2  -1  -8   11.08    0.82
  -2  -1  -8    9.54    0.81
   2   1  -8   10.47    0.84
   1  -8   2   10.53    0.83
   1  -8   2    8.59    0.84
  -2   1   8   11.01    0.84
   1   8  -2    8.09    0.84
   2  -1   8    9.55    0.81
  -1   8   2    9.86    0.84
  -1   8   2    8.38    0.84
   1   8  -2    9.09    0.83
   2   1  -8    9.81    0.84
   2  -1   8    9.51    0.82
  -1  -8  -2    9.29    0.84
   1   8   2   12.33    1.04
  -2   1  -8   12.79    1.02
   2  -1  -8   11.59    1.04
  -8  -2   1   11.50    1.02
  -8  -2   1   13.20    1.03
  -2  -1   8   11.94    1.04
   8   2   1   11.45    1.04
  -8   2  -1   12.96    1.01
  -8   2  -1   11.73    1.00
  -2   1  -8   12.45    1.01
  -1   8  -2   11.82    1.05
   8   2   1   12.30    1.02
  -1  -8   2   11.58    1.03
  -1  -8   2   11.86    1.06
  -2  -1   8   11.73    1.04
   8  -2  -1   11.72    1.02
   2   1   8   13.68    1.03
   8  -2  -1   13.30    1.02
  -1   8  -2   11.75    1.03
   1  -8  -2   11.43    1.07
   1   8   2   11.33    1.07
   2  -1  -8   12.62    1.04
   1  -8  -2   12.49    1.04
  -1   8   3  108.64    8.96
   8   3  -1  117.27    8.97
  -8   3   1  112.40    8.94
   8   3  -1  109.10    8.95
   3  -1   8  117.22    8.93
   3  -1   8  117.17    8.93
  -8   3   1  110.18    8.94
  -1   8   3  107.70    8.97
  -8  -3  -1  111.64    8.94
   1   8  -3  108.90    8.95
   1   8  -3  114.17    8.97
   3   1  -8  115.53    8.96
  -3   1   8  113.20    8.96
  -1  -8  -3  110.73    8.95
   3   1  -8  113.52    8.97
   1  -8   3  106.30    8.96
   8  -3   1  114.27    8.93
   8  -3   1  111.89    8.93
  -3   1   8  114.12    8.96
   1  -8   3  113.63    8.95
  -8  -3  -1  115.73    8.96
  -3  -1  -8  115.57    8.94
  -3  -1  -8  109.87    8.93
  -1  -8  -3  107.06    8.97
   8  -3  -1  110.39    8.91
  -1  -8   3  109.64    8.94
  -3   1  -8  114.67    8.90
  -3   1  -8  110.47    8.90
   3  -1  -8  108.94    8.92
  -1  -8   3  110.45    8.92
   8   3   1  112.39    8.90
   1   8   3  112.97    8.94
  -1   8  -3  111.70    8.92
   8   3   1  115.29    8.92
   3  -1  -8  111.49    8.93
  -1   8  -3  108.71    8.93
  -8  -3   1  111.92    8.91
  -8  -3   1  114.52    8.93
  -8   3  -1  111.81    8.89
  -8   3  -1  110.10    8.89
   3   1   8  114.15    8.90
   8  -3  -1  116.47    8.91
   3   1   8  111.93    8.90
   1   8   3  111.24    8.92
  -3  -1   8  113.38    8.93
  -3  -1   8  119.23    8.93
   1  -8  -3  103.60    8.93
   1  -8  -3  109.75    8.92
  -8  -4  -1   55.33    4.85
   8  -4   1   59.74    4.84
   4  -1   8   61.79    4.84
  -8  -4  -1   62.84    4.87
   1   8  -4   58.23    4.87
   1   8  -4   57.98    4.88
  -8   4   1   64.22    4.85
   1  -8   4   60.85    4.86
   1  -8   4   62.08    4.88
  -8   4   1   58.82    4.85
   4   1  -8   60.11    4.88
  -4  -1  -8   61.09    4.84
  -4  -1  -8   61.21    4.84
  -1  -8  -4   58.00    4.88
   8   4  -1   62.51    4.89
   4  -1   8   63.40    4.84
  -4   1   8   65.00    4.88
  -4   1   8   60.69    4.88
   4   1  -8   58.01    4.87
  -1   8   4   59.94    4.88
  -1   8   4   61.23    4.87
  -1  -8  -4   58.24    4.86
   8  -4   1   59.57    4.84
  -4  -1   8   53.44    4.42
   1   8   4   55.13    4.41
   4  -1  -8   51.64    4.42
   1  -8  -4   54.87    4.41
  -1   8  -4   53.99    4.43
   1  -8  -4   54.40    4.43
   1   8   4   55.89    4.43
  -8  -4   1   54.72    4.43
  -4  -1   8   55.91    4.42
  -1  -8   4   53.29    4.41
  -8   4  -1   52.50    4.38
  -1   8  -4   55.78    4.41
   8   4   1   54.04    4.40
   4   1   8   54.99    4.39
  -4   1  -8   57.50    4.38
  -8   4  -1   54.62    4.38
   4  -1  -8   53.54    4.42
  -4   1  -8   56.81    4.38
   8  -4  -1   53.77    4.40
  -1  -8   4   51.64    4.43
   4   1   8   55.83    4.38
  -8  -4   1   54.32    4.40
   8  -4  -1   54.15    4.40
   8   4   1   59.97    4.42
  -1   8   5   33.64    2.72
  -8  -5  -1   33.58    2.69
   1  -8   5   32.69    2.69
   1  -8   5   34.48    2.72
   1   8  -5   32.87    2.70
  -1   8   5   32.55    2.70
  -8   5   1   33.56    2.69
  -1  -8  -5   33.79    2.70
  -8   5   1   32.45    2.68
   8  -5   1   32.43    2.67
   5   1  -8   30.48    2.70
   5   1  -8   31.25    2.71
   8   5  -1   31.53    2.69
   8  -5   1   33.08    2.68
   5  -1   8   31.52    2.65
  -5   1   8   31.47    2.71
   5  -1   8   34.91    2.66
   1   8  -5   36.03    2.74
  -5  -1  -8   32.82    2.66
  -5   1   8   31.22    2.71
  -8  -5  -1   36.36    2.72
   8   5  -1   37.08    2.73
  -8  -5   1   29.83    2.44
  -8  -5   1   28.91    2.41
  -5  -1   8   29.18    2.43
  -1  -8   5   30.62    2.45
  -1   8  -5   29.77    2.41
   5   1   8   30.03    2.38
   5   1   8   31.27    2.39
  -1  -8   5   29.59    2.43
   1  -8  -5   28.67    2.42
   8   5   1   30.81    2.41
  -5   1  -8   28.19    2.37
  -1   8  -5   30.78    2.43
   1   8   5   31.39    2.44
   5  -1  -8   27.44    2.42
   5  -1  -8   28.46    2.43
  -5   1  -8   29.91    2.38
   8  -5  -1   28.29    2.40
  -8   5  -1   30.22    2.39
   8  -5  -1   31.30    2.41
   1  -8  -5   27.65    2.43
  -8   5  -1   28.72    2.39
   8   5   1   30.57    2.43
   1   8   5   30.18    2.42
  -5  -1   8   28.04    2.42
  -1   8   6   42.81    3.56
   8  -6   1   42.46    3.52
   8  -6   1   43.70    3.52
  -8   6   1   42.17    3.53
  -6  -1  -8   45.06    3.50
  -6  -1  -8   44.54    3.51
   8   6  -1   42.78    3.58
  -6   1   8   42.47    3.55
   6  -1   8   45.97    3.50
   6   1  -8   43.37    3.55
   1  -8   6   43.97    3.56
  -8  -6  -1   44.01    3.53
  -8  -6  -1   47.80    3.57
   6  -1   8   42.47    3.49
  -1   8   6   45.75    3.55
   6   1  -8   44.54    3.56
   1   8  -6   41.87    3.54
  -6   1   8   43.82    3.55
   1  -8   6   43.18    3.53
  -1  -8  -6   42.02    3.54
  -1  -8  -6   42.61    3.56
  -8   6   1   46.21    3.53
   1   8  -6   41.92    3.56
   8   6  -1   44.13    3.54
   8   6   1   40.78    3.24
  -6   1  -8   42.17    3.19
   6   1   8   40.99    3.20
   6   1   8   39.96    3.20
   8  -6  -1   42.38    3.23
   8  -6  -1   39.89    3.24
  -6   1  -8   35.90    3.19
   8   6   1   43.03    3.26
   6  -1  -8   37.97    3.25
  -1   8  -6   42.16    3.27
  -6  -1   8   39.27    3.26
  -1  -8   6   39.10    3.24
   1  -8  -6   38.19    3.26
   1   8   6   38.82    3.26
   6  -1  -8   41.74    3.26
  -8  -6   1   39.30    3.24
  -8  -6   1   38.29    3.26
  -8   6  -1   39.28    3.22
  -8   6  -1   39.19    3.22
  -1   8  -6   42.58    3.24
  -6  -1   8   40.77    3.26
   1  -8  -6   39.29    3.25
   1   8   6   39.76    3.24
  -1  -8   6   38.03    3.27
  -8  -7  -1   95.91    8.21
   1   8  -7  103.03    8.23
  -1  -8  -7  109.84    8.25
   1  -8   7   99.38    8.22
   8   7  -1  100.63    8.23
   8   7  -1  116.52    8.26
  -1  -8  -7   92.15    8.22
   7  -1   8   94.89    8.16
   1  -8   7  117.22    8.26
   7   1  -8   93.95    8.23
   7   1  -8  104.58    8.24
  -8   7   1  105.79    8.22
  -7  -1  -8   93.16    8.17
   8  -7   1   94.48    8.20
   1   8  -7  118.98    8.27
  -1   8   7   99.66    8.23
  -1   8   7  106.58    8.25
  -8   7   1   94.46    8.21
  -7  -1  -8  113.37    8.19
  -8  -7  -1  112.84    8.25
   8  -7   1  109.79    8.22
  -7   1   8  100.23    8.24
  -7   1   8   89.30    8.22
   7  -1   8  104.61    8.17
  -1   8  -7  112.16    8.42
   7  -1  -8  104.98    8.42
   1  -8  -7   94.09    8.40
   8  -7  -1  111.86    8.40
  -1  -8   7  119.92    8.44
  -8  -7   1  114.61    8.44
  -7  -1   8   94.09    8.40
  -7  -1   8   98.70    8.41
  -7   1  -8   91.17    8.34
   1  -8  -7  109.32    8.42
   8  -7  -1   98.48    8.38
   8   7   1  106.37    8.40
   8   7   1  119.40    8.43
  -1  -8   7  102.82    8.40
   1   8   7  100.36    8.40
   1   8   7  111.96    8.42
   7  -1  -8   95.82    8.40
  -8  -7   1  101.08    8.40
  -8   7  -1  102.20    8.37
  -8   7  -1  106.28    8.38
   7   1   8  110.83    8.36
  -1   8  -7  105.22    8.40
   7   1   8   99.29    8.35
  -7   1  -8  112.89    8.34
   0  -2  -8   10.39    0.80
   0  -2  -8    7.90    0.79
  -8   0  -2    9.32    0.76
   0  -2   8    8.71    0.79
   8   0   2    8.45    0.76
  -8   0   2    9.08    0.80
  -2  -8   0    9.94    0.80
  -2  -8   0    7.24    0.80
   0   2  -8   10.58    0.79
   0   2  -8    8.64    0.80
   2   8   0    7.22    0.80
   2   8   0    9.31    0.80
  -8   0   2   11.01    0.80
   8   0  -2    8.63    0.78
  -2   8   0   10.01    0.81
  -2   8   0    8.49    0.81
   0   2   8   10.43    0.79
   0   2   8    8.43    0.79
   2  -8   0    8.94    0.80
   8  -1   2    8.77    0.74
   2  -8   1    9.87    0.81
   8  -1   2    9.50    0.74
  -1  -2  -8    9.20    0.77
  -2  -8  -1    7.79    0.77
   8   1  -2    8.19    0.77
   8   1  -2    9.36    0.79
  -1  -2  -8    8.73    0.77
  -8   1   2    8.97    0.78
  -1   2   8    9.43    0.78
  -1   2   8    9.20    0.78
   1   2  -8    9.00    0.78
  -2   8   1    8.74    0.79
   1  -2   8    9.79    0.77
   1   2  -8    8.21    0.77
   2   8  -1    8.85    0.78
  -8   1   2    9.03    0.77
   1  -2   8    7.47    0.76
  -2   8   1    8.30    0.77
  -2  -8  -1    9.04    0.82
   2  -8   1    9.15    0.78
  -8  -1  -2    9.10    0.75
   8   1   2   11.74    0.99
  -1   2  -8   10.57    1.01
   2   8   1   11.99    1.05
   8   1   2   12.88    1.01
  -2   8  -1   11.98    1.03
   2  -8  -1   12.32    1.04
   2   8   1   11.85    1.04
  -1  -2   8   12.05    1.03
  -2   8  -1   11.97    1.02
  -2  -8   1   11.38    1.05
  -8  -1   2   10.86    1.01
  -8  -1   2   11.43    1.02
  -8   1  -2   11.79    0.98
  -8   1  -2   12.18    0.99
   8  -1  -2   11.56    1.02
   8  -1  -2   13.08    1.02
   2  -8  -1   12.02    1.02
  -1   2  -8   12.45    1.02
  -1  -2   8   13.63    1.03
   1   2   8   12.88    1.03
  -2  -8   1   12.40    1.04
   1  -2  -8   11.98    1.02
   1   2   8   12.13    1.01
   1  -2  -8   12.50    1.03
  -2   8   2  458.50   37.14
  -2  -8  -2  461.53   37.14
  -2   8   2  485.55   37.15
  -2  -8  -2  481.10   37.16
   2   8  -2  455.73   37.14
   2  -8  -2  499.92   37.72
  -2  -8   2  524.41   37.73
   2  -2  -8  438.03   37.70
  -2  -2   8  440.46   37.70
   2  -8   3   61.02    4.71
  -3  -2  -8   53.52    4.69
  -8  -3  -2   54.11    4.69
  -3  -2  -8   64.32    4.70
  -2   8   3   61.68    4.73
   8  -3   2   62.13    4.68
  -8  -3  -2   68.40    4.72
   8   3  -2   56.23    4.71
   8   3  -2   67.13    4.74
   3  -2   8   50.75    4.68
   8  -3   2   55.17    4.67
   2  -8   3   66.06    4.73
  -3   2   8   54.74    4.72
  -3   2   8   60.48    4.73
   3  -2   8   60.37    4.69
   3   2  -8   51.73    4.71
   3   2  -8   59.48    4.72
   2   8  -3   60.79    4.74
  -8   3   2   54.83    4.70
   2   8  -3   55.33    4.71
  -2   8   3   54.24    4.71
  -2  -8  -3   60.35    4.73
  -2  -8  -3   54.94    4.71
  -8   3   2   60.96    4.70
  -8  -3   2   57.22    4.77
  -2   8  -3   66.05    4.79
  -3   2  -8   61.16    4.76
  -3  -2   8   54.92    4.78
   8   3   2   68.01    4.78
   3   2   8   57.18    4.76
  -2  -8   3   56.02    4.78
  -2  -8   3   64.78    4.81
  -2   8  -3   59.28    4.77
   2  -8  -3   56.14    4.78
  -3  -2   8   64.67    4.80
   8  -3  -2   57.81    4.77
   8  -3  -2   64.71    4.78
  -3   2  -8   51.94    4.75
   2   8   3   55.09    4.78
   2   8   3   63.16    4.80
   3  -2  -8   55.37    4.78
   3  -2  -8   58.78    4.79
  -8   3  -2   54.21    4.74
   3   2   8   61.98    4.77
   8   3   2   57.70    4.76
   2  -8  -3   62.50    4.80
  -8   3  -2   61.03    4.74
   4  -2   8  155.53   14.15
  -8   4   2  163.29   14.17
   8  -4   2  199.65   14.16
  -2   8   4  165.33   14.18
  -2   8   4  200.85   14.21
  -4  -2  -8  200.63   14.17
  -2  -8  -4  168.34   14.18
  -8  -4  -2  173.06   14.16
   2   8  -4  174.47   14.19
  -4   2   8  161.90   14.19
  -8   4   2  192.49   14.18
   2  -8   4  175.91   14.17
   8  -4   2  166.14   14.15
   8   4  -2  180.20   14.18
   4   2  -8  160.81   14.18
   4   2  -8  175.75   14.19
  -4   2   8  173.33   14.19
  -2  -8  -4  201.41   14.21
  -4  -2  -8  167.21   14.16
   2   8  -4  211.65   14.22
  -2   8  -4  200.51   13.99
   4  -2  -8  175.34   13.99
   4  -2  -8  150.64   13.98
   2  -8  -4  158.11   13.97
  -4  -2   8  155.20   13.98
  -4  -2   8  183.22   13.99
   8   4   2  174.60   13.96
  -2  -8   4  200.86   14.01
  -2  -8   4  166.08   13.98
   2  -8  -4  194.09   14.00
   8  -4  -2  188.18   13.98
  -8   4  -2  186.49   13.95
  -8  -4   2  168.29   13.97
   8  -4  -2  159.25   13.96
   2   8   4  162.38   13.97
   2   8   4  199.69   14.01
  -4   2  -8  185.80   13.95
  -8   4  -2  162.03   13.94
  -2   8  -4  166.82   13.97
   4   2   8  166.16   13.95
   4   2   8  187.59   13.96
   8   5  -2   25.25    2.06
   5  -2   8   26.57    1.97
   5  -2   8   23.99    1.96
  -2  -8  -5   22.33    2.02
  -2  -8  -5   22.57    2.01
   8  -5   2   25.89    1.98
   5   2  -8   24.10    2.02
  -5   2   8   25.74    2.02
  -5   2   8   23.64    2.03
  -2   8   5   24.17    2.01
  -2   8   5   23.73    2.02
   2  -8   5   26.65    2.02
  -8  -5  -2   25.02    2.02
   5   2  -8   21.11    2.01
   2  -8   5   24.59    1.99
  -5  -2  -8   24.70    1.98
  -8  -5  -2   21.87    1.98
  -8   5   2   24.29    2.00
   8  -5   2   24.09    1.97
   2   8  -5   24.65    2.04
   8   5  -2   23.93    2.01
  -8   5   2   24.98    1.99
   2   8  -5   23.57    2.01
  -2  -8   5   21.91    1.88
   2   8   5   20.70    1.84
  -2   8  -5   23.50    1.85
  -5   2  -8   22.84    1.81
   8   5   2   22.88    1.87
   8  -5  -2   22.33    1.84
   2   8   5   21.21    1.87
   2  -8  -5   21.83    1.85
   5  -2  -8   22.03    1.87
  -8  -5   2   23.67    1.85
  -8  -5   2   21.32    1.88
  -2  -8   5   22.78    1.85
  -2   8  -5   25.37    1.87
  -5  -2   8   22.94    1.87
   8  -5  -2   24.46    1.85
  -8   5  -2   22.24    1.81
  -5   2  -8   22.08    1.80
   5  -2  -8   22.00    1.86
   8   5   2   21.92    1.84
  -5  -2   8   18.72    1.85
   2  -8  -5   20.87    1.86
  -8   5  -2   23.28    1.82
   5   2   8   22.75    1.83
   5   2   8   20.09    1.81
   6   2  -8   12.47    1.16
   2   8  -6   12.71    1.15
  -8  -6  -2   11.73    1.11
   8   6  -2   14.89    1.19
  -2   8   6   12.65    1.15
  -2   8   6   12.50    1.14
   8  -6   2   12.63    1.10
  -6   2   8   13.00    1.15
  -6   2   8   12.17    1.15
  -8   6   2   13.08    1.13
  -6  -2  -8   13.61    1.11
   6  -2   8   13.99    1.08
  -8   6   2   12.67    1.13
   2   8  -6   13.38    1.18
   8   6  -2   13.60    1.15
   2  -8   6   13.63    1.13
  -2  -8  -6   15.42    1.17
  -8  -6  -2   14.14    1.18
  -2  -8  -6   12.00    1.13
   8  -6   2   14.85    1.12
   6  -2   8   12.24    1.07
   6   2   8    8.94    0.87
   2   8   6   11.26    0.95
   6   2   8   10.85    0.89
  -6   2  -8    9.16    0.86
   8   6   2   11.06    0.94
  -2   8  -6   11.37    0.94
  -8   6  -2   10.90    0.90
  -6  -2   8   10.02    0.95
   8  -6  -2   10.29    0.92
   8  -6  -2   11.26    0.92
  -6   2  -8   10.69    0.86
   2  -8  -6   10.24    0.94
   2   8   6    9.08    0.93
   6  -2  -8    9.49    0.93
   2  -8  -6   10.30    0.95
   8   6   2    9.36    0.90
  -8  -6   2   10.74    0.93
   6  -2  -8   10.10    0.94
  -2  -8   6   10.91    0.94
  -2  -8   6   11.34    0.98
  -8   6  -2   10.21    0.88
  -2   8  -6   12.57    0.95
  -8  -6   2   11.17    0.98
  -7   2   8  220.43   18.16
  -8  -7  -2  227.17   18.16
   2  -8   7  225.34   18.13
   2  -8   7  231.62   18.16
   7   2  -8  227.92   18.16
  -2   8   7  233.19   18.16
  -2   8   7  230.09   18.17
   8   7  -2  227.91   18.15
   8   7  -2  242.21   18.19
  -2  -8  -7  227.40   18.16
  -2  -8  -7  217.68   18.15
   8  -7   2  227.14   18.12
   8  -7   2  237.89   18.13
   7   2  -8  220.64   18.16
  -7   2   8  226.45   18.16
  -8   7   2  228.26   18.14
  -8   7   2  231.13   18.15
   2   8  -7  220.24   18.15
   2   8  -7  225.78   18.18
  -8  -7  -2  226.67   18.14
   7  -2   8  239.17   18.09
   7  -2  -8  257.75   20.15
  -7  -2   8  257.50   20.15
   2   8   7  252.87   20.14
   2   8   7  254.44   20.15
   8  -7  -2  264.93   20.14
  -2  -8   7  245.58   20.14
   2  -8  -7  251.82   20.16
   8   7   2  258.33   20.13
   8   7   2  258.19   20.15
  -7  -2   8  239.84   20.14
  -8  -7   2  249.41   20.17
   2  -8  -7  244.39   20.14
  -2  -8   7  249.62   20.16
  -2   8  -7  259.00   20.13
  -2   8  -7  258.14   20.14
  -8  -7   2  242.42   20.13
  -8   7  -2  253.64   20.12
  -8   7  -2  258.03   20.11
   7  -2  -8  259.54   20.15
   8  -7  -2  252.93   20.13
  -3   8   0    5.13    0.44
   0   3   8    4.67    0.44
   0   3  -8    5.65    0.46
   3  -8   0    4.72    0.43
   3   8   0    4.41    0.45
   3   8   0    4.12    0.51
  -8   0  -3    4.46    0.39
  -8   0   3    5.22    0.44
  -8   0   3    3.81    0.44
  -3  -8   0    4.54    0.47
   8   0  -3    4.74    0.44
  -8   0  -3    5.11    0.39
   8   0   3    4.27    0.41
   0   3   8    3.87    0.46
   0  -3   8    4.22    0.47
   8   0  -3    4.04    0.44
   8   0   3    4.17    0.39
   0  -3   8    4.79    0.43
  -3   8   0    3.79    0.47
  -3  -8   0    3.38    0.46
   0  -3  -8    4.70    0.46
   0  -3  -8    3.91    0.44
   8   1  -3   72.59    5.77
   8  -1   3   73.22    5.73
  -8   1   3   69.08    5.76
  -8   1   3   74.46    5.77
  -3   8   1   74.28    5.78
  -3   8   1   69.22    5.77
  -1  -3  -8   75.03    5.77
  -1   3   8   74.27    5.78
   3  -8   1   71.82    5.77
   3  -8   1   76.42    5.78
   3   8  -1   70.95    5.78
  -1   3   8   71.17    5.77
   1   3  -8   74.29    5.78
  -8  -1  -3   68.48    5.73
   8   1  -3   66.17    5.76
  -3  -8  -1   65.85    5.77
  -3  -8  -1   73.87    5.79
  -8  -1  -3   82.31    5.75
   1   3  -8   63.90    5.76
   3   8  -1   76.07    5.80
  -1  -3  -8   69.31    5.76
   1  -3   8   74.81    5.76
   1  -3   8   68.66    5.76
   1  -3  -8   95.54    7.35
   1  -3  -8   90.06    7.34
   3  -8  -1   99.64    7.36
  -3  -8   1   97.97    7.37
   3   8   1   86.67    7.34
  -1  -3   8   98.26    7.35
  -1   3  -8   84.75    7.32
  -3   8  -1   97.76    7.35
   8  -1  -3   86.52    7.33
   8  -1  -3   88.34    7.34
   3   8   1   99.38    7.37
  -3   8  -1   88.76    7.33
  -1   3  -8   94.58    7.33
   8   1   3   91.20    7.31
   1   3   8   91.51    7.34
   1   3   8   98.55    7.35
  -8  -1   3   83.87    7.34
   8   1   3  103.92    7.32
   3  -8  -1   90.55    7.34
  -8  -1   3   91.34    7.34
  -8   1  -3   88.75    7.30
  -3  -8   1   84.28    7.34
  -1  -3   8   84.20    7.33
  -8   1  -3   88.78    7.30
  -3   8   2   21.16    1.77
   8   2  -3   22.81    1.78
   8  -2   3   19.40    1.72
  -2   3   8   22.61    1.78
   3  -8   2   23.64    1.78
   3  -8   2   20.48    1.76
  -2   3   8   20.31    1.77
   2  -3   8   23.10    1.76
   2   3  -8   18.26    1.76
  -8  -2  -3   20.74    1.73
  -3   8   2   24.23    1.79
   3   8  -2   22.59    1.80
  -3  -8  -2   19.83    1.76
   8  -2   3   22.44    1.72
   8   2  -3   19.96    1.76
  -2  -3  -8   20.27    1.75
  -2  -3  -8   22.89    1.77
  -8   2   3   21.89    1.77
   2   3  -8   21.26    1.79
  -3  -8  -2   23.90    1.80
  -8   2   3   19.45    1.76
   3   8  -2   21.16    1.77
  -3   8  -2   26.79    1.91
  -2  -3   8   23.93    1.91
  -3   8  -2   23.39    1.89
   3   8   2   23.28    1.90
   3   8   2   25.45    1.93
   8  -2  -3   21.12    1.90
   8   2   3   22.59    1.87
   3  -8  -2   26.78    1.93
  -8   2  -3   21.00    1.85
   2  -3  -8   20.70    1.90
   2  -3  -8   23.74    1.91
   2   3   8   25.77    1.90
  -2  -3   8   20.21    1.89
   8  -2  -3   25.37    1.90
   3  -8  -2   21.47    1.90
  -3  -8   2   20.74    1.90
  -8  -2   3   23.31    1.90
  -8  -2   3   19.47    1.89
  -3  -8   2   25.16    1.94
   2   3   8   22.32    1.89
  -8   2  -3   22.84    1.85
  -2   3  -8   24.26    1.89
  -3   3   8   25.86    2.56
  -3   3   8   34.50    2.59
   3   8  -3   27.75    2.56
   3   3  -8   28.39    2.56
  -3  -8  -3   29.10    2.56
  -3  -8  -3   33.93    2.59
   3  -8   3   29.52    2.55
   3   8  -3   36.53    2.61
   3  -3   8   32.70    2.54
   8   3  -3   32.02    2.57
  -8  -3  -3   30.20    2.53
  -3  -3  -8   35.55    2.56
  -3  -3  -8   28.37    2.54
  -8   3   3   32.65    2.57
  -3   8   3   27.31    2.56
  -3   8   3   35.90    2.59
   8  -3   3   34.25    2.52
   3   3  -8   32.35    2.58
  -3  -3   8   44.20    3.46
   3  -3  -8   44.01    3.46
  -3   8  -3   42.30    3.44
  -3   8  -3   46.58    3.46
   3   3   8   47.83    3.45
   8   3   3   42.48    3.42
   8  -3  -3   48.22    3.46
   3   3   8   41.43    3.43
  -8   3  -3   42.31    3.40
   3   8   3   41.29    3.45
  -3  -8   3   39.76    3.45
  -8  -3   3   42.58    3.45
   3  -8  -3   49.07    3.47
   3  -8  -3   37.51    3.44
  -8   3  -3   35.38    3.40
  -3  -3   8   38.39    3.45
  -4   3   8  168.98   12.91
  -3   8   4  156.61   12.90
   3   8  -4  156.85   12.92
   3  -8   4  180.89   12.91
   3  -8   4  163.73   12.88
  -3  -8  -4  168.42   12.92
   8   4  -3  181.33   12.94
  -8   4   3  161.62   12.89
  -4  -3  -8  173.41   12.89
   4   3  -8  144.72   12.90
  -3  -8  -4  150.83   12.89
  -8  -4  -3  154.33   12.87
  -8  -4  -3  178.47   12.90
  -8   4   3  163.84   12.90
  -4  -3  -8  151.98   12.87
   4  -3   8  151.17   12.86
   8  -4   3  158.51   12.86
  -4   3   8  158.85   12.91
  -3   8   4  162.22   12.91
   4   3  -8  162.74   12.91
   8   4  -3  163.26   12.90
   3   8  -4  153.47   12.90
  -4  -3   8  168.76   13.48
   8  -4  -3  172.37   13.47
   3  -8  -4  164.81   13.47
   3  -8  -4  174.35   13.49
  -4  -3   8  147.09   13.47
   4   3   8  181.58   13.46
   4  -3  -8  164.24   13.48
   3   8   4  160.32   13.46
   4   3   8  159.93   13.44
  -3   8  -4  176.04   13.47
   4  -3  -8  154.84   13.47
  -3  -8   4  174.63   13.48
  -3   8  -4  167.25   13.45
   8   4   3  165.58   13.45
   8   4   3  185.73   13.47
   3   8   4  181.06   13.49
  -4   3  -8  177.19   13.44
  -8  -4   3  169.62   13.47
   8  -4  -3  170.93   13.47
  -8   5   3  137.48   11.01
   5   3  -8  128.67   11.01
  -3  -8  -5  128.76   11.00
  -5  -3  -8  148.17   11.00
   3  -8   5  139.13   11.00
  -3  -8  -5  141.81   11.03
  -3   8   5  135.04   11.02
   8  -5   3  146.59   10.98
   8   5  -3  137.87   11.01
   8   5  -3  157.57   11.06
  -5  -3  -8  133.67   10.98
   8  -5   3  134.69   10.97
   3  -8   5  149.48   11.02
   3   8  -5  132.66   11.02
   3   8  -5  146.34   11.05
  -8   5   3  137.09   11.01
  -5   3   8  132.58   11.02
  -8  -5  -3  149.94   11.02
  -3   8   5  135.50   11.03
   5  -3   8  124.47   10.97
   5  -3   8  140.96   10.97
  -8  -5  -3  132.64   10.99
  -5   3   8  133.20   11.02
   5   3  -8  133.93   11.02
   3  -8  -5  151.80   12.60
  -8  -5   3  151.61   12.60
   3  -8  -5  159.50   12.62
   5   3   8  166.87   12.58
  -8   5  -3  156.31   12.56
  -8   5  -3  158.71   12.56
   8  -5  -3  153.90   12.59
   3   8   5  161.11   12.61
  -3  -8   5  154.26   12.60
  -5   3  -8  169.55   12.57
   8  -5  -3  158.40   12.60
  -3  -8   5  165.90   12.63
  -5  -3   8  159.22   12.61
   8   5   3  168.28   12.60
  -8  -5   3  167.30   12.63
   3   8   5  156.70   12.60
  -3   8  -5  162.63   12.60
   5  -3  -8  146.45   12.60
   5  -3  -8  158.11   12.61
  -5   3  -8  163.75   12.56
  -5  -3   8  147.18   12.60
  -3   8  -5  154.09   12.58
   5   3   8  153.57   12.57
   8   5   3  153.34   12.58
  -8  -6  -3   45.04    3.33
   3   8  -6   43.92    3.36
   8   6  -3   41.11    3.32
  -3  -8  -6   45.01    3.35
   8  -6   3   39.28    3.28
  -3  -8  -6   37.18    3.31
  -8   6   3   41.39    3.32
  -8   6   3   41.64    3.32
  -6   3   8   38.11    3.32
   3   8  -6   40.55    3.33
  -6  -3  -8   43.95    3.30
  -3   8   6   41.07    3.34
   6  -3   8   37.53    3.26
   6  -3   8   41.93    3.27
   6   3  -8   35.44    3.32
  -6   3   8   38.92    3.33
  -6  -3  -8   36.47    3.28
   6   3  -8   37.55    3.34
  -8  -6  -3   39.35    3.30
   8  -6   3   44.10    3.29
   3  -8   6   39.85    3.30
   3  -8   6   47.59    3.34
  -3   8   6   39.81    3.32
   8   6  -3   45.86    3.37
   6  -3  -8   43.95    3.84
   8   6   3   45.86    3.82
  -8  -6   3   44.49    3.84
   3  -8  -6   42.77    3.84
   3  -8  -6   48.29    3.86
  -6  -3   8   46.37    3.86
   6  -3  -8   50.22    3.86
  -6  -3   8   41.95    3.85
  -3  -8   6   48.32    3.88
  -6   3  -8   51.92    3.80
   8   6   3   54.49    3.85
  -6   3  -8   47.76    3.79
  -8   6  -3   45.51    3.80
   3   8   6   46.60    3.84
   6   3   8   44.00    3.80
   6   3   8   49.81    3.82
   8  -6  -3   46.34    3.83
   8  -6  -3   49.13    3.84
  -3   8  -6   46.14    3.82
  -8  -6   3   49.61    3.88
  -3  -8   6   46.11    3.84
  -8   6  -3   48.33    3.81
   3   8   6   50.94    3.86
  -3   8  -6   50.73    3.84
  -8  -7  -3   46.96    3.91
  -7   3   8   44.85    3.93
  -7  -3  -8   42.82    3.88
  -7  -3  -8   52.84    3.90
   3  -8   7   46.57    3.91
  -7   3   8   49.47    3.94
  -3  -8  -7   44.83    3.92
  -8  -7  -3   55.22    3.95
   3   8  -7   46.72    3.93
  -8   7   3   46.52    3.92
   8  -7   3   47.85    3.89
   7  -3   8   46.14    3.86
   8  -7   3   52.08    3.91
   7   3  -8   44.20    3.93
   7   3  -8   47.66    3.94
   3  -8   7   52.69    3.94
   8   7  -3   48.33    3.93
   3   8  -7   57.59    4.00
  -3   8   7   50.43    3.95
  -3   8   7   46.19    3.93
   7  -3   8   47.90    3.86
  -8   7   3   49.53    3.93
  -3  -8  -7   51.24    3.94
   3  -8  -7   47.49    4.29
  -7  -3   8   47.75    4.30
  -8   7  -3   52.56    4.26
  -3   8  -7   54.39    4.29
  -3  -8   7   56.79    4.34
  -7   3  -8   56.67    4.24
  -7  -3   8   52.06    4.31
  -7   3  -8   54.40    4.23
  -8   7  -3   54.61    4.27
   8  -7  -3   57.13    4.31
   8   7   3   52.39    4.28
   3  -8  -7   51.56    4.31
  -8  -7   3   55.73    4.34
   7  -3  -8   49.53    4.30
   7  -3  -8   52.83    4.31
  -8  -7   3   50.20    4.30
  -3  -8   7   53.55    4.31
   7   3   8   49.42    4.25
   7   3   8   55.79    4.27
   8  -7  -3   49.10    4.29
   8   7   3   57.54    4.31
   3   8   7   61.07    4.33
   3   8   7   51.97    4.29
  -3   8  -7   52.69    4.28
   0   4   8   54.94    4.81
   0   4  -8   61.47    4.81
   4  -8   0   57.00    4.80
   4  -8   0   69.47    4.83
   8   0   4   60.01    4.76
   0  -4  -8   64.80    4.83
   0  -4   8   61.49    4.81
   8   0  -4   64.73    4.82
   4   8   0   58.17    4.81
   8   0  -4   52.87    4.81
  -8   0  -4   55.64    4.76
  -8   0   4   52.38    4.81
  -8   0   4   64.03    4.82
  -4  -8   0   56.38    4.81
  -4  -8   0   62.98    4.84
  -4   8   0   55.67    4.80
   0  -4  -8   52.16    4.80
   0   4   8   70.39    4.83
  -4   8   0   65.68    4.83
   4   8  -1    7.77    0.68
   8  -1   4    7.34    0.57
  -8   1   4    6.67    0.64
  -8   1   4    6.48    0.63
  -4  -8  -1    6.55    0.63
  -4  -8  -1    7.55    0.67
   4  -8   1    6.52    0.61
  -4   8   1    6.76    0.62
  -1   4   8    6.71    0.63
   4  -8   1    6.33    0.63
   1  -4   8    6.74    0.63
   1  -4   8    7.25    0.64
   1   4  -8    6.05    0.66
  -8  -1  -4    6.83    0.58
   8  -1   4    6.40    0.56
  -1   4   8    7.17    0.67
   8   1  -4    7.29    0.65
  -4   8   1    6.32    0.66
  -1  -4  -8    7.31    0.64
   8   1  -4    6.96    0.66
   4   8  -1    6.30    0.64
  -1  -4  -8    7.12    0.64
  -8  -1  -4    7.85    0.61
  -4   8  -1    6.19    0.55
   8   1   4    6.24    0.51
  -4  -8   1    5.73    0.55
   1   4   8    5.79    0.54
  -4   8  -1    5.47    0.55
   1  -4  -8    5.95    0.56
   4  -8  -1    4.83    0.53
   1  -4  -8    5.07    0.54
   4   8   1    6.23    0.59
  -1  -4   8    5.56    0.57
  -1  -4   8    6.12    0.56
  -1   4  -8    6.30    0.57
  -1   4  -8    6.47    0.58
  -8  -1   4    6.39    0.58
  -8  -1   4    6.01    0.60
   8  -1  -4    5.67    0.58
   4  -8  -1    6.19    0.59
  -8   1  -4    5.13    0.48
  -4  -8   1    5.70    0.59
   1   4   8    5.45    0.57
   4   8   1    6.06    0.55
   8  -1  -4    5.85    0.57
  -4  -8  -2  115.33    8.43
  -4  -8  -2   99.08    8.39
   2  -4   8  110.23    8.38
  -2  -4  -8  111.83    8.40
  -2   4   8  101.63    8.40
  -4   8   2  103.80    8.40
  -8   2   4  100.50    8.39
  -8   2   4  108.00    8.40
   4  -8   2  115.61    8.41
   2   4  -8  105.73    8.40
  -4   8   2  107.44    8.41
   8   2  -4   97.83    8.39
   2  -4   8   94.32    8.37
   8   2  -4  108.67    8.41
  -2   4   8  109.01    8.41
   4  -8   2   99.86    8.38
  -2  -4  -8   96.60    8.38
   4   8  -2  101.51    8.40
   4   8  -2  113.23    8.43
   4  -8  -2   95.77    8.07
  -4  -8   2  104.42    8.10
   2   4   8   97.48    8.07
   4   8   2   96.48    8.07
  -8  -2   4   88.93    8.07
  -2  -4   8   90.58    8.07
  -2  -4   8  103.09    8.08
  -8  -2   4   98.86    8.08
   8  -2  -4  105.91    8.08
   8   2   4   93.55    8.04
   8   2   4  113.12    8.05
  -4  -8   2   91.54    8.07
   2   4   8  106.21    8.08
   4  -8  -2  108.43    8.09
   8  -2  -4   93.31    8.07
   2  -4  -8   97.13    8.08
   2  -4  -8  102.69    8.09
  -4   8  -2   98.26    8.06
   4   8   2  109.67    8.10
  -4   8  -2  108.61    8.08
  -2   4  -8  114.94    8.08
  -2   4  -8  107.07    8.06
   4  -8   3   56.87    4.65
  -8   3   4   58.43    4.66
   3  -4   8   55.58    4.63
   4   8  -3   54.42    4.67
   8   3  -4   58.19    4.67
  -4  -8  -3   55.50    4.66
   4  -8   3   63.51    4.67
  -4   8   3   57.90    4.66
  -4   8   3   58.65    4.68
   8  -3   4   56.09    4.61
  -8   3   4   56.90    4.66
  -8  -3  -4   62.94    4.65
   4   8  -3   59.68    4.70
  -3  -4  -8   58.55    4.66
  -3   4   8   58.56    4.67
   8  -3   4   58.87    4.61
  -8  -3  -4   56.94    4.63
  -4  -8  -3   60.32    4.69
   3  -4   8   59.58    4.64
   3   4  -8   54.23    4.66
   3   4  -8   57.79    4.67
  -3  -4  -8   56.14    4.65
   3   4   8   63.02    4.94
   4  -8  -3   63.30    4.95
  -4   8  -3   63.51    4.95
   3  -4  -8   61.28    4.95
   3   4   8   58.94    4.93
  -8  -3   4   54.09    4.94
  -3   4  -8   64.81    4.94
   4   8   3   62.44    4.96
  -8  -3   4   60.32    4.95
   8  -3  -4   63.69    4.95
   8  -3  -4   61.06    4.95
  -8   3  -4   60.43    4.89
  -4   8  -3   60.93    4.93
   4  -8  -3   62.55    4.97
   8   3   4   61.47    4.91
   8   3   4   67.90    4.93
  -8   3  -4   58.37    4.89
   4   8   3   59.41    4.94
  -3  -4   8   56.70    4.94
   3  -4  -8   63.36    4.97
  -3   4  -8   63.95    4.93
  -4  -8   3   60.60    4.95
  -4  -8   3   62.21    4.98
  -3  -4   8   63.44    4.96
  -4  -4  -8   15.38    1.39
  -4   8   4   18.01    1.45
  -4   4   8   18.60    1.45
   4  -4   8   14.25    1.38
   4  -4   8   16.96    1.40
   8  -4   4   18.74    1.37
  -8   4   4   14.08    1.42
  -8  -4  -4   17.09    1.39
  -4  -8  -4   16.80    1.42
   4  -8   4   16.58    1.41
   4  -8   4   18.94    1.43
   4   4  -8   17.32    1.44
   4   4  -8   16.79    1.44
   8  -4   4   15.72    1.37
  -8   4   4   18.25    1.43
   8   4  -4   17.49    1.44
  -4  -8  -4   20.70    1.48
  -4   4   8   14.31    1.42
   4   8  -4   17.43    1.44
   8   4   4   12.94    1.17
  -4   4  -8   14.66    1.18
  -4  -4   8   12.23    1.20
  -8   4  -4   14.02    1.15
   4  -8  -4   14.39    1.22
   8  -4  -4   15.00    1.21
  -8  -4   4   12.37    1.22
   4   8   4   15.03    1.22
   4  -4  -8   14.14    1.22
   4  -8  -4   11.51    1.19
  -4   4  -8   16.80    1.20
  -4  -4   8   15.28    1.23
  -8  -4   4   14.78    1.22
  -8   4  -4   13.26    1.14
   4   4   8   13.96    1.19
   4   4   8   15.89    1.21
  -4   8  -4   12.69    1.18
  -4  -8   4   14.61    1.22
   4   8   4   15.90    1.23
  -8   5   4  271.83   21.26
  -5   4   8  261.40   21.27
   8   5  -4  281.70   21.30
  -4  -8  -5  263.45   21.26
  -4  -8  -5  266.62   21.27
  -8  -5  -4  267.91   21.26
   8   5  -4  269.00   21.27
  -8  -5  -4  270.93   21.24
   5  -4   8  268.91   21.22
   5   4  -8  265.96   21.27
   5   4  -8  261.06   21.27
   4  -8   5  267.34   21.26
  -4   8   5  262.21   21.27
  -5  -4  -8  275.29   21.25
  -4   8   5  263.40   21.26
   4   8  -5  251.84   21.26
   4   8  -5  258.51   21.29
  -8   5   4  279.79   21.26
  -5   4   8  272.04   21.27
   4  -8   5  274.17   21.24
   4   8   5  265.50   21.24
   5  -4  -8  261.11   21.26
   5  -4  -8  254.01   21.25
   8  -5  -4  264.99   21.25
  -8  -5   4  260.24   21.25
   8   5   4  274.66   21.23
  -4   8  -5  272.07   21.23
  -4   8  -5  273.06   21.24
   4  -8  -5  270.01   21.25
   4   8   5  273.63   21.26
   5   4   8  281.27   21.24
  -8   5  -4  266.52   21.21
   4  -8  -5  261.30   21.26
  -5  -4   8  260.82   21.25
  -5  -4   8  274.35   21.26
  -4  -8   5  252.98   21.27
   8   5   4  271.01   21.24
  -4  -8   5  262.59   21.25
  -5   4  -8  282.34   21.21
   4   8  -6  387.32   31.97
  -8   6   4  418.52   31.97
   8   6  -4  447.90   32.01
   8   6  -4  398.04   31.97
  -8   6   4  387.98   31.96
  -6   4   8  355.91   31.96
  -6   4   8  382.71   31.97
   4   8  -6  425.89   32.00
  -4   8   6  380.69   31.96
   4  -8   6  423.19   31.94
   6   4  -8  390.52   31.97
   6   4  -8  410.62   31.98
  -4   8   6  404.62   31.98
  -4  -8  -6  425.17   31.98
  -4  -8  -6  403.29   31.96
   4   8   6  421.05   31.61
   8   6   4  448.14   31.60
   6  -4  -8  384.88   31.61
   4  -8  -6  379.49   31.60
  -8  -6   4  386.22   31.60
  -4  -8   6  412.02   31.63
  -6  -4   8  365.35   31.59
  -4  -8   6  370.15   31.59
  -6  -4   8  399.97   31.61
  -8  -6   4  410.67   31.63
   8  -6  -4  407.76   31.60
   6  -4  -8  376.13   31.60
   8  -6  -4  383.97   31.59
  -4   8  -6  415.85   31.59
   4  -8  -6  410.85   31.61
  -4   8   7   33.96    2.74
  -4   8   7   32.21    2.74
   4   8  -7   32.82    2.77
   8   7  -4   33.67    2.74
  -8   7   4   32.62    2.73
  -4  -8  -7   32.02    2.73
   4   8  -7   32.22    2.74
   4  -8   7   34.10    2.73
   8  -7   4   33.36    2.68
  -7  -4  -8   34.31    2.69
  -7   4   8   32.71    2.75
  -7  -4  -8   35.10    2.71
  -4  -8  -7   31.88    2.72
   4  -8   7   33.61    2.70
  -8  -7  -4   34.53    2.74
  -7   4   8   33.66    2.74
   7  -4   8   33.95    2.67
   7   4  -8   33.47    2.74
  -8   7   4   35.06    2.73
   8   7  -4   35.47    2.78
   8  -7   4   33.52    2.70
   7  -4   8   30.85    2.66
   7   4  -8   32.44    2.74
  -8  -7  -4   32.08    2.70
  -4  -8   7   31.63    2.76
   8   7   4   32.42    2.70
   4   8   7   33.56    2.74
  -4  -8   7   32.50    2.73
  -8   7  -4   33.53    2.69
   7  -4  -8   33.32    2.73
   7  -4  -8   32.58    2.73
   4   8   7   34.44    2.72
  -7   4  -8   34.15    2.66
  -8  -7   4   32.51    2.73
  -8  -7   4   31.16    2.76
   8   7   4   35.92    2.73
   8  -7  -4   34.81    2.72
   8  -7  -4   32.17    2.72
  -8   7  -4   34.71    2.68
  -7  -4   8   29.06    2.72
  -7  -4   8   34.26    2.74
  -4   8  -7   34.27    2.72
  -4   8  -7   34.21    2.70
   7   4   8   33.26    2.68
   7   4   8   33.08    2.70
  -7   4  -8   31.69    2.66
   4  -8  -7   33.93    2.73
   4  -8  -7   33.84    2.75
   0  -5  -8    9.83    0.83
   0   5  -8    9.30    0.82
  -8   0  -5    9.19    0.76
  -5   8   0    8.49    0.81
  -5   8   0    9.55    0.84
   0  -5   8    9.17    0.81
   8   0  -5    9.84    0.86
   8   0   5    9.18    0.75
   0  -5  -8    8.28    0.83
  -8   0   5    7.50    0.81
  -5  -8   0    8.73    0.82
  -5  -8   0   11.48    0.91
   5   8   0    9.85    0.86
   8   0  -5    8.71    0.85
   5   8   0   10.43    0.86
   0   5   8    9.34    0.85
   0  -5   8    8.81    0.82
  -8   0  -5    8.77    0.74
   0   5  -8   10.93    0.86
   8   0   5   10.20    0.76
   5  -8   0    8.00    0.79
  -8   0   5    8.87    0.86
   0   5   8    9.17    0.82
   5  -8   0    9.42    0.82
   5  -8   1   72.21    5.76
  -5   8   1   67.44    5.76
   8   1  -5   71.44    5.77
   1   5  -8   78.50    5.81
   8   1  -5   71.43    5.78
  -5  -8  -1   72.06    5.79
   5  -8   1   74.11    5.77
  -8   1   5   70.55    5.77
  -8   1   5   70.71    5.78
  -5  -8  -1   71.91    5.77
  -8  -1  -5   76.75    5.73
   1  -5   8   65.37    5.75
  -1  -5  -8   68.50    5.77
  -1  -5  -8   74.33    5.78
   1   5  -8   71.55    5.78
  -8  -1  -5   68.17    5.72
  -1   5   8   68.72    5.77
  -5   8   1   74.15    5.78
   1  -5   8   71.23    5.76
  -1   5   8   78.64    5.79
   5   8  -1   74.13    5.80
   5   8  -1   72.32    5.78
  -1   5  -8   62.67    4.95
  -5  -8   1   57.31    4.96
  -5   8  -1   63.08    4.96
   1  -5  -8   62.18    4.97
   8  -1  -5   63.35    4.97
   1  -5  -8   56.69    4.96
   5   8   1   61.29    4.96
   5   8   1   62.61    4.99
   8   1   5   59.96    4.91
   1   5   8   65.82    4.96
   1   5   8   64.26    4.97
   5  -8  -1   59.44    4.95
   5  -8  -1   61.24    4.96
   8  -1  -5   58.73    4.96
  -1   5  -8   63.52    4.98
  -8  -1   5   59.06    4.96
  -1  -5   8   60.16    4.95
  -8  -1   5   60.03    4.96
   8   1   5   67.03    4.92
  -5   8  -1   62.11    4.95
  -5  -8   1   63.56    4.99
  -1  -5   8   63.68    4.96
   5   8  -2   54.83    4.25
   8   2  -5   51.84    4.21
   2   5  -8   49.16    4.21
   5  -8   2   54.25    4.19
  -2   5   8   53.65    4.22
  -8   2   5   50.50    4.20
  -8  -2  -5   50.69    4.16
   2  -5   8   54.32    4.19
   5  -8   2   52.66    4.20
   5   8  -2   49.56    4.20
  -8   2   5   50.67    4.20
   8   2  -5   56.07    4.21
  -5   8   2   52.26    4.21
  -2  -5  -8   50.17    4.19
  -2  -5  -8   50.68    4.21
  -2   5   8   52.51    4.21
  -8  -2  -5   50.51    4.17
  -5  -8  -2   50.54    4.22
   2   5  -8   55.56    4.24
  -5   8   2   53.22    4.20
  -5  -8  -2   50.67    4.20
  -5   8  -2   55.34    4.25
  -5   8  -2   50.44    4.25
   5   8   2   50.96    4.28
  -5  -8   2   49.55    4.29
   8  -2  -5   53.57    4.28
  -8  -2   5   52.23    4.27
  -8  -2   5   52.24    4.27
   2  -5  -8   54.05    4.28
   2  -5  -8   54.48    4.28
   5   8   2   55.34    4.27
   8   2   5   54.51    4.23
   2   5   8   53.37    4.27
   5  -8  -2   51.77    4.26
   5  -8  -2   50.85    4.27
  -2  -5   8   53.24    4.27
   2   5   8   52.93    4.26
   8   2   5   52.50    4.22
  -2  -5   8   53.81    4.27
   8  -2  -5   53.55    4.27
  -5  -8   2   49.77    4.26
  -2   5  -8   55.00    4.25
  -2   5  -8   53.48    4.26
  -3   5   8   48.79    4.39
   5   8  -3   61.66    4.43
  -3  -5  -8   47.89    4.37
  -8   3   5   48.27    4.38
   3   5  -8   56.70    4.41
  -8  -3  -5   48.88    4.35
  -3  -5  -8   61.61    4.40
   5  -8   3   60.78    4.39
  -8   3   5   57.30    4.40
  -3   5   8   57.64    4.40
   8   3  -5   53.44    4.40
  -5   8   3   50.67    4.39
  -8  -3  -5   61.50    4.37
   8   3  -5   46.68    4.38
   5   8  -3   51.21    4.39
   3  -5   8   54.35    4.37
   5  -8   3   53.75    4.37
  -5   8   3   56.93    4.41
  -5  -8  -3   51.47    4.38
  -5  -8  -3   60.87    4.41
   8   3   5   54.03    4.53
  -5  -8   3   51.53    4.56
   5   8   3   55.73    4.57
  -8  -3   5   55.66    4.57
   5  -8  -3   60.57    4.58
  -5   8  -3   57.09    4.55
  -5  -8   3   63.74    4.61
   3   5   8   54.33    4.55
   8  -3  -5   60.17    4.58
  -3   5  -8   58.06    4.55
  -5   8  -3   62.19    4.56
   3  -5  -8   48.67    4.56
   5   8   3   64.15    4.59
   5  -8  -3   53.55    4.56
   3  -5  -8   57.01    4.58
  -3  -5   8   48.32    4.56
  -3  -5   8   57.00    4.57
   8  -3  -5   52.15    4.56
   8   3   5   64.56    4.55
  -4  -5  -8    9.98    0.92
   8   4  -5   12.48    1.05
  -5   8   4   10.92    0.97
   8   4  -5    9.32    1.01
  -8   4   5   10.25    0.95
  -5   8   4    9.80    0.95
  -5  -8  -4    9.48    0.93
   4  -5   8   10.73    0.92
   4   5  -8    9.80    0.97
   5   8  -4   10.55    0.98
  -8   4   5   10.34    0.96
  -4   5   8   12.30    0.98
  -8  -4  -5    9.80    0.92
  -4  -5  -8   12.19    0.95
   5   8  -4   13.37    1.03
   8  -4   5    9.94    0.88
   5  -8   4   10.96    0.93
  -4   5   8    9.53    0.95
  -8  -4  -5   12.72    0.95
  -5  -8  -4   12.91    0.99
  -4   5  -8   10.01    0.91
  -4   5  -8   12.38    0.93
   4  -5  -8    8.88    0.92
   8  -4  -5    9.80    0.92
   4   5   8    8.61    0.90
  -4  -5   8   11.06    0.95
  -5  -8   4   12.07    1.00
   8  -4  -5   10.94    0.93
   8   4   5   12.25    0.92
  -8   4  -5    9.68    0.85
   5   8   4   11.49    0.95
  -5  -8   4    9.78    0.93
   5  -8  -4    9.58    0.92
   8   4   5    9.28    0.88
   5   8   4    9.26    0.91
   5  -8  -4   11.44    0.95
  -5   8  -4   10.53    0.90
  -5   8  -4   12.00    0.93
   4  -5  -8    9.65    0.94
  -8   4  -5   10.61    0.85
   4   5   8   11.71    0.92
  -8  -4   5    8.79    0.93
   5   8  -5  108.56    8.21
   5   8  -5   94.54    8.17
  -5   5   8  100.71    8.18
  -8  -5  -5  112.66    8.16
  -5  -8  -5   94.29    8.15
  -5   8   5  106.68    8.18
   5  -5   8  116.67    8.15
  -8  -5  -5   95.40    8.13
  -8   5   5   94.85    8.16
  -8   5   5  103.84    8.17
  -5   8   5   93.72    8.16
   8  -5   5   96.75    8.11
   8  -5   5  108.80    8.12
   5  -8   5  101.21    8.14
   5  -8   5  111.40    8.16
  -5  -5  -8  110.02    8.16
   5  -5   8   96.08    8.12
   8   5  -5   99.64    8.17
   5   5  -8   96.56    8.17
   5   5  -8  111.22    8.22
  -5   5   8   90.91    8.16
  -5  -8  -5  109.93    8.18
  -5  -5  -8   94.71    8.14
  -8   5  -5  113.09    8.94
  -8  -5   5  110.11    9.00
   5  -5  -8  113.76    9.01
   8  -5  -5  117.36    9.00
  -5   8  -5  120.52    8.98
  -5  -8   5  122.05    9.03
  -5   5  -8  126.22    8.97
   5   5   8  105.10    8.97
  -5  -5   8  108.46    9.00
  -5   8  -5  108.35    8.96
  -8   5  -5  117.98    8.94
   5   5   8  119.75    8.99
  -5  -8   5  106.49    8.99
   8   5   5  110.92    8.96
   5   8   5  109.14    8.98
   5  -5  -8  105.34    8.99
   5  -8  -5  115.15    9.01
  -5  -5   8   97.97    8.98
   5  -8  -5  106.96    8.99
  -5   5  -8  113.71    8.95
   8   5   5  123.74    8.98
   8  -5  -5  103.94    8.99
  -8   6   5   60.53    4.52
   5  -8   6   57.26    4.50
  -6  -5  -8   52.97    4.48
   5   8  -6   54.37    4.56
   8  -6   5   59.08    4.46
  -6   5   8   54.84    4.52
  -6   5   8   60.06    4.53
  -5   8   6   51.90    4.52
   8   6  -5   54.80    4.52
  -8  -6  -5   54.40    4.50
   6   5  -8   47.07    4.55
   5   8  -6   57.51    4.52
   6  -5   8   58.95    4.46
   6  -5   8   56.80    4.48
   6   5  -8   53.03    4.52
   5  -8   6   59.81    4.48
  -8   6   5   57.18    4.52
   8   6  -5   56.32    4.56
  -5  -8  -6   54.95    4.50
  -5  -8  -6   52.41    4.51
  -8  -6  -5   56.95    4.49
   8  -6   5   56.02    4.47
  -6  -5  -8   54.74    4.50
  -5   8   6   58.26    4.53
  -8   6  -5   59.74    4.80
   8  -6  -5   60.98    4.86
   5  -8  -6   53.67    4.86
   6   5   8   60.78    4.83
  -5  -8   6   55.50    4.88
  -5   8  -6   63.70    4.83
  -5   8  -6   61.15    4.84
  -8   6  -5   64.05    4.80
   6  -5  -8   61.50    4.87
   5   8   6   60.44    4.86
   5  -8  -6   59.72    4.85
  -8  -6   5   61.30    4.86
   6   5   8   60.04    4.84
   8  -6  -5   64.02    4.86
  -5  -8   6   58.17    4.86
  -6   5  -8   61.74    4.80
  -6   5  -8   57.50    4.81
   6  -5  -8   63.35    4.86
  -8  -6   5   55.90    4.89
   8   6   5   62.33    4.83
   8   6   5   61.24    4.85
  -6  -5   8   58.37    4.86
   5   8   6   63.28    4.85
  -6  -5   8   55.02    4.85
  -7  -5  -8   89.97    7.14
  -8   7   5   85.54    7.16
   7   5  -8   98.75    7.23
   5   8  -7   84.06    7.16
  -7  -5  -8   88.74    7.13
  -8  -7  -5   96.91    7.17
  -5  -8  -7   93.30    7.17
   7  -5   8   88.00    7.10
   5   8  -7  100.10    7.23
  -7   5   8   79.93    7.16
  -5  -8  -7   89.33    7.15
   5  -8   7   90.15    7.15
   7  -5   8   88.51    7.11
   7   5  -8   84.49    7.17
   8  -7   5   85.78    7.11
   8   7  -5   87.78    7.16
   8   7  -5   99.03    7.22
  -8  -7  -5   89.01    7.14
   5  -8   7   90.34    7.13
  -5   8   7   86.33    7.17
  -8   7   5   85.62    7.15
  -7   5   8   83.80    7.16
   8  -7   5   90.15    7.12
   7  -5  -8   94.55    7.54
   8  -7  -5   88.65    7.52
   7  -5  -8   90.30    7.53
   7   5   8   99.64    7.51
  -8  -7   5   90.44    7.53
  -8  -7   5   96.30    7.57
   5   8   7   92.78    7.51
  -8   7  -5   95.10    7.48
  -8   7  -5   90.84    7.47
   8  -7  -5   94.16    7.53
   8   7   5   96.01    7.50
   8   7   5   99.61    7.53
  -5   8  -7   95.78    7.51
  -5  -8   7   96.51    7.57
  -7  -5   8   94.30    7.53
  -7   5  -8   93.80    7.47
  -7   5  -8   93.30    7.47
   5  -8  -7   86.60    7.52
   5  -8  -7   96.87    7.54
  -5   8  -7   93.38    7.49
  -7  -5   8   87.40    7.52
   7   5   8   94.05    7.49
  -5  -8   7   93.23    7.54
   5   8   7  100.26    7.54
   0   6  -8  283.88   19.22
   0   6  -8  238.54   19.18
   6  -8   0  219.28   19.17
   0   6   8  261.97   19.21
   0  -6   8  233.87   19.18
  -6  -8   0  276.30   19.23
   8   0  -6  210.55   19.19
   8   0  -6  255.60   19.21
   0  -6  -8  218.79   19.19
  -8   0   6  212.37   19.19
   0   6   8  227.83   19.19
   6  -8   0  258.74   19.20
   6   8   0  234.61   19.19
   0  -6  -8  257.59   19.21
  -8   0   6  243.49   19.20
  -6  -8   0  224.01   19.19
  -6   8   0  229.40   19.18
  -6   8   0  262.74   19.20
  -6  -8  -1   10.95    0.99
   1   6  -8   10.68    0.99
   1   6  -8   10.64    1.04
   6  -8   1   12.08    0.95
   6  -8   1   10.60    0.94
   6   8  -1   11.62    0.97
   6   8  -1   10.83    0.99
  -8   1   6   10.14    0.97
   1  -6   8   10.72    0.97
  -6   8   1   11.16    0.96
  -6   8   1   10.39    0.95
  -1  -6  -8   10.73    0.95
  -1   6   8   11.62    0.97
   8   1  -6   11.27    0.97
   8   1  -6   10.07    0.97
   1  -6   8    9.37    1.00
  -8  -1  -6   10.94    0.89
  -1   6   8   11.85    0.96
  -8  -1  -6   11.08    0.90
  -1  -6  -8   10.50    0.96
  -6  -8  -1   10.68    0.95
  -8   1   6    9.90    0.96
   6   8   1   13.07    1.03
  -1   6  -8   10.31    1.07
  -1   6  -8   11.15    1.01
  -6  -8   1   11.46    1.03
  -6  -8   1   11.14    1.07
  -6   8  -1   12.71    1.02
   6  -8  -1   11.26    1.03
   1   6   8   12.65    1.03
   1   6   8   12.40    1.04
   6  -8  -1   12.44    1.03
   8  -1  -6   10.51    1.03
   8  -1  -6   12.06    1.04
   1  -6  -8   10.00    1.03
  -6   8  -1   11.08    1.01
   8   1   6   12.48    0.97
  -1  -6   8   10.56    1.06
   1  -6  -8   12.13    1.03
  -8  -1   6   11.84    1.04
  -8  -1   6   11.57    1.08
  -1  -6   8   12.60    1.03
   8   1   6   12.20    0.96
   6   8   1   12.16    1.09
   6  -8   2  184.51   13.92
   2  -6   8  192.71   13.94
  -8   2   6  171.91   13.93
   2  -6   8  177.73   13.91
  -8   2   6  160.06   13.93
  -2   6   8  162.29   13.93
   2   6  -8  197.38   13.97
  -2   6   8  179.07   13.94
   8   2  -6  164.08   13.93
   2   6  -8  170.18   13.93
  -2  -6  -8  179.04   13.93
   6  -8   2  168.12   13.90
   6   8  -2  187.70   13.96
  -6   8   2  166.24   13.92
  -6   8   2  177.94   13.93
  -2  -6  -8  164.89   13.92
   6   8  -2  169.56   13.93
   8   2  -6  174.16   13.94
  -8  -2  -6  163.47   13.88
  -8  -2  -6  193.28   13.89
  -6  -8  -2  184.07   13.95
  -6  -8  -2  162.54   13.92
   2  -6  -8  158.67   13.46
   8  -2  -6  155.55   13.46
   6   8   2  169.46   13.46
  -6  -8   2  178.82   13.49
  -6   8  -2  162.39   13.44
  -2  -6   8  169.93   13.46
   2  -6  -8  164.95   13.47
   8   2   6  164.48   13.41
  -8  -2   6  154.78   13.46
   8   2   6  182.79   13.42
   6  -8  -2  175.09   13.47
   6  -8  -2  160.98   13.45
   2   6   8  175.57   13.47
   6   8   2  187.21   13.48
  -6   8  -2  174.43   13.45
   2   6   8  164.88   13.45
   8  -2  -6  170.62   13.47
  -2   6  -8  170.08   13.44
  -2   6  -8  181.00   13.47
  -8  -2   6  169.93   13.47
  -6  -8   2  159.26   13.46
  -3  -6  -8   71.58    5.33
   3  -6   8   74.86    5.33
   3   6  -8   66.35    5.33
  -6  -8  -3   62.73    5.31
  -8   3   6   62.38    5.33
  -6   8   3   66.83    5.32
   6   8  -3   65.52    5.33
   6   8  -3   72.67    5.37
  -8  -3  -6   61.23    5.28
  -8  -3  -6   70.44    5.30
  -8   3   6   66.34    5.33
  -6   8   3   68.53    5.33
   3   6  -8   74.34    5.39
   8   3  -6   63.17    5.33
  -6  -8  -3   71.02    5.34
   3  -6   8   64.31    5.30
   8   3  -6   56.88    5.32
   6  -8   3   63.51    5.30
  -3  -6  -8   58.29    5.30
  -3   6   8   63.03    5.33
  -3   6   8   68.13    5.34
   3  -6  -8   67.05    5.65
   8   3   6   66.77    5.59
  -6  -8   3   67.20    5.63
   6  -8  -3   68.38    5.63
  -6   8  -3   68.56    5.61
  -6   8  -3   74.38    5.62
   3   6   8   77.22    5.65
   8  -3  -6   74.59    5.65
   8  -3  -6   72.75    5.65
  -3   6  -8   80.00    5.64
  -3   6  -8   70.77    5.61
  -8  -3   6   58.69    5.63
  -8  -3   6   66.99    5.64
   6   8   3   68.44    5.63
   8   3   6   73.66    5.61
   6   8   3   77.26    5.66
   3   6   8   64.62    5.62
   6  -8  -3   72.21    5.65
  -3  -6   8   68.48    5.64
   3  -6  -8   64.81    5.63
  -6  -8   3   70.96    5.67
  -4  -6  -8   29.69    2.35
   6   8  -4   30.66    2.42
  -4  -6  -8   25.23    2.32
   8  -4   6   26.34    2.27
  -6  -8  -4   24.76    2.32
  -8  -4  -6   25.61    2.30
  -8  -4  -6   30.45    2.32
   8  -4   6   30.74    2.28
   8   4  -6   26.94    2.36
   8   4  -6   31.65    2.42
   4   6  -8   32.34    2.41
  -8   4   6   27.34    2.34
   4  -6   8   32.92    2.34
  -4   6   8   27.53    2.35
  -4   6   8   27.92    2.35
   6  -8   4   26.74    2.31
   6  -8   4   31.64    2.33
   4   6  -8   26.72    2.35
  -6   8   4   28.27    2.36
  -6  -8  -4   30.16    2.36
   4  -6   8   28.20    2.31
  -6   8   4   27.12    2.34
  -8   4   6   27.73    2.36
   6   8   4   35.54    2.99
   6  -8  -4   35.35    3.00
   8  -4  -6   37.32    3.01
  -6  -8   4   37.30    3.04
  -6   8  -4   35.93    2.97
  -6   8  -4   39.11    2.99
   4  -6  -8   34.75    3.00
   6   8   4   36.36    3.02
   4   6   8   38.65    3.00
  -4  -6   8   38.12    3.01
   4   6   8   34.74    2.99
  -8   4  -6   35.40    2.93
   8   4   6   34.62    2.96
   8   4   6   38.76    2.98
  -4   6  -8   38.64    2.97
  -4   6  -8   40.83    2.99
   4  -6  -8   36.90    3.02
   8  -4  -6   33.89    3.00
   6  -8  -4   38.57    3.02
  -6  -8   4   35.55    3.02
  -8  -4   6   35.65    3.01
  -8   4  -6   37.87    2.93
   8   5  -6    9.15    0.89
   6   8  -5   10.89    0.95
  -6  -8  -5    9.73    0.84
   5  -6   8   10.19    0.86
   6  -8   5    9.87    0.83
   6  -8   5    9.68    0.85
  -8  -5  -6    9.59    0.83
  -5   6   8    8.48    0.86
  -5   6   8    9.95    0.89
  -6  -8  -5   10.99    0.92
   8   5  -6    7.50    0.93
  -6   8   5    8.40    0.87
  -5  -6  -8    9.79    0.83
   8  -5   6   10.41    0.80
   5   6  -8    9.52    0.89
   5   6  -8   10.44    1.03
  -8   5   6    8.59    0.88
  -8   5   6    9.65    0.87
   5  -6   8    8.78    0.82
  -6   8   5    7.99    0.88
   8  -5   6   10.29    0.79
   6   8  -5    9.03    0.88
  -8  -5  -6    9.74    0.84
   6   8   5   11.74    1.07
  -5  -6   8   12.51    1.07
  -5  -6   8   12.25    1.08
  -5   6  -8   12.18    1.03
  -5   6  -8   11.30    1.04
   5   6   8   13.03    1.06
   6  -8  -5   10.82    1.05
   5   6   8   12.02    1.03
   8  -5  -6   11.70    1.07
   8  -5  -6   12.17    1.09
  -6  -8   5   12.34    1.12
  -6   8  -5   12.30    1.03
   6   8   5   12.34    1.05
   6  -8  -5   11.87    1.08
  -8   5  -6   11.66    0.99
  -6  -8   5   12.17    1.08
  -8  -5   6   11.28    1.08
  -8   5  -6   12.66    0.99
   8   5   6   14.19    1.06
  -8  -5   6   10.92    1.06
  -6   8  -5   12.38    1.04
   5  -6  -8   11.98    1.08
   8   5   6   12.33    1.03
   5  -6  -8   11.59    1.07
  -6  -6  -8   23.71    2.08
  -6  -6  -8   26.51    2.11
   6   8  -6   25.03    2.12
  -6  -8  -6   27.19    2.12
  -6   6   8   24.68    2.12
  -8   6   6   22.19    2.11
  -8  -6  -6   27.95    2.11
  -6   8   6   23.69    2.11
  -6   8   6   25.86    2.12
   6  -8   6   22.97    2.07
  -8   6   6   24.70    2.11
   8  -6   6   27.50    2.07
   8   6  -6   23.44    2.12
   6  -6   8   24.90    2.06
  -6  -8  -6   25.01    2.10
  -6   6   8   21.63    2.10
   8  -6   6   24.97    2.05
   6  -8   6   26.27    2.10
   6  -6   8   27.86    2.08
   6   6  -8   24.06    2.12
   6   8  -6   28.48    2.18
   8   6  -6   29.70    2.19
  -8  -6  -6   25.48    2.08
   6   6  -8   27.80    2.19
  -8   6  -6   24.32    2.00
   6   8   6   25.11    2.04
  -6   6  -8   26.74    2.02
   8   6   6   24.25    2.03
   6   6   8   24.23    2.03
   8  -6  -6   26.67    2.07
  -6  -8   6   25.13    2.11
  -8  -6   6   24.28    2.07
  -6   8  -6   27.44    2.04
  -8  -6   6   22.49    2.06
   6  -8  -6   26.89    2.08
   6  -8  -6   22.67    2.05
   8   6   6   26.33    2.05
   6  -6  -8   21.84    2.05
   6  -6  -8   25.91    2.08
  -8   6  -6   25.74    2.01
  -6  -6   8   23.77    2.07
  -6  -6   8   20.92    2.05
  -6  -8   6   23.05    2.06
   6   8   6   26.23    2.08
   6   6   8   27.56    2.06
  -6   6  -8   24.24    2.01
  -6   8  -6   25.83    2.02
   8  -6  -6   21.96    2.05
   6   8  -7   14.61    1.35
  -6   8   7   14.78    1.29
   6   8  -7   14.74    1.31
  -8  -7  -6   15.00    1.26
   7   6  -8   14.49    1.31
  -7   6   8   15.40    1.32
  -7   6   8   13.95    1.30
   7  -6   8   14.88    1.25
  -7  -6  -8   15.93    1.29
   7  -6   8   15.54    1.23
  -6   8   7   15.18    1.31
  -8  -7  -6   14.30    1.30
  -8   7   6   15.14    1.29
  -7  -6  -8   14.40    1.26
   8  -7   6   14.13    1.25
   8   7  -6   14.48    1.31
  -6  -8  -7   16.12    1.28
  -8   7   6   14.75    1.30
   6  -8   7   15.11    1.25
   8   7  -6   15.28    1.36
  -6  -8  -7   15.01    1.29
   7   6  -8   13.87    1.36
   8  -7   6   15.95    1.23
  -6  -8   7   15.36    1.43
   7  -6  -8   14.83    1.38
   8   7   6   16.63    1.38
   7   6   8   16.21    1.34
   7   6   8   16.55    1.36
  -7   6  -8   16.41    1.32
  -7   6  -8   16.03    1.32
  -6   8  -7   17.84    1.34
   8   7   6   16.91    1.36
   7  -6  -8   17.00    1.39
  -6  -8   7   16.00    1.39
   6  -8  -7   15.99    1.39
  -6   8  -7   15.82    1.35
   8  -7  -6   15.47    1.38
  -7  -6   8   14.70    1.37
  -8  -7   6   16.00    1.39
  -8  -7   6   14.61    1.43
  -8   7  -6   16.71    1.32
  -8   7  -6   15.60    1.32
   6   8   7   15.47    1.38
   8  -7  -6   16.89    1.38
   6   8   7   16.02    1.35
   6  -8  -7   15.27    1.37
  -7  -6   8   14.78    1.38
  -7   8   0   37.41    3.06
   7   8   0   39.44    3.07
  -8   0  -7   38.22    3.00
  -8   0  -7   37.15    3.00
   0   7  -8   37.76    3.07
   0   7  -8   34.32    3.09
   0  -7  -8   35.89    3.09
   0  -7   8   38.83    3.07
   0  -7   8   33.18    3.08
  -8   0   7   40.56    3.08
   8   0  -7   40.12    3.08
  -7  -8   0   37.67    3.11
  -7   8   0   39.48    3.05
   7   8   0   38.48    3.10
   8   0  -7   36.45    3.08
   8   0   7   38.06    3.00
   8   0   7   37.43    3.00
   0   7   8   39.95    3.08
   0   7   8   37.97    3.08
   7  -8   0   39.65    3.05
   7  -8   0   34.72    3.06
   0  -7  -8   39.30    3.07
  -7  -8   0   38.40    3.07
  -8   0   7   34.09    3.07
  -7   8   1  169.93   14.57
  -7  -8  -1  201.84   14.62
   1   7  -8  209.89   14.63
   8   1  -7  166.63   14.59
   8   1  -7  191.34   14.61
  -8   1   7  176.67   14.60
   7   8  -1  211.54   14.63
   1  -7   8  175.82   14.58
  -8   1   7  161.07   14.59
   1   7  -8  177.13   14.59
  -7   8   1  195.07   14.59
  -1  -7  -8  162.40   14.58
   7  -8   1  193.65   14.59
   7   8  -1  174.11   14.59
  -1   7   8  201.65   14.62
  -7  -8  -1  169.26   14.58
  -1   7   8  164.00   14.59
   7  -8   1  165.26   14.56
  -1  -7  -8  192.88   14.61
   1  -7   8  209.23   14.62
   8  -1  -7  155.39   14.32
  -7   8  -1  189.80   14.32
  -1   7  -8  178.65   14.31
  -1   7  -8  203.63   14.34
   7   8   1  171.35   14.32
  -7  -8   1  198.68   14.36
  -8  -1   7  154.68   14.32
  -8  -1   7  177.35   14.33
  -7  -8   1  166.20   14.31
   1  -7  -8  156.71   14.32
   1  -7  -8  195.02   14.35
   7  -8  -1  191.73   14.33
   8  -1  -7  183.51   14.33
  -1  -7   8  203.52   14.36
   7   8   1  199.87   14.35
  -7   8  -1  163.58   14.30
   1   7   8  167.10   14.32
   1   7   8  188.63   14.34
   7  -8  -1  165.13   14.31
   8   1   7  192.23   14.27
  -1  -7   8  177.75   14.32
  -8  -2  -7   70.30    5.49
   2  -7   8   69.89    5.53
  -2   7   8   71.21    5.55
  -7   8   2   70.03    5.52
   8   2  -7   68.91    5.54
  -7  -8  -2   67.35    5.51
   7  -8   2   70.29    5.50
   7  -8   2   67.75    5.51
   7   8  -2   70.58    5.53
  -8   2   7   64.09    5.54
  -2  -7  -8   68.80    5.54
   8   2  -7   70.11    5.54
  -7  -8  -2   68.67    5.55
  -7   8   2   67.71    5.52
   2   7  -8   68.48    5.56
   2  -7   8   70.68    5.51
   7   8  -2   68.72    5.56
   2   7  -8   67.13    5.53
  -8   2   7   69.02    5.53
  -8  -2  -7   66.68    5.47
  -2  -7  -8   67.29    5.52
  -2   7   8   69.18    5.54
  -2   7  -8   69.71    5.39
   7  -8  -2   68.04    5.40
   2   7   8   71.90    5.42
   7   8   2   66.60    5.40
   8   2   7   67.04    5.35
  -7  -8   2   67.71    5.41
  -8  -2   7   67.30    5.42
  -7   8  -2   65.50    5.38
  -7   8  -2   66.06    5.39
   7  -8  -2   65.05    5.40
   7   8   2   68.05    5.42
   8  -2  -7   72.22    5.42
   8  -2  -7   66.77    5.41
  -2   7  -8   69.14    5.41
  -2  -7   8   67.68    5.41
  -7  -8   2   64.74    5.43
   2  -7  -8   67.08    5.41
   2  -7  -8   64.80    5.42
  -2  -7   8   64.42    5.43
  -8  -2   7   62.24    5.40
   8   2   7   67.14    5.36
   2   7   8   69.61    5.40
  -7  -8  -3   96.13    8.17
   7  -8   3  116.00    8.18
   7   8  -3  100.81    8.19
  -8   3   7  103.57    8.19
   3  -7   8  101.40    8.16
   3   7  -8   97.23    8.19
  -7   8   3   92.34    8.17
  -7   8   3  108.95    8.19
  -3  -7  -8   91.33    8.17
  -3  -7  -8  118.19    8.21
  -8  -3  -7  120.99    8.16
  -8  -3  -7   94.23    8.14
   7  -8   3   89.85    8.15
  -3   7   8   93.56    8.18
  -3   7   8  110.89    8.21
   8   3  -7  103.11    8.20
  -3  -7   8   94.13    7.52
  -3   7  -8   91.05    7.49
   3   7   8  111.05    7.54
   7  -8  -3   81.56    7.50
   7  -8  -3  105.34    7.54
  -8  -3   7   94.30    7.53
[truncated: 13,241,333 more chars]
