# Supplementary material for: A supramolecular lanthanide separation approach based on multivalent cooperative enhancement of metal ion selectivity
Source: Nat Commun. 2018 Feb 7;9:547. doi: 10.1038/s41467-018-02940-7 (PMC5803205; doi:10.1038/s41467-018-02940-7)
Supplement: Supplementary file 5 — Supplementary Data 2 [file 41467_2018_2940_MOESM5_ESM.cif]

 
data_p6322
 
_audit_creation_method            'SHELXL-2016/4'
_shelx_SHELXL_version_number      '2016/4'
_chemical_name_systematic         ?
_chemical_name_common             'Cd4L4'
_chemical_melting_point           ?
_chemical_formula_moiety          ?
_chemical_formula_sum
 'C828 H684 Cd12 Cl18 N108 O163' 
_chemical_formula_weight          16741.69

loop_
 _atom_type_symbol
 _atom_type_description
 _atom_type_scat_dispersion_real
 _atom_type_scat_dispersion_imag
 _atom_type_scat_source
 'C'  'C'   0.0040   0.0019
 'International Tables Vol C Tables 4.2.6.8 and 6.1.1.4'
 'H'  'H'   0.0000   0.0000
 'International Tables Vol C Tables 4.2.6.8 and 6.1.1.4'
 'N'  'N'   0.0076   0.0039
 'International Tables Vol C Tables 4.2.6.8 and 6.1.1.4'
 'O'  'O'   0.0130   0.0070
 'International Tables Vol C Tables 4.2.6.8 and 6.1.1.4'
 'Cd'  'Cd'  -0.6889   1.3456
 'International Tables Vol C Tables 4.2.6.8 and 6.1.1.4'
 'Cl'  'Cl'   0.1636   0.1794
 'International Tables Vol C Tables 4.2.6.8 and 6.1.1.4'
 
_space_group_crystal_system       hexagonal
_space_group_IT_number            182
_space_group_name_H-M_alt         'P 63 2 2'
_space_group_name_Hall            'P 6c 2c'
 
_shelx_space_group_comment
;
The symmetry employed for this shelxl refinement is uniquely defined
by the following loop, which should always be used as a source of
symmetry information in preference to the above space-group names.
They are only intended as comments.
;
 
loop_
 _space_group_symop_operation_xyz
 'x, y, z'
 '-y, x-y, z'
 '-x+y, -x, z'
 '-x, -y, z+1/2'
 'y, -x+y, z+1/2'
 'x-y, x, z+1/2'
 'y, x, -z'
 'x-y, -y, -z'
 '-x, -x+y, -z'
 '-y, -x, -z+1/2'
 '-x+y, y, -z+1/2'
 'x, x-y, -z+1/2'
 
_cell_length_a                    48.446(4)
_cell_length_b                    48.446(4)
_cell_length_c                    35.873(3)
_cell_angle_alpha                 90
_cell_angle_beta                  90
_cell_angle_gamma                 120
_cell_volume                      72916(13)
_cell_formula_units_Z             2
_cell_measurement_temperature     293(2)
_cell_measurement_reflns_used      9894
_cell_measurement_theta_min        2.31
_cell_measurement_theta_max       17.65
 
_exptl_crystal_description        block
_exptl_crystal_colour             yellow
_exptl_crystal_density_meas       ?
_exptl_crystal_density_method     ?
_exptl_crystal_density_diffrn     0.763          
_exptl_crystal_F_000              17188
_exptl_transmission_factor_min    ?
_exptl_transmission_factor_max    ?
_exptl_crystal_size_max           0.30
_exptl_crystal_size_mid           0.20
_exptl_crystal_size_min           0.20
_exptl_absorpt_coefficient_mu     0.286
_shelx_estimated_absorpt_T_min    ?
_shelx_estimated_absorpt_T_max    ?
_exptl_absorpt_correction_type    none
_exptl_absorpt_correction_T_min   ?
_exptl_absorpt_correction_T_max   ?
_exptl_absorpt_process_details    ?
_exptl_absorpt_special_details    ?
_diffrn_ambient_temperature       293(2)
_diffrn_radiation_wavelength      0.750
_diffrn_radiation_type            'Synchrotron'
_diffrn_source                    'SSRF BL17B Beamline'
_diffrn_measurement_device_type   'Bruker P4'  
_diffrn_measurement_method        '\w scans'
_diffrn_detector_area_resol_mean  ?
_diffrn_reflns_number             260315
_diffrn_reflns_av_unetI/netI      0.0257
_diffrn_reflns_av_R_equivalents   0.0639
_diffrn_reflns_limit_h_min        -34
_diffrn_reflns_limit_h_max        34
_diffrn_reflns_limit_k_min        -34
_diffrn_reflns_limit_k_max        34
_diffrn_reflns_limit_l_min        -24
_diffrn_reflns_limit_l_max        25
_diffrn_reflns_theta_min          1.024
_diffrn_reflns_theta_max          18.225
_diffrn_reflns_theta_full         18.225
_diffrn_measured_fraction_theta_max   0.800
_diffrn_measured_fraction_theta_full  0.800
_diffrn_reflns_Laue_measured_fraction_max    0.800
_diffrn_reflns_Laue_measured_fraction_full   0.800
_diffrn_reflns_point_group_measured_fraction_max   0.803
_diffrn_reflns_point_group_measured_fraction_full  0.803
_reflns_number_total              11880
_reflns_number_gt                 10214
_reflns_threshold_expression      'I > 2\s(I)'
_reflns_Friedel_coverage          0.807
_reflns_Friedel_fraction_max      0.807
_reflns_Friedel_fraction_full     0.807
 
_reflns_special_details
;
 This crystal diffracts very weakly in nature and decompose
 instantly after picked out from the mother liquor. Firstly,
 home X-ray machines are used to screen the crystal and find 
 out the best data collection conditions. After trial and error, 
 we found out that to transfer and seal the crystals inside a 
 glass capillary (with an atmosphere of the mother liquor without 
 exposing to air) and collect the data quickly at room temperature 
 gave the best results. Then, collect the final data on a 
 structure biology beamline facilitated with high-power 
 synchrotron X-ray source are necessary to get the best resolution
 data within several minutes.
 
 Reflections were merged by SHELXL according to the crystal
 class for the calculation of statistics and refinement.
 
 _reflns_Friedel_fraction is defined as the number of unique
 Friedel pairs measured divided by the number that would be
 possible theoretically, ignoring centric projections and
 systematic absences.
;
 
_computing_data_collection        'Bruker XSCANS' 
_computing_cell_refinement        'Bruker SAINT' 
_computing_data_reduction         'Bruker SAINT'
_computing_structure_solution   'SHELXS-97 (Sheldrick 2008)'
_computing_structure_refinement 'SHELXL-2016/4 (Sheldrick, 2016)'
_computing_molecular_graphics     'Bruker XP'
_computing_publication_material   'Bruker SHELXTL'
_refine_special_details 
; 
 Refinement of F^2^ against ALL reflections.  The weighted R-factor wR and 
 goodness of fit S are based on F^2^, conventional R-factors R are based 
 on F, with F set to zero for negative F^2^. The threshold expression of 
 F^2^ > 2sigma(F^2^) is used only for calculating R-factors(gt) etc. and is 
 not relevant to the choice of reflections for refinement.  R-factors based 
 on F^2^ are statistically about twice as large as those based on F, and R- 
 factors based on ALL data will be even larger. 

 A large number of restrains and constraints have to be applied to ensure
 the convergence of the refinement due to the poor data/parameter ratio.
 Two ligands, two Cd(II) ions, three and a half perchlorates and several
 hydrogen-bonded water molecules (no hydrogen was modeled in this case) are
 located in the asymmetrical unit. Organic ligands (RESI 1 and 2) and
 perchlorates (RESI 5) are separately labeled under the same scheme and
 are forced to adopt similar configurations as restrained by the SAME 
 commands. For the ligand structure, AFIX 66 constraints have been
 applied to the six-membered aromatic rings including pyridines.
 Moreover, many geometrical restraints including FLAT, AFIX,
 DANG, SADI are applied to the ligands and the perchlorate ions based
 on the X-ray coordinates of a similar Eu4L4 structure from our previous
 work (J. Am. Chem. Soc. 2015, 137, 8550; CCDC-1057536), which was
 determined to a much better resolution. For more detailed information of
 these geometrical restraints, please refer to the _shelx_res_files
 incorporated below. Because of the restraints and constraints used, we
 have to emphasize that the main purpose of providing the X-ray structures
 is in general merely to confirm the connectivity of the target assemblies.
 For this reason, discussions based on the crystal structures are always
 kept to the minimum. 
;

_refine_ls_structure_factor_coef  Fsqd
_refine_ls_matrix_type            full
_refine_ls_weighting_scheme       calc
_refine_ls_weighting_details
'w=1/[\s^2^(Fo^2^)+(0.2000P)^2^] where P=(Fo^2^+2Fc^2^)/3'
_atom_sites_solution_primary      ?
_atom_sites_solution_secondary    ?
_atom_sites_solution_hydrogens    geom
_refine_ls_hydrogen_treatment     constr
_refine_ls_extinction_method      none
_refine_ls_extinction_coef        .
_refine_ls_abs_structure_details
;
 Flack x determined using 3817 quotients [(I+)-(I-)]/[(I+)+(I-)]
 (Parsons, Flack and Wagner, Acta Cryst. B69 (2013) 249-259).
;
_refine_ls_abs_structure_Flack    0.029(17)
_chemical_absolute_configuration  S,S,S
_refine_ls_number_reflns          11880
_refine_ls_number_parameters      1373
_refine_ls_number_restraints      3404
_refine_ls_R_factor_all           0.1059
_refine_ls_R_factor_gt            0.0991
_refine_ls_wR_factor_ref          0.2770
_refine_ls_wR_factor_gt           0.2659
_refine_ls_goodness_of_fit_ref    1.270
_refine_ls_restrained_S_all       1.208
_refine_ls_shift/su_max           0.001
_refine_ls_shift/su_mean          0.000
 
loop_
 _atom_site_label
 _atom_site_type_symbol
 _atom_site_fract_x
 _atom_site_fract_y
 _atom_site_fract_z
 _atom_site_U_iso_or_equiv
 _atom_site_adp_type
 _atom_site_occupancy
 _atom_site_site_symmetry_order  
 _atom_site_calc_flag
 _atom_site_refinement_flags_posn
 _atom_site_refinement_flags_adp
 _atom_site_refinement_flags_occupancy
 _atom_site_disorder_assembly
 _atom_site_disorder_group
CD1 Cd 0.98222(4) 0.33920(4) 0.73677(5) 0.2363(10) Uani 1 1 d . . . . .
CD2 Cd 0.78754(4) 0.49815(5) 0.47764(6) 0.2630(11) Uani 1 1 d . . . . .
C1_1 C 0.9485(9) 0.2157(9) 0.7220(14) 0.66(2) Uani 1 1 d DG U . . .
C2_1 C 0.9798(9) 0.2385(9) 0.7138(16) 0.67(2) Uani 1 1 d DG U . . .
H2_1 H 0.991467 0.255855 0.730362 0.800 Uiso 1 1 calc R U . . .
C3_1 C 0.9942(11) 0.2359(13) 0.6815(18) 0.68(2) Uani 1 1 d DG U . . .
H3_1 H 1.015565 0.251435 0.675902 0.814 Uiso 1 1 calc R U . . .
C4_1 C 0.9772(16) 0.2104(15) 0.6573(15) 0.69(2) Uani 1 1 d DG U . . .
H4_1 H 0.986946 0.208637 0.635228 0.829 Uiso 1 1 calc R U . . .
C5_1 C 0.9458(16) 0.1876(12) 0.6655(15) 0.69(2) Uani 1 1 d DG U . . .
H5_1 H 0.934230 0.170258 0.649014 0.825 Uiso 1 1 calc R U . . .
C6_1 C 0.9315(10) 0.1903(10) 0.6979(16) 0.68(2) Uani 1 1 d DG U . . .
H6_1 H 0.910131 0.174678 0.703474 0.819 Uiso 1 1 calc R U . . .
C7_1 C 0.9338(13) 0.2174(12) 0.7585(16) 0.63(2) Uani 1 1 d D U . . .
H7_1 H 0.951050 0.227478 0.777694 0.753 Uiso 1 1 calc R U . . .
C8_1 C 0.9098(13) 0.1824(12) 0.771(2) 0.62(4) Uani 1 1 d D U . . .
H8A_1 H 0.888628 0.179906 0.774302 0.937 Uiso 1 1 calc R U . . .
H8B_1 H 0.917006 0.177828 0.794451 0.937 Uiso 1 1 calc R U . . .
H8C_1 H 0.908823 0.167531 0.751692 0.937 Uiso 1 1 calc R U . . .
N9_1 N 0.9147(7) 0.2335(6) 0.7592(9) 0.417(16) Uani 1 1 d D U . . .
H9_1 H 0.894592 0.223191 0.766174 0.500 Uiso 1 1 calc R U . . .
C10_1 C 0.9294(6) 0.2662(6) 0.7482(5) 0.327(13) Uani 1 1 d D U . . .
O11_1 O 0.9578(5) 0.2803(4) 0.7492(6) 0.295(8) Uani 1 1 d D U . . .
N12_1 N 0.9252(3) 0.3105(4) 0.7266(4) 0.248(7) Uani 1 1 d DG U . . .
C13_1 C 0.9090(5) 0.2786(4) 0.7371(6) 0.280(10) Uani 1 1 d DG U . . .
C14_1 C 0.8759(5) 0.2618(4) 0.7381(7) 0.325(14) Uani 1 1 d DG U . . .
H14_1 H 0.864869 0.240021 0.745242 0.390 Uiso 1 1 calc R U . . .
C15_1 C 0.8590(3) 0.2770(5) 0.7286(7) 0.325(14) Uani 1 1 d DG U . . .
H15_1 H 0.836328 0.265517 0.729226 0.391 Uiso 1 1 calc R U . . .
C16_1 C 0.8751(5) 0.3089(5) 0.7181(6) 0.322(13) Uani 1 1 d DG U . . .
H16_1 H 0.863541 0.319205 0.711565 0.386 Uiso 1 1 calc R U . . .
C17_1 C 0.9082(5) 0.3256(4) 0.7171(5) 0.255(9) Uani 1 1 d DG U . . .
C18_1 C 0.9313(5) 0.3573(5) 0.7049(6) 0.214(7) Uani 1 1 d D U . . .
O19_1 O 0.9582(4) 0.3739(4) 0.7171(4) 0.231(5) Uani 1 1 d D U . . .
N20_1 N 0.9172(4) 0.3705(4) 0.6833(4) 0.239(6) Uani 1 1 d D U . . .
H20_1 H 0.896732 0.358178 0.678909 0.287 Uiso 1 1 calc R U . . .
C21_1 C 0.9320(4) 0.4023(3) 0.6669(5) 0.230(8) Uani 1 1 d DG U . . .
C22_1 C 0.9167(3) 0.4067(4) 0.6366(5) 0.263(10) Uani 1 1 d DG U . . .
H22_1 H 0.896569 0.389890 0.628686 0.315 Uiso 1 1 calc R U . . .
C23_1 C 0.9309(4) 0.4357(4) 0.6179(4) 0.241(9) Uani 1 1 d DG U . . .
H23_1 H 0.920448 0.438720 0.597175 0.289 Uiso 1 1 calc R U . . .
C24_1 C 0.9604(4) 0.4604(3) 0.6294(4) 0.209(6) Uani 1 1 d DG U . . .
C25_1 C 0.9757(3) 0.4560(4) 0.6597(5) 0.240(9) Uani 1 1 d DG U . . .
H25_1 H 0.995844 0.472821 0.667641 0.288 Uiso 1 1 calc R U . . .
C26_1 C 0.9615(4) 0.4270(4) 0.6785(4) 0.254(9) Uani 1 1 d DG U . . .
H26_1 H 0.971966 0.423992 0.699153 0.305 Uiso 1 1 calc R U . . .
C27_1 C 0.9764(3) 0.4946(3) 0.6115(3) 0.197(6) Uani 1 1 d DG U . . .
C28_1 C 0.9573(3) 0.5031(3) 0.5913(4) 0.194(6) Uani 1 1 d DG U . . .
H28_1 H 0.934884 0.489244 0.590685 0.233 Uiso 1 1 calc R U . . .
C29_1 C 0.9710(3) 0.5319(4) 0.5722(4) 0.207(6) Uani 1 1 d DG U . . .
C30_1 C 1.0039(4) 0.5521(3) 0.5731(3) 0.198(6) Uani 1 1 d DG U . . .
H30_1 H 1.013243 0.571757 0.560005 0.238 Uiso 1 1 calc R U . . .
C31_1 C 1.0230(3) 0.5436(3) 0.5933(3) 0.187(5) Uani 1 1 d DG U . . .
C32_1 C 1.0092(3) 0.5148(3) 0.6125(3) 0.206(7) Uani 1 1 d DG U . . .
H32_1 H 1.022293 0.508971 0.626257 0.247 Uiso 1 1 calc R U . . .
C33_1 C 0.9499(4) 0.5432(4) 0.5511(5) 0.226(7) Uani 1 1 d DG U . . .
C34_1 C 0.9173(4) 0.5224(3) 0.5484(5) 0.269(10) Uani 1 1 d DG U . . .
H34_1 H 0.907912 0.502161 0.560188 0.323 Uiso 1 1 calc R U . . .
C35_1 C 0.8983(3) 0.5312(4) 0.5284(5) 0.281(11) Uani 1 1 d DG U . . .
H35_1 H 0.876012 0.516997 0.526507 0.337 Uiso 1 1 calc R U . . .
C36_1 C 0.9120(4) 0.5609(5) 0.5111(5) 0.228(7) Uani 1 1 d DG U . . .
C37_1 C 0.9446(4) 0.5817(4) 0.5138(5) 0.258(9) Uani 1 1 d DG U . . .
H37_1 H 0.953997 0.601919 0.502040 0.310 Uiso 1 1 calc R U . . .
C38_1 C 0.9636(3) 0.5729(4) 0.5339(5) 0.249(9) Uani 1 1 d DG U . . .
H38_1 H 0.985897 0.587084 0.535721 0.299 Uiso 1 1 calc R U . . .
N39_1 N 0.8924(5) 0.5718(5) 0.4910(5) 0.265(8) Uani 1 1 d D U . . .
H39_1 H 0.902133 0.590738 0.480508 0.317 Uiso 1 1 calc R U . . .
C40_1 C 0.8616(6) 0.5548(5) 0.4883(5) 0.254(10) Uani 1 1 d D U . . .
O41_1 O 0.8421(4) 0.5309(5) 0.5042(5) 0.249(6) Uani 1 1 d D U . . .
N42_1 N 0.8152(4) 0.5500(4) 0.4552(5) 0.294(9) Uani 1 1 d DG U . . .
C43_1 C 0.8475(4) 0.5685(5) 0.4631(5) 0.298(11) Uani 1 1 d DG U . . .
C44_1 C 0.8652(4) 0.5985(5) 0.4470(7) 0.333(14) Uani 1 1 d DG U . . .
H44_1 H 0.887306 0.611231 0.452369 0.400 Uiso 1 1 calc R U . . .
C45_1 C 0.8506(6) 0.6099(5) 0.4231(7) 0.353(15) Uani 1 1 d DG U . . .
H45_1 H 0.862729 0.630396 0.412066 0.424 Uiso 1 1 calc R U . . .
C46_1 C 0.8183(6) 0.5913(6) 0.4152(7) 0.365(16) Uani 1 1 d DG U . . .
H46_1 H 0.808320 0.599098 0.398837 0.438 Uiso 1 1 calc R U . . .
C47_1 C 0.8006(4) 0.5613(5) 0.4313(6) 0.338(13) Uani 1 1 d DG U . . .
C48_1 C 0.7680(7) 0.5385(7) 0.4211(15) 0.40(2) Uani 1 1 d D U . . .
O49_1 O 0.7566(5) 0.5101(7) 0.4266(9) 0.380(13) Uani 1 1 d D U . . .
N50_1 N 0.7460(8) 0.5468(10) 0.4039(12) 0.50(2) Uani 1 1 d D U . . .
H50_1 H 0.750685 0.566863 0.405112 0.599 Uiso 1 1 calc R U . . .
C51_1 C 0.7163(12) 0.5242(12) 0.3845(16) 0.68(3) Uani 1 1 d D U . . .
H51_1 H 0.720381 0.508390 0.371217 0.820 Uiso 1 1 calc R U . . .
C52_1 C 0.6894(14) 0.505(2) 0.414(2) 0.80(7) Uani 1 1 d D U . . .
H52A_1 H 0.674241 0.513257 0.412992 1.206 Uiso 1 1 calc R U . . .
H52B_1 H 0.698796 0.508736 0.438501 1.206 Uiso 1 1 calc R U . . .
H52C_1 H 0.678341 0.482721 0.407465 1.206 Uiso 1 1 calc R U . . .
C53_1 C 0.7096(8) 0.5424(10) 0.3553(12) 0.70(2) Uani 1 1 d DG U . . .
C54_1 C 0.7237(11) 0.5474(15) 0.3203(14) 0.71(3) Uani 1 1 d DG U . . .
H54_1 H 0.737484 0.539300 0.314868 0.855 Uiso 1 1 calc R U . . .
C55_1 C 0.7176(13) 0.5642(17) 0.2933(12) 0.72(3) Uani 1 1 d DG U . . .
H55_1 H 0.727179 0.567639 0.269439 0.862 Uiso 1 1 calc R U . . .
C56_1 C 0.6974(12) 0.5761(13) 0.3013(16) 0.71(3) Uani 1 1 d DG U . . .
H56_1 H 0.693171 0.587604 0.282867 0.854 Uiso 1 1 calc R U . . .
C57_1 C 0.6833(11) 0.5711(13) 0.3363(19) 0.71(3) Uani 1 1 d DG U . . .
H57_1 H 0.669467 0.579229 0.341725 0.852 Uiso 1 1 calc R U . . .
C58_1 C 0.6894(10) 0.5543(12) 0.3633(14) 0.70(3) Uani 1 1 d DG U . . .
H58_1 H 0.679771 0.550889 0.387155 0.844 Uiso 1 1 calc R U . . .
C59_1 C 1.0604(3) 0.5661(3) 0.5955(4) 0.218(6) Uani 1 1 d DG U . . .
C60_1 C 1.0758(4) 0.5917(4) 0.5711(4) 0.239(8) Uani 1 1 d DG U . . .
H60_1 H 1.063834 0.595815 0.553210 0.287 Uiso 1 1 calc R U . . .
C61_1 C 1.1087(4) 0.6113(3) 0.5729(4) 0.227(7) Uani 1 1 d DG U . . .
H61_1 H 1.119217 0.628764 0.556192 0.272 Uiso 1 1 calc R U . . .
C62_1 C 1.1262(3) 0.6053(4) 0.5990(5) 0.244(8) Uani 1 1 d DG U . . .
C63_1 C 1.1108(4) 0.5797(4) 0.6234(5) 0.331(15) Uani 1 1 d DG U . . .
H63_1 H 1.122824 0.575613 0.641274 0.397 Uiso 1 1 calc R U . . .
C64_1 C 1.0780(4) 0.5601(4) 0.6216(5) 0.304(13) Uani 1 1 d DG U . . .
H64_1 H 1.067441 0.542664 0.638293 0.365 Uiso 1 1 calc R U . . .
N65_1 N 1.1622(4) 0.6269(5) 0.6026(5) 0.287(9) Uani 1 1 d D U . . .
H65_1 H 1.172017 0.621413 0.619177 0.345 Uiso 1 1 calc R U . . .
C66_1 C 1.1801(5) 0.6532(6) 0.5830(5) 0.283(13) Uani 1 1 d D U . . .
O67_1 O 1.1710(4) 0.6675(4) 0.5637(5) 0.267(7) Uani 1 1 d D U . . .
N68_1 N 1.2340(5) 0.6896(5) 0.5664(5) 0.291(9) Uani 1 1 d DG U . . .
C69_1 C 1.2141(4) 0.6633(5) 0.5881(6) 0.348(15) Uani 1 1 d DG U . . .
C70_1 C 1.2271(5) 0.6521(6) 0.6146(7) 0.373(18) Uani 1 1 d DG U . . .
H70_1 H 1.213565 0.634186 0.629495 0.447 Uiso 1 1 calc R U . . .
C71_1 C 1.2600(5) 0.6672(6) 0.6193(7) 0.41(2) Uani 1 1 d DG U . . .
H71_1 H 1.268869 0.659603 0.637377 0.490 Uiso 1 1 calc R U . . .
C72_1 C 1.2798(4) 0.6935(6) 0.5975(7) 0.38(2) Uani 1 1 d DG U . . .
H72_1 H 1.302297 0.703838 0.600701 0.460 Uiso 1 1 calc R U . . .
C73_1 C 1.2668(5) 0.7047(5) 0.5710(6) 0.294(11) Uani 1 1 d DG U . . .
C74_1 C 1.2820(6) 0.7278(7) 0.5417(8) 0.328(16) Uani 1 1 d D U . . .
O75_1 O 1.2712(4) 0.7329(5) 0.5136(5) 0.293(8) Uani 1 1 d D U . . .
N76_1 N 1.3168(5) 0.7454(8) 0.5480(9) 0.376(14) Uani 1 1 d D U . . .
H76_1 H 1.325096 0.740651 0.567002 0.451 Uiso 1 1 calc R U . . .
C77_1 C 1.3376(7) 0.7713(8) 0.5213(9) 0.42(2) Uani 1 1 d D U . . .
H77_1 H 1.326287 0.782257 0.511336 0.508 Uiso 1 1 calc R U . . .
C78_1 C 1.3688(8) 0.7955(12) 0.5420(10) 0.49(4) Uani 1 1 d D U . . .
H78A_1 H 1.380913 0.785030 0.548621 0.741 Uiso 1 1 calc R U . . .
H78B_1 H 1.363292 0.803006 0.564644 0.741 Uiso 1 1 calc R U . . .
H78C_1 H 1.381655 0.813687 0.525596 0.741 Uiso 1 1 calc R U . . .
C79_1 C 1.3463(6) 0.7563(6) 0.4904(8) 0.45(2) Uani 1 1 d DG U . . .
C80_1 C 1.3357(8) 0.7556(9) 0.4543(9) 0.51(2) Uani 1 1 d DG U . . .
H80_1 H 1.322547 0.764521 0.448987 0.607 Uiso 1 1 calc R U . . .
C81_1 C 1.3441(10) 0.7417(11) 0.4259(8) 0.53(3) Uani 1 1 d DG U . . .
H81_1 H 1.336838 0.741244 0.401158 0.638 Uiso 1 1 calc R U . . .
C82_1 C 1.3633(9) 0.7287(9) 0.4336(11) 0.50(3) Uani 1 1 d DG U . . .
H82_1 H 1.369130 0.719205 0.414171 0.598 Uiso 1 1 calc R U . . .
C83_1 C 1.3740(8) 0.7294(9) 0.4697(12) 0.47(2) Uani 1 1 d DG U . . .
H83_1 H 1.387130 0.720442 0.475012 0.560 Uiso 1 1 calc R U . . .
C84_1 C 1.3655(7) 0.7432(8) 0.4981(9) 0.48(2) Uani 1 1 d DG U . . .
H84_1 H 1.372839 0.743718 0.522842 0.571 Uiso 1 1 calc R U . . .
C1_2 C 1.0654(13) 0.3103(13) 0.8545(13) 0.71(4) Uani 1 1 d DG U . . .
C2_2 C 1.0933(16) 0.3269(17) 0.8340(14) 0.73(4) Uani 1 1 d DG U . . .
H2_2 H 1.092664 0.333781 0.809439 0.872 Uiso 1 1 calc R U . . .
C3_2 C 1.1223(13) 0.3334(19) 0.8495(19) 0.79(5) Uani 1 1 d DG U . . .
H3_2 H 1.141381 0.344688 0.835486 0.950 Uiso 1 1 calc R U . . .
C4_2 C 1.1233(13) 0.3232(17) 0.885(2) 0.83(5) Uani 1 1 d DG U . . .
H4_2 H 1.143055 0.327675 0.896066 1.001 Uiso 1 1 calc R U . . .
C5_2 C 1.0953(15) 0.3067(18) 0.9060(16) 0.78(5) Uani 1 1 d DG U . . .
H5_2 H 1.096012 0.299756 0.930599 0.933 Uiso 1 1 calc R U . . .
C6_2 C 1.0664(13) 0.3002(17) 0.8905(13) 0.72(4) Uani 1 1 d DG U . . .
H6_2 H 1.047295 0.288849 0.904552 0.867 Uiso 1 1 calc R U . . .
C7_2 C 1.0350(14) 0.3037(16) 0.8342(12) 0.60(3) Uani 1 1 d D U . . .
H7_2 H 1.032595 0.322774 0.838064 0.720 Uiso 1 1 calc R U . . .
C8_2 C 1.0042(12) 0.2742(13) 0.8512(13) 0.50(3) Uani 1 1 d D U . . .
H8A_2 H 0.986546 0.278708 0.850974 0.746 Uiso 1 1 calc R U . . .
H8B_2 H 1.008490 0.270619 0.876835 0.746 Uiso 1 1 calc R U . . .
H8C_2 H 0.998374 0.255195 0.836164 0.746 Uiso 1 1 calc R U . . .
N9_2 N 1.0346(12) 0.2988(12) 0.7929(10) 0.486(18) Uani 1 1 d D U . . .
H9_2 H 1.035843 0.282329 0.784859 0.583 Uiso 1 1 calc R U . . .
C10_2 C 1.0324(12) 0.3189(12) 0.7662(7) 0.368(16) Uani 1 1 d D U . . .
O11_2 O 1.0228(6) 0.3356(6) 0.7790(5) 0.315(9) Uani 1 1 d D U . . .
N12_2 N 1.0162(4) 0.3251(5) 0.7038(6) 0.285(8) Uani 1 1 d DG U . . .
C13_2 C 1.0353(6) 0.3178(6) 0.7259(5) 0.339(12) Uani 1 1 d DG U . . .
C14_2 C 1.0527(6) 0.3052(7) 0.7099(7) 0.367(15) Uani 1 1 d DG U . . .
H14_2 H 1.065741 0.300255 0.725027 0.441 Uiso 1 1 calc R U . . .
C15_2 C 1.0510(6) 0.2997(7) 0.6717(7) 0.389(16) Uani 1 1 d DG U . . .
H15_2 H 1.062833 0.291078 0.660727 0.467 Uiso 1 1 calc R U . . .
C16_2 C 1.0319(7) 0.3069(7) 0.6496(5) 0.343(13) Uani 1 1 d DG U . . .
H16_2 H 1.030684 0.303215 0.623450 0.412 Uiso 1 1 calc R U . . .
C17_2 C 1.0145(5) 0.3196(5) 0.6656(6) 0.292(11) Uani 1 1 d DG U . . .
C18_2 C 0.9925(7) 0.3286(7) 0.6495(7) 0.257(9) Uani 1 1 d D U . . .
O19_2 O 0.9724(4) 0.3324(4) 0.6656(4) 0.232(5) Uani 1 1 d D U . . .
N20_2 N 0.9972(6) 0.3335(6) 0.6114(6) 0.284(8) Uani 1 1 d D U . . .
H20_2 H 1.010752 0.329079 0.600524 0.340 Uiso 1 1 calc R U . . .
C21_2 C 0.9810(5) 0.3456(6) 0.5883(6) 0.275(10) Uani 1 1 d DG U . . .
C22_2 C 0.9757(5) 0.3347(5) 0.5517(6) 0.321(12) Uani 1 1 d DG U . . .
H22_2 H 0.982578 0.320501 0.543573 0.386 Uiso 1 1 calc R U . . .
C23_2 C 0.9602(5) 0.3446(6) 0.5271(5) 0.337(12) Uani 1 1 d DG U . . .
H23_2 H 0.956616 0.337225 0.502057 0.405 Uiso 1 1 calc R U . . .
C24_2 C 0.9501(5) 0.3654(6) 0.5390(5) 0.260(9) Uani 1 1 d DG U . . .
C25_2 C 0.9554(6) 0.3763(5) 0.5756(6) 0.329(13) Uani 1 1 d DG U . . .
H25_2 H 0.948492 0.390482 0.583804 0.394 Uiso 1 1 calc R U . . .
C26_2 C 0.9708(5) 0.3663(6) 0.6003(5) 0.330(12) Uani 1 1 d DG U . . .
H26_2 H 0.974454 0.373757 0.625320 0.396 Uiso 1 1 calc R U . . .
C27_2 C 0.9337(3) 0.3772(3) 0.5115(4) 0.213(6) Uani 1 1 d DG U . . .
C28_2 C 0.9396(3) 0.3782(3) 0.4735(4) 0.197(6) Uani 1 1 d DG U . . .
H28_2 H 0.952811 0.370412 0.464136 0.236 Uiso 1 1 calc R U . . .
C29_2 C 0.9262(3) 0.3905(3) 0.4491(3) 0.194(6) Uani 1 1 d DG U . . .
C30_2 C 0.9069(3) 0.4019(3) 0.4627(4) 0.193(6) Uani 1 1 d DG U . . .
H30_2 H 0.897807 0.410365 0.446028 0.231 Uiso 1 1 calc R U . . .
C31_2 C 0.9010(3) 0.4009(3) 0.5007(4) 0.193(6) Uani 1 1 d DG U . . .
C32_2 C 0.9144(3) 0.3885(3) 0.5251(3) 0.200(6) Uani 1 1 d DG U . . .
H32_2 H 0.910313 0.387854 0.551108 0.240 Uiso 1 1 calc R U . . .
C33_2 C 0.9302(4) 0.3911(5) 0.4053(4) 0.225(7) Uani 1 1 d DG U . . .
C34_2 C 0.9417(5) 0.3724(5) 0.3902(4) 0.313(12) Uani 1 1 d DG U . . .
H34_2 H 0.944777 0.358288 0.405761 0.375 Uiso 1 1 calc R U . . .
C35_2 C 0.9488(5) 0.3744(5) 0.3524(5) 0.323(12) Uani 1 1 d DG U . . .
H35_2 H 0.956680 0.361645 0.342131 0.388 Uiso 1 1 calc R U . . .
C36_2 C 0.9443(4) 0.3951(5) 0.3297(3) 0.219(7) Uani 1 1 d DG U . . .
C37_2 C 0.9328(5) 0.4138(5) 0.3448(5) 0.301(11) Uani 1 1 d DG U . . .
H37_2 H 0.929743 0.427955 0.329306 0.361 Uiso 1 1 calc R U . . .
C38_2 C 0.9257(4) 0.4118(5) 0.3826(5) 0.288(11) Uani 1 1 d DG U . . .
H38_2 H 0.917840 0.424598 0.392936 0.346 Uiso 1 1 calc R U . . .
N39_2 N 0.9541(4) 0.3972(4) 0.2907(5) 0.232(6) Uani 1 1 d D U . . .
H39_2 H 0.950371 0.409800 0.276605 0.278 Uiso 1 1 calc R U . . .
C40_2 C 0.9675(6) 0.3830(6) 0.2738(6) 0.237(9) Uani 1 1 d D U . . .
O41_2 O 0.9729(3) 0.3638(4) 0.2903(4) 0.225(5) Uani 1 1 d D U . . .
N42_2 N 0.9964(4) 0.3806(4) 0.2216(4) 0.248(7) Uani 1 1 d DG U . . .
C43_2 C 0.9753(4) 0.3902(4) 0.2340(4) 0.238(7) Uani 1 1 d DG U . . .
C44_2 C 0.9636(5) 0.4039(5) 0.2092(6) 0.309(11) Uani 1 1 d DG U . . .
H44_2 H 0.949170 0.410491 0.217718 0.370 Uiso 1 1 calc R U . . .
C45_2 C 0.9729(6) 0.4080(6) 0.1721(5) 0.314(12) Uani 1 1 d DG U . . .
H45_2 H 0.964883 0.417388 0.155145 0.377 Uiso 1 1 calc R U . . .
C46_2 C 0.9940(5) 0.3984(5) 0.1597(4) 0.287(11) Uani 1 1 d DG U . . .
H46_2 H 1.000346 0.401195 0.134274 0.344 Uiso 1 1 calc R U . . .
C47_2 C 1.0057(4) 0.3847(5) 0.1845(5) 0.255(8) Uani 1 1 d DG U . . .
C48_2 C 1.0294(7) 0.3755(8) 0.1775(8) 0.282(10) Uani 1 1 d D U . . .
O49_2 O 1.0446(5) 0.3701(5) 0.2006(5) 0.282(7) Uani 1 1 d D U . . .
N50_2 N 1.0362(6) 0.3729(7) 0.1391(6) 0.325(10) Uani 1 1 d D U . . .
H50_2 H 1.024907 0.375308 0.121494 0.390 Uiso 1 1 calc R U . . .
C51_2 C 1.0619(7) 0.3664(10) 0.1289(10) 0.384(16) Uani 1 1 d D U . . .
H51_2 H 1.060709 0.349133 0.145272 0.461 Uiso 1 1 calc R U . . .
C52_2 C 1.0568(12) 0.3551(13) 0.0873(12) 0.46(3) Uani 1 1 d D U . . .
H52A_2 H 1.077397 0.360502 0.076163 0.695 Uiso 1 1 calc R U . . .
H52B_2 H 1.047354 0.365728 0.073357 0.695 Uiso 1 1 calc R U . . .
H52C_2 H 1.042516 0.331956 0.086212 0.695 Uiso 1 1 calc R U . . .
C53_2 C 1.0931(6) 0.3972(9) 0.1359(10) 0.46(2) Uani 1 1 d DG U . . .
C54_2 C 1.1025(8) 0.4212(11) 0.1095(12) 0.62(3) Uani 1 1 d DG U . . .
H54_2 H 1.087013 0.422352 0.094416 0.741 Uiso 1 1 calc R U . . .
C55_2 C 1.1346(9) 0.4435(11) 0.1051(13) 0.62(3) Uani 1 1 d DG U . . .
H55_2 H 1.141070 0.459923 0.086994 0.742 Uiso 1 1 calc R U . . .
C56_2 C 1.1573(6) 0.4418(11) 0.1271(13) 0.62(4) Uani 1 1 d DG U . . .
H56_2 H 1.179282 0.457046 0.124091 0.745 Uiso 1 1 calc R U . . .
C57_2 C 1.1479(7) 0.4178(11) 0.1535(11) 0.49(2) Uani 1 1 d DG U . . .
H57_2 H 1.163438 0.416598 0.168611 0.589 Uiso 1 1 calc R U . . .
C58_2 C 1.1158(8) 0.3954(9) 0.1580(8) 0.44(2) Uani 1 1 d DG U . . .
H58_2 H 1.109381 0.379026 0.176033 0.532 Uiso 1 1 calc R U . . .
C59_2 C 0.8788(3) 0.4133(4) 0.5159(4) 0.194(6) Uani 1 1 d DG U . . .
C60_2 C 0.8757(3) 0.4366(4) 0.4967(4) 0.226(8) Uani 1 1 d DG U . . .
H60_2 H 0.887875 0.445787 0.474716 0.272 Uiso 1 1 calc R U . . .
C61_2 C 0.8549(4) 0.4464(3) 0.5095(4) 0.222(7) Uani 1 1 d DG U . . .
H61_2 H 0.852843 0.462258 0.496383 0.267 Uiso 1 1 calc R U . . .
C62_2 C 0.8372(3) 0.4329(4) 0.5417(4) 0.198(6) Uani 1 1 d DG U . . .
C63_2 C 0.8402(3) 0.4097(4) 0.5609(3) 0.214(7) Uani 1 1 d DG U . . .
H63_2 H 0.828054 0.400478 0.582846 0.257 Uiso 1 1 calc R U . . .
C64_2 C 0.8610(3) 0.3999(3) 0.5480(4) 0.197(6) Uani 1 1 d DG U . . .
H64_2 H 0.863086 0.384006 0.561179 0.236 Uiso 1 1 calc R U . . .
N65_2 N 0.8169(4) 0.4456(4) 0.5566(5) 0.228(6) Uani 1 1 d D U . . .
H65_2 H 0.812785 0.442714 0.580654 0.273 Uiso 1 1 calc R U . . .
C66_2 C 0.8041(5) 0.4609(6) 0.5380(7) 0.223(8) Uani 1 1 d D U . . .
O67_2 O 0.8037(3) 0.4610(4) 0.5044(5) 0.238(6) Uani 1 1 d D U . . .
N68_2 N 0.7758(4) 0.4883(5) 0.5429(4) 0.262(8) Uani 1 1 d DG U . . .
C69_2 C 0.7850(4) 0.4692(5) 0.5617(5) 0.271(9) Uani 1 1 d DG U . . .
C70_2 C 0.7746(5) 0.4593(5) 0.5979(5) 0.303(11) Uani 1 1 d DG U . . .
H70_2 H 0.780955 0.446259 0.610786 0.363 Uiso 1 1 calc R U . . .
C71_2 C 0.7549(5) 0.4686(6) 0.6154(4) 0.322(12) Uani 1 1 d DG U . . .
H71_2 H 0.747756 0.461816 0.640136 0.386 Uiso 1 1 calc R U . . .
C72_2 C 0.7456(5) 0.4877(6) 0.5966(6) 0.320(12) Uani 1 1 d DG U . . .
H72_2 H 0.732123 0.494007 0.608493 0.385 Uiso 1 1 calc R U . . .
C73_2 C 0.7560(5) 0.4976(5) 0.5603(6) 0.289(10) Uani 1 1 d DG U . . .
C74_2 C 0.7530(8) 0.5188(8) 0.5348(8) 0.300(12) Uani 1 1 d D U . . .
O75_2 O 0.7666(5) 0.5308(5) 0.5057(7) 0.313(9) Uani 1 1 d D U . . .
N76_2 N 0.7319(6) 0.5296(7) 0.5512(8) 0.342(11) Uani 1 1 d D U . . .
H76_2 H 0.725052 0.524952 0.574346 0.410 Uiso 1 1 calc R U . . .
C77_2 C 0.7228(9) 0.5491(9) 0.5266(13) 0.420(17) Uani 1 1 d D U . . .
H77_2 H 0.731149 0.550310 0.500775 0.504 Uiso 1 1 calc R U . . .
C78_2 C 0.6860(8) 0.5336(11) 0.5257(13) 0.41(2) Uani 1 1 d D U . . .
H78A_2 H 0.679639 0.540900 0.503523 0.611 Uiso 1 1 calc R U . . .
H78B_2 H 0.678823 0.539882 0.548115 0.611 Uiso 1 1 calc R U . . .
H78C_2 H 0.676176 0.510384 0.525032 0.611 Uiso 1 1 calc R U . . .
C79_2 C 0.7384(11) 0.5813(8) 0.5438(14) 0.55(3) Uani 1 1 d DG U . . .
C80_2 C 0.7669(13) 0.6071(12) 0.5316(15) 0.59(3) Uani 1 1 d DG U . . .
H80_2 H 0.775651 0.606179 0.508277 0.709 Uiso 1 1 calc R U . . .
C81_2 C 0.7826(10) 0.6342(9) 0.554(2) 0.61(4) Uani 1 1 d DG U . . .
H81_2 H 0.802117 0.651858 0.545381 0.731 Uiso 1 1 calc R U . . .
C82_2 C 0.7699(15) 0.6356(11) 0.5879(18) 0.64(4) Uani 1 1 d DG U . . .
H82_2 H 0.780599 0.654131 0.602929 0.766 Uiso 1 1 calc R U . . .
C83_2 C 0.7414(16) 0.6098(13) 0.6000(13) 0.58(3) Uani 1 1 d DG U . . .
H83_2 H 0.732614 0.610724 0.623373 0.693 Uiso 1 1 calc R U . . .
C84_2 C 0.7256(11) 0.5827(10) 0.5780(15) 0.53(3) Uani 1 1 d DG U . . .
H84_2 H 0.706147 0.565044 0.586269 0.630 Uiso 1 1 calc R U . . .
CL1_3 Cl 1.000000 0.473(2) 0.500000 0.86(4) Uiso 1 2 d DS U P . .
O11_3 O 0.9713(19) 0.4752(19) 0.495(2) 0.66(4) Uiso 1 1 d D U . . .
O12_3 O 1.0098(17) 0.4625(17) 0.467(2) 0.70(4) Uiso 1 1 d D U . . .
CL2_3 Cl 0.9587(5) 0.6283(5) 0.4239(5) 0.458(7) Uiso 1 1 d D U . . .
O21_3 O 0.9348(8) 0.5957(7) 0.4122(10) 0.463(16) Uiso 1 1 d D U . . .
O22_3 O 0.9496(8) 0.6387(8) 0.4572(8) 0.440(15) Uiso 1 1 d D U . . .
O23_3 O 0.9880(7) 0.6283(9) 0.4285(9) 0.451(16) Uiso 1 1 d D U . . .
O24_3 O 0.9661(17) 0.6517(14) 0.3936(15) 0.95(8) Uiso 1 1 d D U . . .
CL3_3 Cl 1.0796(14) 0.3465(13) 0.5461(16) 1.07(4) Uiso 1 1 d D U . . .
O31_3 O 1.090(3) 0.372(3) 0.575(3) 1.06(9) Uiso 1 1 d D U . . .
O32_3 O 1.102(3) 0.335(3) 0.545(4) 1.09(10) Uiso 1 1 d D U . . .
O33_3 O 1.0479(19) 0.322(3) 0.555(4) 1.07(10) Uiso 1 1 d D U . . .
O34_3 O 1.074(3) 0.355(3) 0.508(2) 1.09(10) Uiso 1 1 d D U . . .
CL4_3 Cl 0.8250(12) 0.1776(12) 0.7858(11) 0.58(2) Uiso 0.5 1 d D U P . .
O41_3 O 0.8549(16) 0.195(2) 0.8084(19) 0.53(4) Uiso 0.5 1 d D U P . .
O42_3 O 0.8313(8) 0.1687(8) 0.750000 0.58(3) Uiso 1 2 d DS U P . .
O43_3 O 0.804(2) 0.1510(18) 0.809(2) 0.66(7) Uiso 0.5 1 d D U P . .
O44_3 O 0.8061(16) 0.1938(17) 0.7818(17) 0.46(3) Uiso 0.5 1 d D U P . .
O1_4 O 0.9459(4) 0.4730(2) 0.250000 0.227(6) Uiso 1 2 d S . P . .
O2_4 O 0.6732(4) 0.4945(4) 0.6416(4) 0.274(6) Uiso 1 1 d . . . . .
O3_4 O 1.333333 0.666667 0.6742(16) 0.43(2) Uiso 1 3 d S . P . .
O4_4 O 0.8195(12) 0.4272(11) 0.6489(13) 0.52(2) Uiso 1 1 d . . . . .
O5_4 O 1.333333 0.666667 0.5871(17) 0.45(3) Uiso 1 3 d S . P . .
 
loop_
 _atom_site_aniso_label
 _atom_site_aniso_U_11
 _atom_site_aniso_U_22
 _atom_site_aniso_U_33
 _atom_site_aniso_U_23
 _atom_site_aniso_U_13
 _atom_site_aniso_U_12
CD1 0.2337(17) 0.2196(16) 0.2413(16) 0.0221(11) -0.0178(11) 0.1025(12)
CD2 0.1860(16) 0.297(2) 0.323(2) 0.0117(16) -0.0148(13) 0.1336(15)
C1_1 0.58(4) 0.44(3) 0.99(6) -0.04(4) 0.18(4) 0.28(3)
C2_1 0.59(4) 0.45(3) 0.99(6) -0.04(4) 0.18(4) 0.28(3)
C3_1 0.59(4) 0.46(3) 1.00(6) -0.05(4) 0.18(4) 0.27(3)
C4_1 0.60(4) 0.47(3) 1.00(6) -0.04(4) 0.18(4) 0.26(3)
C5_1 0.59(4) 0.47(3) 1.00(6) -0.04(4) 0.19(4) 0.27(3)
C6_1 0.59(4) 0.46(3) 1.00(6) -0.04(4) 0.18(4) 0.27(3)
C7_1 0.57(4) 0.41(3) 0.98(6) -0.02(4) 0.17(4) 0.30(3)
C8_1 0.50(6) 0.43(5) 0.98(10) 0.27(7) -0.09(6) 0.27(5)
N9_1 0.33(3) 0.26(2) 0.67(5) 0.10(3) 0.09(3) 0.157(18)
C10_1 0.20(2) 0.30(3) 0.46(3) 0.06(3) 0.02(3) 0.11(2)
O11_1 0.232(15) 0.264(16) 0.391(19) 0.044(14) -0.023(15) 0.125(13)
N12_1 0.221(16) 0.192(13) 0.290(16) -0.005(12) 0.011(12) 0.073(13)
C13_1 0.179(18) 0.23(2) 0.39(3) 0.01(2) -0.054(19) 0.068(17)
C14_1 0.21(2) 0.24(2) 0.45(3) 0.07(2) -0.06(2) 0.056(18)
C15_1 0.176(19) 0.29(3) 0.44(3) 0.07(3) 0.01(2) 0.065(19)
C16_1 0.199(19) 0.23(2) 0.44(3) 0.07(2) -0.01(2) 0.034(19)
C17_1 0.185(18) 0.22(2) 0.32(2) 0.031(17) -0.020(17) 0.072(16)
C18_1 0.19(2) 0.226(19) 0.204(16) 0.006(14) -0.030(14) 0.088(17)
O19_1 0.203(12) 0.231(13) 0.224(11) -0.019(9) -0.013(8) 0.082(11)
N20_1 0.208(14) 0.264(17) 0.221(14) 0.049(12) 0.003(10) 0.100(13)
C21_1 0.180(17) 0.239(19) 0.239(17) 0.057(15) 0.006(13) 0.081(15)
C22_1 0.221(18) 0.24(2) 0.30(2) 0.075(17) -0.040(16) 0.093(15)
C23_1 0.200(18) 0.179(17) 0.291(19) 0.034(14) -0.071(15) 0.056(14)
C24_1 0.176(15) 0.218(17) 0.211(14) 0.014(12) -0.020(12) 0.083(13)
C25_1 0.177(15) 0.229(18) 0.282(19) 0.073(15) -0.049(14) 0.077(13)
C26_1 0.181(17) 0.27(2) 0.29(2) 0.068(18) -0.035(15) 0.094(15)
C27_1 0.157(13) 0.192(15) 0.208(14) 0.002(11) -0.056(11) 0.062(12)
C28_1 0.147(13) 0.186(15) 0.235(15) -0.003(11) -0.032(11) 0.072(12)
C29_1 0.171(15) 0.178(16) 0.254(16) 0.019(12) -0.001(13) 0.075(13)
C30_1 0.188(15) 0.162(14) 0.211(13) 0.030(11) -0.018(12) 0.062(12)
C31_1 0.190(14) 0.158(13) 0.227(15) 0.025(11) -0.004(12) 0.096(12)
C32_1 0.183(15) 0.210(17) 0.217(14) 0.011(12) -0.049(12) 0.092(13)
C33_1 0.192(16) 0.208(18) 0.293(19) 0.021(14) 0.014(15) 0.113(15)
C34_1 0.163(16) 0.25(2) 0.35(2) 0.062(18) -0.026(17) 0.075(16)
C35_1 0.21(2) 0.26(2) 0.33(3) 0.078(19) -0.011(18) 0.086(18)
C36_1 0.176(17) 0.26(2) 0.258(18) 0.014(15) -0.013(14) 0.115(16)
C37_1 0.165(16) 0.26(2) 0.33(2) 0.093(18) 0.035(16) 0.093(16)
C38_1 0.182(17) 0.27(2) 0.28(2) 0.088(17) 0.011(13) 0.102(16)
N39_1 0.219(16) 0.257(18) 0.286(16) 0.009(13) -0.053(14) 0.094(15)
C40_1 0.22(2) 0.21(2) 0.34(3) -0.037(18) -0.08(2) 0.12(2)
O41_1 0.198(13) 0.248(16) 0.322(15) 0.003(12) -0.011(11) 0.128(12)
N42_1 0.211(15) 0.40(2) 0.38(2) 0.016(19) -0.001(16) 0.239(16)
C43_1 0.24(2) 0.37(3) 0.32(2) 0.07(2) 0.058(18) 0.17(2)
C44_1 0.32(3) 0.37(3) 0.36(3) 0.09(2) -0.05(2) 0.21(2)
C45_1 0.32(3) 0.36(3) 0.43(4) 0.06(3) -0.04(3) 0.20(2)
C46_1 0.27(3) 0.42(4) 0.48(4) 0.09(3) -0.01(3) 0.23(2)
C47_1 0.27(2) 0.40(3) 0.38(3) 0.06(3) 0.03(2) 0.20(2)
C48_1 0.30(3) 0.47(4) 0.46(4) 0.10(4) -0.03(3) 0.21(3)
O49_1 0.247(18) 0.44(3) 0.46(3) 0.07(3) -0.08(2) 0.182(19)
N50_1 0.40(3) 0.62(4) 0.59(4) 0.16(4) -0.02(3) 0.35(3)
C51_1 0.41(3) 1.01(6) 0.65(5) 0.17(4) -0.07(3) 0.38(4)
C52_1 0.44(5) 1.06(13) 0.70(10) 0.22(9) -0.12(6) 0.21(7)
C53_1 0.43(3) 1.02(5) 0.66(5) 0.17(4) -0.06(3) 0.37(4)
C54_1 0.45(3) 1.03(6) 0.66(5) 0.17(4) -0.05(3) 0.37(4)
C55_1 0.45(3) 1.04(6) 0.66(5) 0.16(4) -0.05(3) 0.37(4)
C56_1 0.44(3) 1.04(6) 0.66(5) 0.16(5) -0.04(3) 0.37(4)
C57_1 0.44(3) 1.03(6) 0.66(5) 0.17(5) -0.05(3) 0.38(4)
C58_1 0.44(3) 1.03(6) 0.66(5) 0.17(4) -0.06(3) 0.38(4)
C59_1 0.202(16) 0.211(17) 0.243(17) 0.000(13) -0.010(13) 0.106(14)
C60_1 0.172(16) 0.22(2) 0.272(19) -0.010(14) -0.035(14) 0.061(14)
C61_1 0.146(14) 0.195(16) 0.30(2) 0.009(14) -0.037(13) 0.054(13)
C62_1 0.169(18) 0.207(18) 0.31(2) 0.024(15) -0.028(15) 0.062(15)
C63_1 0.200(19) 0.26(3) 0.47(3) 0.14(2) -0.05(2) 0.062(18)
C64_1 0.173(17) 0.22(2) 0.44(3) 0.08(2) -0.047(19) 0.045(15)
N65_1 0.162(13) 0.37(3) 0.283(18) 0.045(16) -0.023(12) 0.102(15)
C66_1 0.151(18) 0.34(3) 0.26(2) 0.01(2) 0.003(16) 0.054(18)
O67_1 0.199(13) 0.204(12) 0.300(16) -0.006(11) -0.028(11) 0.028(10)
N68_1 0.172(14) 0.29(2) 0.313(19) -0.071(15) -0.043(14) 0.044(14)
C69_1 0.171(19) 0.40(3) 0.32(3) -0.03(2) -0.073(19) 0.025(19)
C70_1 0.148(17) 0.43(4) 0.39(3) 0.03(3) -0.06(2) 0.03(2)
C71_1 0.20(2) 0.48(4) 0.43(4) 0.13(3) -0.01(2) 0.09(3)
C72_1 0.20(2) 0.37(4) 0.40(4) 0.06(3) -0.08(2) 0.01(2)
C73_1 0.22(2) 0.25(2) 0.35(3) -0.013(18) -0.03(2) 0.074(19)
C74_1 0.23(2) 0.29(3) 0.32(3) -0.03(2) -0.05(2) 0.02(2)
O75_1 0.202(14) 0.292(17) 0.282(17) -0.048(13) -0.022(11) 0.047(12)
N76_1 0.190(18) 0.42(3) 0.44(3) 0.02(3) -0.025(18) 0.09(2)
C77_1 0.25(3) 0.45(5) 0.38(4) 0.04(3) -0.05(3) 0.04(3)
C78_1 0.26(3) 0.60(7) 0.34(3) -0.01(4) -0.02(3) 0.00(4)
C79_1 0.36(4) 0.48(4) 0.38(3) 0.01(3) -0.03(3) 0.12(3)
C80_1 0.47(5) 0.57(6) 0.40(4) -0.03(4) -0.03(4) 0.21(4)
C81_1 0.50(6) 0.65(6) 0.38(4) -0.01(4) -0.05(4) 0.23(4)
C82_1 0.41(5) 0.65(6) 0.37(4) -0.02(4) -0.03(4) 0.22(4)
C83_1 0.42(4) 0.58(5) 0.31(4) -0.02(4) 0.01(4) 0.18(3)
C84_1 0.36(4) 0.53(5) 0.37(4) -0.01(4) -0.02(3) 0.11(3)
C1_2 0.72(6) 0.83(7) 0.52(5) 0.06(6) -0.17(5) 0.34(6)
C2_2 0.67(6) 0.84(8) 0.55(6) -0.05(6) -0.19(6) 0.30(8)
C3_2 0.70(6) 0.87(9) 0.57(7) -0.06(7) -0.26(7) 0.22(8)
C4_2 0.69(7) 0.90(9) 0.65(8) -0.01(7) -0.26(7) 0.20(8)
C5_2 0.66(8) 0.88(9) 0.60(7) 0.01(7) -0.25(6) 0.24(8)
C6_2 0.70(7) 0.84(8) 0.58(6) 0.05(6) -0.22(6) 0.35(7)
C7_2 0.68(6) 0.76(6) 0.41(4) 0.15(5) -0.08(5) 0.40(5)
C8_2 0.71(6) 0.46(6) 0.42(5) 0.06(4) 0.05(5) 0.37(5)
N9_2 0.58(4) 0.66(5) 0.38(3) 0.12(4) 0.02(3) 0.44(4)
C10_2 0.42(3) 0.53(4) 0.26(2) 0.05(3) 0.01(2) 0.31(3)
O11_2 0.31(2) 0.39(2) 0.268(15) -0.004(15) -0.057(13) 0.196(18)
N12_2 0.30(2) 0.30(2) 0.298(18) 0.053(17) -0.033(16) 0.176(16)
C13_2 0.40(3) 0.40(3) 0.30(2) 0.07(2) 0.04(2) 0.26(3)
C14_2 0.43(4) 0.52(4) 0.32(3) 0.07(3) 0.04(3) 0.36(3)
C15_2 0.42(3) 0.56(4) 0.38(3) 0.03(3) 0.05(3) 0.39(3)
C16_2 0.40(3) 0.43(3) 0.37(3) 0.07(2) 0.01(2) 0.33(3)
C17_2 0.31(3) 0.34(3) 0.31(2) 0.06(2) 0.01(2) 0.23(2)
C18_2 0.31(3) 0.29(2) 0.27(2) 0.029(18) 0.000(19) 0.22(2)
O19_2 0.233(14) 0.238(12) 0.240(12) 0.035(9) 0.027(9) 0.127(11)
N20_2 0.35(2) 0.35(2) 0.239(14) 0.027(16) 0.008(15) 0.240(19)
C21_2 0.34(2) 0.35(3) 0.236(19) 0.083(19) 0.059(18) 0.24(2)
C22_2 0.40(3) 0.48(3) 0.243(19) 0.09(2) 0.04(2) 0.34(3)
C23_2 0.42(3) 0.50(4) 0.235(19) 0.05(2) 0.05(2) 0.34(3)
C24_2 0.28(2) 0.34(3) 0.245(17) 0.058(18) 0.070(16) 0.215(19)
C25_2 0.43(3) 0.45(3) 0.26(2) 0.03(2) 0.01(2) 0.32(3)
C26_2 0.39(3) 0.46(4) 0.28(2) 0.09(2) 0.058(19) 0.31(3)
C27_2 0.184(16) 0.231(17) 0.223(16) 0.023(13) 0.049(13) 0.104(12)
C28_2 0.181(14) 0.218(16) 0.222(14) -0.036(13) 0.019(13) 0.123(12)
C29_2 0.158(14) 0.218(16) 0.234(14) -0.010(12) 0.024(12) 0.113(11)
C30_2 0.169(14) 0.187(14) 0.220(14) 0.041(11) 0.043(11) 0.087(11)
C31_2 0.163(13) 0.231(16) 0.188(13) 0.020(11) 0.048(11) 0.100(11)
C32_2 0.192(15) 0.247(17) 0.186(13) 0.004(12) 0.032(11) 0.127(13)
C33_2 0.237(17) 0.28(2) 0.212(14) -0.014(14) 0.033(13) 0.167(15)
C34_2 0.45(3) 0.45(3) 0.180(16) 0.073(18) 0.067(18) 0.34(3)
C35_2 0.45(3) 0.43(3) 0.232(19) 0.07(2) 0.11(2) 0.33(3)
C36_2 0.269(19) 0.29(2) 0.165(14) 0.022(13) -0.015(12) 0.192(16)
C37_2 0.32(3) 0.39(3) 0.26(2) 0.01(2) 0.03(2) 0.24(2)
C38_2 0.29(2) 0.42(3) 0.240(19) 0.03(2) 0.017(18) 0.24(2)
N39_2 0.254(17) 0.254(16) 0.215(13) -0.011(12) -0.014(12) 0.147(13)
C40_2 0.26(2) 0.27(2) 0.210(18) -0.018(17) -0.028(15) 0.159(18)
O41_2 0.222(11) 0.266(15) 0.207(10) 0.005(9) 0.023(8) 0.136(11)
N42_2 0.293(19) 0.292(18) 0.215(13) -0.043(13) -0.052(12) 0.189(15)
C43_2 0.30(2) 0.28(2) 0.213(16) -0.042(14) -0.063(15) 0.203(17)
C44_2 0.42(3) 0.42(3) 0.218(19) 0.00(2) 0.01(2) 0.31(3)
C45_2 0.34(3) 0.44(3) 0.25(2) 0.08(2) 0.04(2) 0.26(3)
C46_2 0.32(3) 0.40(3) 0.244(19) 0.004(19) -0.001(18) 0.26(2)
C47_2 0.27(2) 0.31(2) 0.240(19) -0.025(18) -0.029(17) 0.186(18)
C48_2 0.24(2) 0.33(3) 0.31(3) -0.03(2) -0.036(19) 0.168(19)
O49_2 0.259(16) 0.39(2) 0.262(14) -0.019(14) 0.002(11) 0.208(16)
N50_2 0.30(2) 0.45(3) 0.244(16) -0.055(19) -0.025(17) 0.20(2)
C51_2 0.26(3) 0.59(4) 0.33(3) -0.03(3) -0.01(2) 0.23(3)
C52_2 0.49(6) 0.61(7) 0.40(4) -0.05(4) 0.05(4) 0.36(5)
C53_2 0.27(3) 0.68(5) 0.37(3) 0.12(3) -0.04(3) 0.20(3)
C54_2 0.30(3) 0.81(6) 0.57(5) 0.25(5) -0.05(4) 0.15(4)
C55_2 0.24(3) 0.89(7) 0.58(5) 0.28(5) -0.03(4) 0.17(4)
C56_2 0.27(3) 0.89(7) 0.60(6) 0.24(5) 0.04(4) 0.21(4)
C57_2 0.29(3) 0.76(7) 0.50(5) 0.12(4) 0.03(3) 0.32(4)
C58_2 0.27(3) 0.71(6) 0.34(3) 0.03(3) 0.00(2) 0.24(3)
C59_2 0.129(11) 0.210(16) 0.233(16) 0.027(12) 0.037(11) 0.076(11)
C60_2 0.229(18) 0.24(2) 0.222(15) 0.053(13) 0.091(14) 0.129(16)
C61_2 0.193(17) 0.218(17) 0.257(18) 0.022(13) 0.059(13) 0.104(14)
C62_2 0.183(15) 0.254(19) 0.205(14) 0.022(12) 0.036(11) 0.145(14)
C63_2 0.184(15) 0.26(2) 0.228(15) 0.023(14) 0.038(12) 0.137(15)
C64_2 0.177(15) 0.207(15) 0.221(15) 0.026(11) 0.033(11) 0.107(13)
N65_2 0.193(14) 0.248(16) 0.259(14) 0.010(11) 0.039(11) 0.124(12)
C66_2 0.178(17) 0.29(2) 0.25(2) 0.020(19) 0.017(16) 0.160(15)
O67_2 0.185(10) 0.288(14) 0.266(13) -0.016(13) 0.004(11) 0.137(10)
N68_2 0.171(13) 0.38(2) 0.276(16) -0.016(14) -0.036(11) 0.171(15)
C69_2 0.188(18) 0.38(3) 0.29(2) 0.02(2) 0.023(17) 0.175(18)
C70_2 0.27(2) 0.45(3) 0.31(2) 0.02(2) 0.073(19) 0.27(2)
C71_2 0.32(3) 0.45(4) 0.29(2) 0.01(2) 0.04(2) 0.26(3)
C72_2 0.29(2) 0.42(3) 0.36(3) 0.02(3) -0.01(2) 0.26(2)
C73_2 0.23(2) 0.37(3) 0.33(2) 0.00(2) 0.01(2) 0.20(2)
C74_2 0.23(3) 0.35(3) 0.38(3) 0.00(2) -0.01(2) 0.19(2)
O75_2 0.229(17) 0.33(2) 0.43(3) 0.042(18) 0.017(15) 0.175(17)
N76_2 0.27(2) 0.42(3) 0.41(3) 0.01(2) -0.005(19) 0.23(2)
C77_2 0.39(3) 0.42(4) 0.59(5) -0.01(3) -0.03(4) 0.31(3)
C78_2 0.31(3) 0.54(5) 0.48(5) 0.02(4) 0.05(3) 0.29(3)
C79_2 0.58(5) 0.39(3) 0.70(6) -0.04(4) -0.03(5) 0.25(4)
C80_2 0.66(6) 0.40(5) 0.73(7) -0.05(5) 0.01(5) 0.27(4)
C81_2 0.70(7) 0.37(4) 0.70(8) -0.01(5) -0.02(6) 0.23(4)
C82_2 0.75(8) 0.38(5) 0.67(7) -0.03(5) -0.03(6) 0.19(5)
C83_2 0.67(7) 0.34(5) 0.64(6) -0.03(4) -0.09(6) 0.18(5)
C84_2 0.65(6) 0.32(4) 0.64(6) -0.04(4) -0.04(5) 0.26(4)
 
_geom_special_details
;
 All esds (except the esd in the dihedral angle between two l.s. planes)
 are estimated using the full covariance matrix.  The cell esds are taken
 into account individually in the estimation of esds in distances, angles
 and torsion angles; correlations between esds in cell parameters are only
 used when they are defined by crystal symmetry.  An approximate (isotropic)
 treatment of cell esds is used for estimating esds involving l.s. planes.
;
 
loop_
 _geom_bond_atom_site_label_1
 _geom_bond_atom_site_label_2
 _geom_bond_distance
 _geom_bond_site_symmetry_2
 _geom_bond_publ_flag
CD1 N12_2 2.390(17) . ?
CD1 N42_2 2.408(14) 9_766 ?
CD1 N12_1 2.420(15) . ?
CD1 O49_2 2.513(16) 9_766 ?
CD1 O11_1 2.522(18) . ?
CD1 O41_2 2.551(14) 9_766 ?
CD1 O11_2 2.556(19) . ?
CD1 O19_1 2.577(16) . ?
CD1 O19_2 2.588(15) . ?
CD2 N42_1 2.319(17) . ?
CD2 N68_1 2.383(17) 9_766 ?
CD2 N68_2 2.401(15) . ?
CD2 O75_2 2.48(2) . ?
CD2 O67_2 2.485(16) . ?
CD2 O41_1 2.491(17) . ?
CD2 O75_1 2.509(18) 9_766 ?
CD2 O67_1 2.530(16) 9_766 ?
CD2 O49_1 2.61(2) . ?
C1_1 C2_1 1.3900 . ?
C1_1 C6_1 1.3900 . ?
C1_1 C7_1 1.51(2) . ?
C2_1 C3_1 1.3900 . ?
C3_1 C4_1 1.3900 . ?
C4_1 C5_1 1.3900 . ?
C5_1 C6_1 1.3900 . ?
C7_1 N9_1 1.48(3) . ?
C7_1 C8_1 1.57(3) . ?
N9_1 C10_1 1.43(2) . ?
C10_1 O11_1 1.190(16) . ?
C10_1 C13_1 1.445(17) . ?
N12_1 C13_1 1.3900 . ?
N12_1 C17_1 1.3900 . ?
C13_1 C14_1 1.3900 . ?
C14_1 C15_1 1.3900 . ?
C15_1 C16_1 1.3900 . ?
C16_1 C17_1 1.3900 . ?
C17_1 C18_1 1.443(16) . ?
C18_1 O19_1 1.221(14) . ?
C18_1 N20_1 1.38(2) . ?
N20_1 C21_1 1.461(18) . ?
C21_1 C22_1 1.3900 . ?
C21_1 C26_1 1.3900 . ?
C22_1 C23_1 1.3900 . ?
C23_1 C24_1 1.3900 . ?
C24_1 C25_1 1.3900 . ?
C24_1 C27_1 1.573(13) . ?
C25_1 C26_1 1.3900 . ?
C27_1 C28_1 1.3900 . ?
C27_1 C32_1 1.3900 . ?
C28_1 C29_1 1.3900 . ?
C29_1 C30_1 1.3900 . ?
C29_1 C33_1 1.577(13) . ?
C30_1 C31_1 1.3900 . ?
C31_1 C32_1 1.3900 . ?
C31_1 C59_1 1.585(13) . ?
C33_1 C34_1 1.3900 . ?
C33_1 C38_1 1.3900 . ?
C34_1 C35_1 1.3900 . ?
C35_1 C36_1 1.3900 . ?
C36_1 C37_1 1.3900 . ?
C36_1 N39_1 1.485(19) . ?
C37_1 C38_1 1.3900 . ?
N39_1 C40_1 1.30(2) . ?
C40_1 O41_1 1.213(16) . ?
C40_1 C43_1 1.477(16) . ?
N42_1 C43_1 1.3900 . ?
N42_1 C47_1 1.3900 . ?
C43_1 C44_1 1.3900 . ?
C44_1 C45_1 1.3900 . ?
C45_1 C46_1 1.3900 . ?
C46_1 C47_1 1.3900 . ?
C47_1 C48_1 1.451(17) . ?
C48_1 O49_1 1.214(17) . ?
C48_1 N50_1 1.45(2) . ?
N50_1 C51_1 1.48(3) . ?
C51_1 C53_1 1.507(19) . ?
C51_1 C52_1 1.56(3) . ?
C53_1 C58_1 1.3900 . ?
C53_1 C54_1 1.3900 . ?
C54_1 C55_1 1.3900 . ?
C55_1 C56_1 1.3900 . ?
C56_1 C57_1 1.3900 . ?
C57_1 C58_1 1.3900 . ?
C59_1 C60_1 1.3900 . ?
C59_1 C64_1 1.3900 . ?
C60_1 C61_1 1.3900 . ?
C61_1 C62_1 1.3900 . ?
C62_1 C63_1 1.3900 . ?
C62_1 N65_1 1.525(19) . ?
C63_1 C64_1 1.3900 . ?
N65_1 C66_1 1.33(2) . ?
C66_1 O67_1 1.205(16) . ?
C66_1 C69_1 1.479(16) . ?
O67_1 CD2 2.530(16) 9_766 ?
N68_1 C69_1 1.3900 . ?
N68_1 C73_1 1.3900 . ?
N68_1 CD2 2.383(17) 9_766 ?
C69_1 C70_1 1.3900 . ?
C70_1 C71_1 1.3900 . ?
C71_1 C72_1 1.3900 . ?
C72_1 C73_1 1.3900 . ?
C73_1 C74_1 1.443(17) . ?
C74_1 O75_1 1.213(16) . ?
C74_1 N76_1 1.48(2) . ?
O75_1 CD2 2.509(18) 9_766 ?
N76_1 C77_1 1.50(2) . ?
C77_1 C79_1 1.499(19) . ?
C77_1 C78_1 1.56(2) . ?
C79_1 C80_1 1.3900 . ?
C79_1 C84_1 1.3900 . ?
C80_1 C81_1 1.3900 . ?
C81_1 C82_1 1.3900 . ?
C82_1 C83_1 1.3900 . ?
C83_1 C84_1 1.3900 . ?
C1_2 C2_2 1.3900 . ?
C1_2 C6_2 1.3900 . ?
C1_2 C7_2 1.53(3) . ?
C2_2 C3_2 1.3900 . ?
C3_2 C4_2 1.3900 . ?
C4_2 C5_2 1.3900 . ?
C5_2 C6_2 1.3900 . ?
C7_2 N9_2 1.50(4) . ?
C7_2 C8_2 1.58(4) . ?
N9_2 C10_2 1.41(3) . ?
C10_2 O11_2 1.21(2) . ?
C10_2 C13_2 1.45(2) . ?
N12_2 C13_2 1.3900 . ?
N12_2 C17_2 1.3900 . ?
C13_2 C14_2 1.3900 . ?
C14_2 C15_2 1.3900 . ?
C15_2 C16_2 1.3900 . ?
C16_2 C17_2 1.3900 . ?
C17_2 C18_2 1.456(18) . ?
C18_2 O19_2 1.223(18) . ?
C18_2 N20_2 1.39(2) . ?
N20_2 C21_2 1.45(2) . ?
C21_2 C22_2 1.3900 . ?
C21_2 C26_2 1.3900 . ?
C22_2 C23_2 1.3900 . ?
C23_2 C24_2 1.3900 . ?
C24_2 C25_2 1.3900 . ?
C24_2 C27_2 1.545(14) . ?
C25_2 C26_2 1.3900 . ?
C27_2 C28_2 1.3900 . ?
C27_2 C32_2 1.3900 . ?
C28_2 C29_2 1.3900 . ?
C29_2 C30_2 1.3900 . ?
C29_2 C33_2 1.579(13) . ?
C30_2 C31_2 1.3900 . ?
C31_2 C32_2 1.3900 . ?
C31_2 C59_2 1.571(13) . ?
C33_2 C34_2 1.3900 . ?
C33_2 C38_2 1.3900 . ?
C34_2 C35_2 1.3900 . ?
C35_2 C36_2 1.3900 . ?
C36_2 C37_2 1.3900 . ?
C36_2 N39_2 1.464(19) . ?
C37_2 C38_2 1.3900 . ?
N39_2 C40_2 1.31(2) . ?
C40_2 O41_2 1.234(18) . ?
C40_2 C43_2 1.472(18) . ?
O41_2 CD1 2.551(13) 9_766 ?
N42_2 C43_2 1.3900 . ?
N42_2 C47_2 1.3900 . ?
N42_2 CD1 2.408(14) 9_766 ?
C43_2 C44_2 1.3900 . ?
C44_2 C45_2 1.3900 . ?
C45_2 C46_2 1.3900 . ?
C46_2 C47_2 1.3900 . ?
C47_2 C48_2 1.445(19) . ?
C48_2 O49_2 1.223(19) . ?
C48_2 N50_2 1.44(3) . ?
O49_2 CD1 2.513(16) 9_766 ?
N50_2 C51_2 1.48(3) . ?
C51_2 C53_2 1.52(3) . ?
C51_2 C52_2 1.57(3) . ?
C53_2 C54_2 1.3900 . ?
C53_2 C58_2 1.3900 . ?
C54_2 C55_2 1.3900 . ?
C55_2 C56_2 1.3900 . ?
C56_2 C57_2 1.3900 . ?
C57_2 C58_2 1.3900 . ?
C59_2 C60_2 1.3900 . ?
C59_2 C64_2 1.3900 . ?
C60_2 C61_2 1.3900 . ?
C61_2 C62_2 1.3900 . ?
C62_2 C63_2 1.3900 . ?
C62_2 N65_2 1.491(18) . ?
C63_2 C64_2 1.3900 . ?
N65_2 C66_2 1.36(2) . ?
C66_2 O67_2 1.207(17) . ?
C66_2 C69_2 1.450(17) . ?
N68_2 C69_2 1.3900 . ?
N68_2 C73_2 1.3900 . ?
C69_2 C70_2 1.3900 . ?
C70_2 C71_2 1.3900 . ?
C71_2 C72_2 1.3900 . ?
C72_2 C73_2 1.3900 . ?
C73_2 C74_2 1.440(19) . ?
C74_2 O75_2 1.218(19) . ?
C74_2 N76_2 1.48(3) . ?
N76_2 C77_2 1.51(3) . ?
C77_2 C79_2 1.49(3) . ?
C77_2 C78_2 1.55(3) . ?
C79_2 C80_2 1.3900 . ?
C79_2 C84_2 1.3900 . ?
C80_2 C81_2 1.3900 . ?
C81_2 C82_2 1.3900 . ?
C82_2 C83_2 1.3900 . ?
C83_2 C84_2 1.3900 . ?
CL1_3 O11_3 1.45(3) . ?
CL1_3 O11_3 1.45(3) 9_766 ?
CL1_3 O12_3 1.46(3) . ?
CL1_3 O12_3 1.46(3) 9_766 ?
CL2_3 O23_3 1.43(2) . ?
CL2_3 O22_3 1.45(2) . ?
CL2_3 O21_3 1.48(2) . ?
CL2_3 O24_3 1.48(3) . ?
CL3_3 O33_3 1.43(4) . ?
CL3_3 O32_3 1.45(3) . ?
CL3_3 O34_3 1.48(4) . ?
CL3_3 O31_3 1.49(4) . ?
CL4_3 O43_3 1.43(4) . ?
CL4_3 O42_3 1.44(3) . ?
CL4_3 O44_3 1.48(4) . ?
CL4_3 O41_3 1.50(4) . ?
O42_3 CL4_3 1.44(3) 10_666 ?
 
loop_
 _geom_angle_atom_site_label_1
 _geom_angle_atom_site_label_2
 _geom_angle_atom_site_label_3
 _geom_angle
 _geom_angle_site_symmetry_1
 _geom_angle_site_symmetry_3
 _geom_angle_publ_flag
N12_2 CD1 N42_2 121.3(7) . 9_766 ?
N12_2 CD1 N12_1 120.8(6) . . ?
N42_2 CD1 N12_1 117.8(6) 9_766 . ?
N12_2 CD1 O49_2 134.9(7) . 9_766 ?
N42_2 CD1 O49_2 67.5(6) 9_766 9_766 ?
N12_1 CD1 O49_2 72.0(6) . 9_766 ?
N12_2 CD1 O11_1 76.3(7) . . ?
N42_2 CD1 O11_1 131.4(6) 9_766 . ?
N12_1 CD1 O11_1 67.7(6) . . ?
O49_2 CD1 O11_1 69.7(7) 9_766 . ?
N12_2 CD1 O41_2 73.9(6) . 9_766 ?
N42_2 CD1 O41_2 64.9(6) 9_766 9_766 ?
N12_1 CD1 O41_2 132.5(6) . 9_766 ?
O49_2 CD1 O41_2 132.5(6) 9_766 9_766 ?
O11_1 CD1 O41_2 150.0(6) . 9_766 ?
N12_2 CD1 O11_2 67.0(7) . . ?
N42_2 CD1 O11_2 72.4(7) 9_766 . ?
N12_1 CD1 O11_2 138.2(7) . . ?
O49_2 CD1 O11_2 76.5(7) 9_766 . ?
O11_1 CD1 O11_2 76.1(7) . . ?
O41_2 CD1 O11_2 89.2(7) 9_766 . ?
N12_2 CD1 O19_1 130.8(6) . . ?
N42_2 CD1 O19_1 73.1(5) 9_766 . ?
N12_1 CD1 O19_1 64.9(6) . . ?
O49_2 CD1 O19_1 94.3(6) 9_766 . ?
O11_1 CD1 O19_1 132.6(6) . . ?
O41_2 CD1 O19_1 72.3(5) 9_766 . ?
O11_2 CD1 O19_1 145.2(7) . . ?
N12_2 CD1 O19_2 65.4(6) . . ?
N42_2 CD1 O19_2 134.1(5) 9_766 . ?
N12_1 CD1 O19_2 72.2(5) . . ?
O49_2 CD1 O19_2 144.1(6) 9_766 . ?
O11_1 CD1 O19_2 94.4(6) . . ?
O41_2 CD1 O19_2 76.3(5) 9_766 . ?
O11_2 CD1 O19_2 132.4(7) . . ?
O19_1 CD1 O19_2 72.5(5) . . ?
N42_1 CD2 N68_1 118.2(7) . 9_766 ?
N42_1 CD2 N68_2 120.3(7) . . ?
N68_1 CD2 N68_2 121.1(6) 9_766 . ?
N42_1 CD2 O75_2 69.5(7) . . ?
N68_1 CD2 O75_2 132.7(8) 9_766 . ?
N68_2 CD2 O75_2 66.3(7) . . ?
N42_1 CD2 O67_2 134.2(5) . . ?
N68_1 CD2 O67_2 77.9(6) 9_766 . ?
N68_2 CD2 O67_2 67.0(6) . . ?
O75_2 CD2 O67_2 133.0(7) . . ?
N42_1 CD2 O41_1 65.8(6) . . ?
N68_1 CD2 O41_1 132.0(6) 9_766 . ?
N68_2 CD2 O41_1 79.9(6) . . ?
O75_2 CD2 O41_1 94.7(7) . . ?
O67_2 CD2 O41_1 72.3(5) . . ?
N42_1 CD2 O75_1 130.0(6) . 9_766 ?
N68_1 CD2 O75_1 67.8(7) 9_766 9_766 ?
N68_2 CD2 O75_1 70.4(6) . 9_766 ?
O75_2 CD2 O75_1 73.5(7) . 9_766 ?
O67_2 CD2 O75_1 95.7(6) . 9_766 ?
O41_1 CD2 O75_1 150.4(6) . 9_766 ?
N42_1 CD2 O67_1 78.1(6) . 9_766 ?
N68_1 CD2 O67_1 66.1(7) 9_766 9_766 ?
N68_2 CD2 O67_1 132.8(6) . 9_766 ?
O75_2 CD2 O67_1 147.4(7) . 9_766 ?
O67_2 CD2 O67_1 70.2(5) . 9_766 ?
O41_1 CD2 O67_1 68.8(6) . 9_766 ?
O75_1 CD2 O67_1 133.6(7) 9_766 9_766 ?
N42_1 CD2 O49_1 66.5(7) . . ?
N68_1 CD2 O49_1 71.1(9) 9_766 . ?
N68_2 CD2 O49_1 128.4(9) . . ?
O75_2 CD2 O49_1 71.2(10) . . ?
O67_2 CD2 O49_1 148.9(8) . . ?
O41_1 CD2 O49_1 132.1(7) . . ?
O75_1 CD2 O49_1 70.6(7) 9_766 . ?
O67_1 CD2 O49_1 98.6(8) 9_766 . ?
C2_1 C1_1 C6_1 120.0 . . ?
C2_1 C1_1 C7_1 119.8(12) . . ?
C6_1 C1_1 C7_1 120.1(12) . . ?
C3_1 C2_1 C1_1 120.0 . . ?
C2_1 C3_1 C4_1 120.0 . . ?
C5_1 C4_1 C3_1 120.0 . . ?
C4_1 C5_1 C6_1 120.0 . . ?
C5_1 C6_1 C1_1 120.0 . . ?
N9_1 C7_1 C1_1 119(3) . . ?
N9_1 C7_1 C8_1 104(3) . . ?
C1_1 C7_1 C8_1 108(3) . . ?
C10_1 N9_1 C7_1 119(3) . . ?
O11_1 C10_1 N9_1 115(2) . . ?
O11_1 C10_1 C13_1 127(2) . . ?
N9_1 C10_1 C13_1 118(2) . . ?
C10_1 O11_1 CD1 113.6(17) . . ?
C13_1 N12_1 C17_1 120.0 . . ?
C13_1 N12_1 CD1 116.5(10) . . ?
C17_1 N12_1 CD1 122.6(10) . . ?
C14_1 C13_1 N12_1 120.0 . . ?
C14_1 C13_1 C10_1 125.5(17) . . ?
N12_1 C13_1 C10_1 114.4(17) . . ?
C13_1 C14_1 C15_1 120.0 . . ?
C16_1 C15_1 C14_1 120.0 . . ?
C15_1 C16_1 C17_1 120.0 . . ?
C16_1 C17_1 N12_1 120.0 . . ?
C16_1 C17_1 C18_1 133.0(16) . . ?
N12_1 C17_1 C18_1 106.9(16) . . ?
O19_1 C18_1 N20_1 120.5(19) . . ?
O19_1 C18_1 C17_1 127(2) . . ?
N20_1 C18_1 C17_1 111.4(17) . . ?
C18_1 O19_1 CD1 110.5(14) . . ?
C18_1 N20_1 C21_1 128.3(16) . . ?
C22_1 C21_1 C26_1 120.0 . . ?
C22_1 C21_1 N20_1 117.3(13) . . ?
C26_1 C21_1 N20_1 122.5(12) . . ?
C21_1 C22_1 C23_1 120.0 . . ?
C24_1 C23_1 C22_1 120.0 . . ?
C25_1 C24_1 C23_1 120.0 . . ?
C25_1 C24_1 C27_1 117.4(11) . . ?
C23_1 C24_1 C27_1 122.4(10) . . ?
C26_1 C25_1 C24_1 120.0 . . ?
C25_1 C26_1 C21_1 120.0 . . ?
C28_1 C27_1 C32_1 120.0 . . ?
C28_1 C27_1 C24_1 118.3(10) . . ?
C32_1 C27_1 C24_1 121.4(10) . . ?
C27_1 C28_1 C29_1 120.0 . . ?
C30_1 C29_1 C28_1 120.0 . . ?
C30_1 C29_1 C33_1 118.6(11) . . ?
C28_1 C29_1 C33_1 121.3(11) . . ?
C31_1 C30_1 C29_1 120.0 . . ?
C30_1 C31_1 C32_1 120.0 . . ?
C30_1 C31_1 C59_1 121.6(9) . . ?
C32_1 C31_1 C59_1 118.4(9) . . ?
C31_1 C32_1 C27_1 120.0 . . ?
C34_1 C33_1 C38_1 120.0 . . ?
C34_1 C33_1 C29_1 118.8(12) . . ?
C38_1 C33_1 C29_1 121.1(12) . . ?
C35_1 C34_1 C33_1 120.0 . . ?
C34_1 C35_1 C36_1 120.0 . . ?
C37_1 C36_1 C35_1 120.0 . . ?
C37_1 C36_1 N39_1 118.3(14) . . ?
C35_1 C36_1 N39_1 121.6(14) . . ?
C36_1 C37_1 C38_1 120.0 . . ?
C37_1 C38_1 C33_1 120.0 . . ?
C40_1 N39_1 C36_1 123.3(18) . . ?
O41_1 C40_1 N39_1 132(2) . . ?
O41_1 C40_1 C43_1 114(2) . . ?
N39_1 C40_1 C43_1 114(2) . . ?
C40_1 O41_1 CD2 120.1(15) . . ?
C43_1 N42_1 C47_1 120.0 . . ?
C43_1 N42_1 CD2 119.0(9) . . ?
C47_1 N42_1 CD2 120.7(10) . . ?
N42_1 C43_1 C44_1 120.0 . . ?
N42_1 C43_1 C40_1 117.2(16) . . ?
C44_1 C43_1 C40_1 122.8(16) . . ?
C45_1 C44_1 C43_1 120.0 . . ?
C44_1 C45_1 C46_1 120.0 . . ?
C45_1 C46_1 C47_1 120.0 . . ?
C46_1 C47_1 N42_1 120.0 . . ?
C46_1 C47_1 C48_1 124.1(19) . . ?
N42_1 C47_1 C48_1 115.4(18) . . ?
O49_1 C48_1 C47_1 122(3) . . ?
O49_1 C48_1 N50_1 114(2) . . ?
C47_1 C48_1 N50_1 124(3) . . ?
C48_1 O49_1 CD2 112(2) . . ?
C48_1 N50_1 C51_1 125(3) . . ?
N50_1 C51_1 C53_1 108(2) . . ?
N50_1 C51_1 C52_1 110(4) . . ?
C53_1 C51_1 C52_1 116(2) . . ?
C58_1 C53_1 C54_1 120.0 . . ?
C58_1 C53_1 C51_1 120.2(12) . . ?
C54_1 C53_1 C51_1 119.8(12) . . ?
C55_1 C54_1 C53_1 120.0 . . ?
C54_1 C55_1 C56_1 120.0 . . ?
C57_1 C56_1 C55_1 120.0 . . ?
C56_1 C57_1 C58_1 120.0 . . ?
C57_1 C58_1 C53_1 120.0 . . ?
C60_1 C59_1 C64_1 120.0 . . ?
C60_1 C59_1 C31_1 120.2(8) . . ?
C64_1 C59_1 C31_1 119.8(8) . . ?
C59_1 C60_1 C61_1 120.0 . . ?
C62_1 C61_1 C60_1 120.0 . . ?
C61_1 C62_1 C63_1 120.0 . . ?
C61_1 C62_1 N65_1 121.5(9) . . ?
C63_1 C62_1 N65_1 118.5(9) . . ?
C64_1 C63_1 C62_1 120.0 . . ?
C63_1 C64_1 C59_1 120.0 . . ?
C66_1 N65_1 C62_1 125.9(15) . . ?
O67_1 C66_1 N65_1 127(2) . . ?
O67_1 C66_1 C69_1 123(2) . . ?
N65_1 C66_1 C69_1 110(2) . . ?
C66_1 O67_1 CD2 116.3(17) . 9_766 ?
C69_1 N68_1 C73_1 120.0 . . ?
C69_1 N68_1 CD2 120.9(11) . 9_766 ?
C73_1 N68_1 CD2 119.1(11) . 9_766 ?
C70_1 C69_1 N68_1 120.0 . . ?
C70_1 C69_1 C66_1 127.1(17) . . ?
N68_1 C69_1 C66_1 112.3(17) . . ?
C69_1 C70_1 C71_1 120.0 . . ?
C72_1 C71_1 C70_1 120.0 . . ?
C71_1 C72_1 C73_1 120.0 . . ?
C72_1 C73_1 N68_1 120.0 . . ?
C72_1 C73_1 C74_1 130.4(19) . . ?
N68_1 C73_1 C74_1 108.9(18) . . ?
O75_1 C74_1 C73_1 131(2) . . ?
O75_1 C74_1 N76_1 120(2) . . ?
C73_1 C74_1 N76_1 109(2) . . ?
C74_1 O75_1 CD2 108.6(18) . 9_766 ?
C74_1 N76_1 C77_1 119(2) . . ?
N76_1 C77_1 C79_1 107(2) . . ?
N76_1 C77_1 C78_1 109(3) . . ?
C79_1 C77_1 C78_1 108(2) . . ?
C80_1 C79_1 C84_1 120.0 . . ?
C80_1 C79_1 C77_1 120.7(12) . . ?
C84_1 C79_1 C77_1 119.3(12) . . ?
C79_1 C80_1 C81_1 120.0 . . ?
C82_1 C81_1 C80_1 120.0 . . ?
C83_1 C82_1 C81_1 120.0 . . ?
C84_1 C83_1 C82_1 120.0 . . ?
C83_1 C84_1 C79_1 120.0 . . ?
C2_2 C1_2 C6_2 120.0 . . ?
C2_2 C1_2 C7_2 115(3) . . ?
C6_2 C1_2 C7_2 125(3) . . ?
C3_2 C2_2 C1_2 120.0 . . ?
C2_2 C3_2 C4_2 120.00(7) . . ?
C5_2 C4_2 C3_2 120.00(6) . . ?
C4_2 C5_2 C6_2 120.0 . . ?
C5_2 C6_2 C1_2 120.00(5) . . ?
N9_2 C7_2 C1_2 116(4) . . ?
N9_2 C7_2 C8_2 108(4) . . ?
C1_2 C7_2 C8_2 112(3) . . ?
C10_2 N9_2 C7_2 125(4) . . ?
O11_2 C10_2 N9_2 113(3) . . ?
O11_2 C10_2 C13_2 119(3) . . ?
N9_2 C10_2 C13_2 128(3) . . ?
C10_2 O11_2 CD1 113(2) . . ?
C13_2 N12_2 C17_2 120.0 . . ?
C13_2 N12_2 CD1 115.5(11) . . ?
C17_2 N12_2 CD1 123.9(11) . . ?
N12_2 C13_2 C14_2 120.0 . . ?
N12_2 C13_2 C10_2 118.0(19) . . ?
C14_2 C13_2 C10_2 121.2(18) . . ?
C15_2 C14_2 C13_2 120.0 . . ?
C14_2 C15_2 C16_2 120.0 . . ?
C17_2 C16_2 C15_2 120.0 . . ?
C16_2 C17_2 N12_2 120.0 . . ?
C16_2 C17_2 C18_2 131.4(17) . . ?
N12_2 C17_2 C18_2 108.5(17) . . ?
O19_2 C18_2 N20_2 121(2) . . ?
O19_2 C18_2 C17_2 128(2) . . ?
N20_2 C18_2 C17_2 111(2) . . ?
C18_2 O19_2 CD1 112.1(16) . . ?
C18_2 N20_2 C21_2 124.0(19) . . ?
C22_2 C21_2 C26_2 120.0 . . ?
C22_2 C21_2 N20_2 115.0(17) . . ?
C26_2 C21_2 N20_2 125.0(17) . . ?
C23_2 C22_2 C21_2 120.0 . . ?
C22_2 C23_2 C24_2 120.0 . . ?
C25_2 C24_2 C23_2 120.0 . . ?
C25_2 C24_2 C27_2 119.8(14) . . ?
C23_2 C24_2 C27_2 120.2(14) . . ?
C24_2 C25_2 C26_2 120.0 . . ?
C25_2 C26_2 C21_2 120.0 . . ?
C28_2 C27_2 C32_2 120.0 . . ?
C28_2 C27_2 C24_2 120.3(12) . . ?
C32_2 C27_2 C24_2 119.6(12) . . ?
C27_2 C28_2 C29_2 120.0 . . ?
C30_2 C29_2 C28_2 120.0 . . ?
C30_2 C29_2 C33_2 116.2(11) . . ?
C28_2 C29_2 C33_2 123.7(11) . . ?
C29_2 C30_2 C31_2 120.0 . . ?
C32_2 C31_2 C30_2 120.0 . . ?
C32_2 C31_2 C59_2 120.2(11) . . ?
C30_2 C31_2 C59_2 119.8(11) . . ?
C31_2 C32_2 C27_2 120.0 . . ?
C34_2 C33_2 C38_2 120.0 . . ?
C34_2 C33_2 C29_2 117.4(12) . . ?
C38_2 C33_2 C29_2 122.3(12) . . ?
C33_2 C34_2 C35_2 120.0 . . ?
C34_2 C35_2 C36_2 120.0 . . ?
C37_2 C36_2 C35_2 120.0 . . ?
C37_2 C36_2 N39_2 123.3(13) . . ?
C35_2 C36_2 N39_2 116.6(13) . . ?
C36_2 C37_2 C38_2 120.0 . . ?
C37_2 C38_2 C33_2 120.0 . . ?
C40_2 N39_2 C36_2 129.6(18) . . ?
O41_2 C40_2 N39_2 121(2) . . ?
O41_2 C40_2 C43_2 121(2) . . ?
N39_2 C40_2 C43_2 118(2) . . ?
C40_2 O41_2 CD1 115.4(15) . 9_766 ?
C43_2 N42_2 C47_2 120.0 . . ?
C43_2 N42_2 CD1 121.6(9) . 9_766 ?
C47_2 N42_2 CD1 118.4(9) . 9_766 ?
C44_2 C43_2 N42_2 120.0 . . ?
C44_2 C43_2 C40_2 127.9(15) . . ?
N42_2 C43_2 C40_2 112.0(15) . . ?
C43_2 C44_2 C45_2 120.0 . . ?
C46_2 C45_2 C44_2 120.0 . . ?
C45_2 C46_2 C47_2 120.0 . . ?
C46_2 C47_2 N42_2 120.0 . . ?
C46_2 C47_2 C48_2 128.0(16) . . ?
N42_2 C47_2 C48_2 111.9(16) . . ?
O49_2 C48_2 N50_2 116(2) . . ?
O49_2 C48_2 C47_2 127(2) . . ?
N50_2 C48_2 C47_2 116(2) . . ?
C48_2 O49_2 CD1 111.5(17) . 9_766 ?
C48_2 N50_2 C51_2 121(2) . . ?
N50_2 C51_2 C53_2 106(3) . . ?
N50_2 C51_2 C52_2 108(3) . . ?
C53_2 C51_2 C52_2 114(3) . . ?
C54_2 C53_2 C58_2 120.0 . . ?
C54_2 C53_2 C51_2 117(2) . . ?
C58_2 C53_2 C51_2 118(2) . . ?
C55_2 C54_2 C53_2 120.0 . . ?
C54_2 C55_2 C56_2 120.0 . . ?
C57_2 C56_2 C55_2 120.0 . . ?
C56_2 C57_2 C58_2 120.0 . . ?
C57_2 C58_2 C53_2 120.0 . . ?
C60_2 C59_2 C64_2 120.0 . . ?
C60_2 C59_2 C31_2 120.6(11) . . ?
C64_2 C59_2 C31_2 119.3(11) . . ?
C59_2 C60_2 C61_2 120.0 . . ?
C60_2 C61_2 C62_2 120.0 . . ?
C63_2 C62_2 C61_2 120.0 . . ?
C63_2 C62_2 N65_2 120.8(12) . . ?
C61_2 C62_2 N65_2 119.1(12) . . ?
C64_2 C63_2 C62_2 120.0 . . ?
C63_2 C64_2 C59_2 120.0 . . ?
C66_2 N65_2 C62_2 128.5(17) . . ?
O67_2 C66_2 N65_2 120(2) . . ?
O67_2 C66_2 C69_2 125(2) . . ?
N65_2 C66_2 C69_2 113(2) . . ?
C66_2 O67_2 CD2 113.6(15) . . ?
C69_2 N68_2 C73_2 120.0 . . ?
C69_2 N68_2 CD2 118.7(10) . . ?
C73_2 N68_2 CD2 120.6(10) . . ?
N68_2 C69_2 C70_2 120.0 . . ?
N68_2 C69_2 C66_2 111.3(16) . . ?
C70_2 C69_2 C66_2 128.6(16) . . ?
C69_2 C70_2 C71_2 120.0 . . ?
C72_2 C71_2 C70_2 120.0 . . ?
C71_2 C72_2 C73_2 120.0 . . ?
C72_2 C73_2 N68_2 120.0 . . ?
C72_2 C73_2 C74_2 133.7(19) . . ?
N68_2 C73_2 C74_2 106.1(19) . . ?
O75_2 C74_2 C73_2 131(3) . . ?
O75_2 C74_2 N76_2 118(2) . . ?
C73_2 C74_2 N76_2 110(2) . . ?
C74_2 O75_2 CD2 110(2) . . ?
C74_2 N76_2 C77_2 117(3) . . ?
C79_2 C77_2 N76_2 105(3) . . ?
C79_2 C77_2 C78_2 112(3) . . ?
N76_2 C77_2 C78_2 110(3) . . ?
C80_2 C79_2 C84_2 120.0 . . ?
C80_2 C79_2 C77_2 125(3) . . ?
C84_2 C79_2 C77_2 114(3) . . ?
C81_2 C80_2 C79_2 120.0 . . ?
C80_2 C81_2 C82_2 120.0 . . ?
C83_2 C82_2 C81_2 120.00(5) . . ?
C84_2 C83_2 C82_2 120.0 . . ?
C83_2 C84_2 C79_2 120.0 . . ?
O11_3 CL1_3 O11_3 114(10) . 9_766 ?
O11_3 CL1_3 O12_3 115(3) . . ?
O11_3 CL1_3 O12_3 99(4) 9_766 . ?
O11_3 CL1_3 O12_3 99(4) . 9_766 ?
O11_3 CL1_3 O12_3 115(3) 9_766 9_766 ?
O12_3 CL1_3 O12_3 117(10) . 9_766 ?
O23_3 CL2_3 O22_3 112(2) . . ?
O23_3 CL2_3 O21_3 106(2) . . ?
O22_3 CL2_3 O21_3 113(2) . . ?
O23_3 CL2_3 O24_3 103(3) . . ?
O22_3 CL2_3 O24_3 110(3) . . ?
O21_3 CL2_3 O24_3 112(3) . . ?
O33_3 CL3_3 O32_3 114(5) . . ?
O33_3 CL3_3 O34_3 100(4) . . ?
O32_3 CL3_3 O34_3 111(5) . . ?
O33_3 CL3_3 O31_3 108(5) . . ?
O32_3 CL3_3 O31_3 109(4) . . ?
O34_3 CL3_3 O31_3 115(5) . . ?
O43_3 CL4_3 O42_3 114(4) . . ?
O43_3 CL4_3 O44_3 100(4) . . ?
O42_3 CL4_3 O44_3 111(4) . . ?
O43_3 CL4_3 O41_3 105(4) . . ?
O42_3 CL4_3 O41_3 111(4) . . ?
O44_3 CL4_3 O41_3 115(4) . . ?
CL4_3 O42_3 CL4_3 127(6) 10_666 . ?
 
_refine_diff_density_max    0.464
_refine_diff_density_min   -0.241
_refine_diff_density_rms    0.055

_shelx_res_file
;
TITL p6322 in P6(3)22
 p6322_sqd.res created by SHELXL-2016/4 at 23:20:44 on 19-Dec-2016
CELL 0.75000  48.44600  48.44600  35.87350  90.0000  90.0000 120.0000
ZERR    2.00   0.00390   0.00390   0.00270   0.0000   0.0000   0.0000
LATT -1
SYMM -Y, X-Y, Z
SYMM -X+Y, -X, Z
SYMM -X, -Y, 0.5+Z
SYMM Y, -X+Y, 0.5+Z
SYMM X-Y, X, 0.5+Z
SYMM Y, X, -Z
SYMM X-Y, -Y, -Z
SYMM -X, -X+Y, -Z
SYMM -Y, -X, 0.5-Z
SYMM -X+Y, Y, 0.5-Z
SYMM X, X-Y, 0.5-Z
SFAC C H N O CD Cl
DISP $C  0.00398  0.00192 12.66720!source kissel
DISP $H -0.00002  0.00000  0.66630!source kissel
DISP $N  0.00762  0.00386 22.06024!source kissel
DISP $O  0.01297  0.00701 36.84166!source kissel
DISP $Cd -0.68889  1.34565 5910.73397!source kissel
DISP $Cl  0.16362  0.17939 781.58125!source kissel
UNIT 1656 1368 216 326 24 36
LIST 6 ! automatically inserted. Change 6 to 4 for CHECKCIF!!
TEMP 273
L.S. 3 0  555
ACTA
BOND
SIMU_* 0.05
DELU_* 0.05
rigu_* 0.05
FMAP 2
PLAN 9
flat C1_1 > C7_1
simu 0.01 C1_1 > C7_1

flat 0.02 C51_1 C53_1 > C58_1
simu 0.01 C51_1 C53_1 > C58_1

flat C77_1 C79_1 > C84_1
flat C28_1 C31_1 C59_1 > N65_1
flat N9_1 > N20_1
flat N39_1 > N50_1
flat N65_1 > N76_1
sadi C24_1 C27_1 C29_1 C33_1 C31_1 C59_1
sadi C31_1 C60_1 C31_1 C64_1
sadi N65_1 C61_1 N65_1 C63_1
sadi C10_1 O11_1 C18_1 O19_1 C40_1 O41_1 C48_1 O49_1 C66_1 O67_1 C74_1 O75_1
sadi C10_1 C13_1 C17_1 C18_1 C40_1 C43_1 C47_1 C48_1 C66_1 C69_1 C73_1 C74_1
sadi C7_1 C2_1 C7_1 C6_1 C51_1 C54_1 C51_1 C58_1 C77_1 C80_1 C77_1 C84_1
dfix 1.49 C1_1 C7_1 C51_1 C53_1 C77_1 C79_1
dfix 1.54 C7_1 C8_1 C51_1 C52_1 C77_1 C78_1
dfix 1.46 C7_1 N9_1 C51_1 N50_1 C77_1 N76_1
dfix 1.49 N9_1 C10_1 N50_1 C48_1 N76_1 C74_1
dfix 1.23 C10_1 O11_1 C18_1 O19_1 C40_1 O41_1 C48_1 O49_1 =
     C66_1 O67_1 C74_1 O75_1
dfix 1.43 C10_1 C13_1 C17_1 C18_1 C40_1 C43_1 C47_1 C48_1 =
     C66_1 C69_1 C73_1 C74_1
dfix 3.0 C52_1 C58_1
WGHT    0.200000
FVAR       0.42302
CD1   5    0.982216    0.339205    0.736773    11.00000    0.23372    0.21959 =
         0.24127    0.02213   -0.01783    0.10254
CD2   5    0.787544    0.498147    0.477640    11.00000    0.18601    0.29682 =
         0.32336    0.01169   -0.01482    0.13355
RESI 1 LIG
AFIX  66
C1    1    0.948534    0.215682    0.722039    11.00000    0.58122    0.43649 =
         0.99175   -0.03794    0.17828    0.28400
C2    1    0.979849    0.238480    0.713849    11.00000    0.58712    0.44879 =
         0.99443   -0.04220    0.18204    0.28107
AFIX  43
H2    2    0.991467    0.255855    0.730362    11.00000   -1.20000
AFIX  65
C3    1    0.994163    0.235854    0.681499    11.00000    0.59280    0.45808 =
         0.99816   -0.04594    0.18112    0.27410
AFIX  43
H3    2    1.015565    0.251435    0.675902    11.00000   -1.20000
AFIX  65
C4    1    0.977163    0.210431    0.657338    11.00000    0.59769    0.46907 =
         1.00297   -0.04408    0.18145    0.26458
AFIX  43
H4    2    0.986946    0.208637    0.635228    11.00000   -1.20000
AFIX  65
C5    1    0.945848    0.187634    0.665527    11.00000    0.59457    0.46952 =
         0.99969   -0.04283    0.18682    0.26760
AFIX  43
H5    2    0.934230    0.170258    0.649014    11.00000   -1.20000
AFIX  65
C6    1    0.931534    0.190259    0.697877    11.00000    0.59383    0.46328 =
         0.99796   -0.03871    0.18139    0.26984
AFIX  43
H6    2    0.910131    0.174678    0.703474    11.00000   -1.20000
AFIX   0
C7    1    0.933824    0.217387    0.758532    11.00000    0.56506    0.40758 =
         0.98051   -0.01510    0.16624    0.29598
AFIX  13
H7    2    0.951050    0.227478    0.777694    11.00000   -1.20000
AFIX   0
C8    1    0.909825    0.182389    0.770901    11.00000    0.50166    0.43158 =
         0.98344    0.26771   -0.09064    0.26599
AFIX 133
H8A   2    0.888628    0.179906    0.774302    11.00000   -1.50000
H8B   2    0.917006    0.177828    0.794451    11.00000   -1.50000
H8C   2    0.908823    0.167531    0.751692    11.00000   -1.50000
AFIX   0
N9    3    0.914686    0.233544    0.759152    11.00000    0.33114    0.26355 =
         0.66695    0.09744    0.08932    0.15691
AFIX  43
H9    2    0.894592    0.223191    0.766174    11.00000   -1.20000
AFIX   0
C10   1    0.929435    0.266183    0.748160    11.00000    0.20377    0.29708 =
         0.46488    0.05711    0.01774    0.11388
O11   4    0.957778    0.280323    0.749186    11.00000    0.23153    0.26422 =
         0.39075    0.04399   -0.02292    0.12457
AFIX  66
N12   3    0.925201    0.310455    0.726602    11.00000    0.22076    0.19177 =
         0.29009   -0.00523    0.01104    0.07287
C13   1    0.909036    0.278563    0.737093    11.00000    0.17905    0.22532 =
         0.39050    0.00873   -0.05356    0.06775
C14   1    0.875917    0.261817    0.738071    11.00000    0.20737    0.23888 =
         0.45373    0.06969   -0.05838    0.05569
AFIX  43
H14   2    0.864869    0.240021    0.745242    11.00000   -1.20000
AFIX  65
C15   1    0.858963    0.276963    0.728558    11.00000    0.17597    0.29288 =
         0.43775    0.07155    0.00830    0.06497
AFIX  43
H15   2    0.836328    0.265517    0.729226    11.00000   -1.20000
AFIX  65
C16   1    0.875128    0.308854    0.718066    11.00000    0.19904    0.22926 =
         0.43891    0.06604   -0.00516    0.03374
AFIX  43
H16   2    0.863541    0.319205    0.711565    11.00000   -1.20000
AFIX  65
C17   1    0.908247    0.325601    0.717088    11.00000    0.18486    0.22151 =
         0.31862    0.03056   -0.01977    0.07174
AFIX   0
C18   1    0.931283    0.357317    0.704885    11.00000    0.18996    0.22571 =
         0.20444    0.00603   -0.02999    0.08812
O19   4    0.958196    0.373925    0.717107    11.00000    0.20310    0.23107 =
         0.22352   -0.01887   -0.01272    0.08215
N20   3    0.917223    0.370517    0.683316    11.00000    0.20787    0.26417 =
         0.22141    0.04908    0.00312    0.10001
AFIX  43
H20   2    0.896732    0.358178    0.678909    11.00000   -1.20000
AFIX  66
C21   1    0.932022    0.402350    0.666882    11.00000    0.18028    0.23943 =
         0.23879    0.05652    0.00635    0.08091
C22   1    0.916721    0.406724    0.636594    11.00000    0.22074    0.23894 =
         0.29982    0.07524   -0.03954    0.09321
AFIX  43
H22   2    0.896569    0.389890    0.628686    11.00000   -1.20000
AFIX  65
C23   1    0.930905    0.435730    0.617875    11.00000    0.20009    0.17939 =
         0.29140    0.03357   -0.07109    0.05594
AFIX  43
H23   2    0.920448    0.438720    0.597175    11.00000   -1.20000
AFIX  65
C24   1    0.960390    0.460361    0.629445    11.00000    0.17641    0.21793 =
         0.21109    0.01430   -0.01978    0.08296
C25   1    0.975692    0.455987    0.659733    11.00000    0.17657    0.22950 =
         0.28180    0.07328   -0.04932    0.07667
AFIX  43
H25   2    0.995844    0.472821    0.667641    11.00000   -1.20000
AFIX  65
C26   1    0.961508    0.426981    0.678452    11.00000    0.18084    0.26584 =
         0.29293    0.06767   -0.03536    0.09441
AFIX  43
H26   2    0.971966    0.423992    0.699153    11.00000   -1.20000
AFIX  66
C27   1    0.976416    0.494554    0.611508    11.00000    0.15682    0.19244 =
         0.20806    0.00243   -0.05635    0.06221
C28   1    0.957317    0.503080    0.591347    11.00000    0.14666    0.18592 =
         0.23478   -0.00323   -0.03249    0.07243
AFIX  43
H28   2    0.934884    0.489244    0.590685    11.00000   -1.20000
AFIX  65
C29   1    0.971040    0.531850    0.572154    11.00000    0.17100    0.17761 =
         0.25446    0.01900   -0.00099    0.07475
C30   1    1.003863    0.552094    0.573123    11.00000    0.18758    0.16243 =
         0.21099    0.02952   -0.01783    0.06235
AFIX  43
H30   2    1.013243    0.571757    0.560005    11.00000   -1.20000
AFIX  65
C31   1    1.022963    0.543568    0.593284    11.00000    0.18954    0.15787 =
         0.22656    0.02472   -0.00437    0.09581
C32   1    1.009240    0.514798    0.612477    11.00000    0.18262    0.21024 =
         0.21742    0.01111   -0.04867    0.09191
AFIX  43
H32   2    1.022293    0.508971    0.626257    11.00000   -1.20000
AFIX  66
C33   1    0.949904    0.543227    0.551122    11.00000    0.19201    0.20823 =
         0.29312    0.02095    0.01436    0.11254
C34   1    0.917267    0.522411    0.548385    11.00000    0.16347    0.25340 =
         0.35218    0.06171   -0.02640    0.07544
AFIX  43
H34   2    0.907912    0.502161    0.560188    11.00000   -1.20000
AFIX  65
C35   1    0.898318    0.531224    0.528377    11.00000    0.20919    0.25939 =
         0.33268    0.07809   -0.01117    0.08582
AFIX  43
H35   2    0.876012    0.516997    0.526507    11.00000   -1.20000
AFIX  65
C36   1    0.912005    0.560853    0.511107    11.00000    0.17624    0.25778 =
         0.25751    0.01445   -0.01347    0.11497
C37   1    0.944642    0.581669    0.513844    11.00000    0.16519    0.26180 =
         0.32958    0.09338    0.03495    0.09349
AFIX  43
H37   2    0.953997    0.601919    0.502040    11.00000   -1.20000
AFIX  65
C38   1    0.963592    0.572857    0.533851    11.00000    0.18198    0.27203 =
         0.27771    0.08819    0.01136    0.10193
AFIX  43
H38   2    0.985897    0.587084    0.535721    11.00000   -1.20000
AFIX   0
N39   3    0.892392    0.571799    0.491043    11.00000    0.21866    0.25655 =
         0.28561    0.00903   -0.05308    0.09426
AFIX  43
H39   2    0.902133    0.590738    0.480508    11.00000   -1.20000
AFIX   0
C40   1    0.861606    0.554824    0.488276    11.00000    0.22475    0.20991 =
         0.34128   -0.03726   -0.08019    0.11872
O41   4    0.842052    0.530856    0.504158    11.00000    0.19796    0.24840 =
         0.32238    0.00283   -0.01093    0.12795
AFIX  66
N42   3    0.815176    0.549956    0.455222    11.00000    0.21121    0.40315 =
         0.38199    0.01588   -0.00115    0.23889
C43   1    0.847496    0.568548    0.463080    11.00000    0.24112    0.36525 =
         0.31823    0.07140    0.05782    0.17448
C44   1    0.865217    0.598524    0.446998    11.00000    0.31575    0.37062 =
         0.35947    0.09069   -0.05481    0.20591
AFIX  43
H44   2    0.887306    0.611231    0.452369    11.00000   -1.20000
AFIX  65
C45   1    0.850618    0.609908    0.423058    11.00000    0.31991    0.35953 =
         0.42535    0.05941   -0.04326    0.20335
AFIX  43
H45   2    0.862729    0.630396    0.412066    11.00000   -1.20000
AFIX  65
C46   1    0.818298    0.591317    0.415199    11.00000    0.27407    0.42170 =
         0.47763    0.09115   -0.01051    0.23321
AFIX  43
H46   2    0.808320    0.599098    0.398837    11.00000   -1.20000
AFIX  65
C47   1    0.800577    0.561341    0.431281    11.00000    0.27381    0.40322 =
         0.37710    0.06302    0.02939    0.19978
AFIX   0
C48   1    0.767973    0.538496    0.421055    11.00000    0.30277    0.46901 =
         0.45893    0.09658   -0.03025    0.20742
O49   4    0.756568    0.510144    0.426644    11.00000    0.24657    0.44055 =
         0.46466    0.06943   -0.08378    0.18157
N50   3    0.745976    0.546832    0.403867    11.00000    0.39934    0.62434 =
         0.59343    0.15834   -0.02068    0.34541
AFIX  43
H50   2    0.750685    0.566863    0.405112    11.00000   -1.20000
AFIX   0
C51   1    0.716303    0.524167    0.384463    11.00000    0.41256    1.01056 =
         0.65278    0.17285   -0.07058    0.37596
AFIX  13
H51   2    0.720381    0.508390    0.371217    11.00000   -1.20000
AFIX   0
C52   1    0.689431    0.505490    0.413550    11.00000    0.44393    1.05616 =
         0.69694    0.22439   -0.11503    0.21337
AFIX 133
H52A  2    0.674241    0.513257    0.412992    11.00000   -1.50000
H52B  2    0.698796    0.508736    0.438501    11.00000   -1.50000
H52C  2    0.678341    0.482721    0.407465    11.00000   -1.50000
AFIX  66
C53   1    0.709597    0.542430    0.355283    11.00000    0.43444    1.02494 =
         0.65795    0.16990   -0.05868    0.37158
C54   1    0.723677    0.547405    0.320320    11.00000    0.44648    1.03216 =
         0.65716    0.16546   -0.05173    0.36853
AFIX  43
H54   2    0.737484    0.539300    0.314868    11.00000   -1.20000
AFIX  65
C55   1    0.717556    0.564239    0.293334    11.00000    0.45254    1.03613 =
         0.66126    0.16181   -0.04578    0.36800
AFIX  43
H55   2    0.727179    0.567639    0.269439    11.00000   -1.20000
AFIX  65
C56   1    0.697354    0.576098    0.301311    11.00000    0.44230    1.03610 =
         0.66214    0.16202   -0.04353    0.37369
AFIX  43
H56   2    0.693171    0.587604    0.282867    11.00000   -1.20000
AFIX  65
C57   1    0.683274    0.571123    0.336273    11.00000    0.44242    1.03363 =
         0.66375    0.16628   -0.05127    0.37591
AFIX  43
H57   2    0.669467    0.579229    0.341725    11.00000   -1.20000
AFIX  65
C58   1    0.689395    0.554289    0.363260    11.00000    0.43665    1.02825 =
         0.66364    0.16858   -0.05639    0.38003
AFIX  43
H58   2    0.679771    0.550889    0.387155    11.00000   -1.20000
AFIX  66
C59   1    1.060430    0.566142    0.595471    11.00000    0.20236    0.21114 =
         0.24323   -0.00037   -0.00991    0.10599
C60   1    1.075808    0.591714    0.571087    11.00000    0.17168    0.22260 =
         0.27166   -0.01021   -0.03528    0.06072
AFIX  43
H60   2    1.063834    0.595815    0.553210    11.00000   -1.20000
AFIX  65
C61   1    1.108707    0.611286    0.572858    11.00000    0.14567    0.19522 =
         0.29769    0.00862   -0.03722    0.05430
AFIX  43
H61   2    1.119217    0.628764    0.556192    11.00000   -1.20000
AFIX  65
C62   1    1.126227    0.605286    0.599013    11.00000    0.16863    0.20744 =
         0.31395    0.02364   -0.02819    0.06213
C63   1    1.110850    0.579714    0.623398    11.00000    0.20018    0.25577 =
         0.46714    0.13536   -0.04541    0.06235
AFIX  43
H63   2    1.122824    0.575613    0.641274    11.00000   -1.20000
AFIX  65
C64   1    1.077951    0.560141    0.621627    11.00000    0.17347    0.22279 =
         0.44361    0.08005   -0.04662    0.04483
AFIX  43
H64   2    1.067441    0.542664    0.638293    11.00000   -1.20000
AFIX   0
N65   3    1.162203    0.626878    0.602628    11.00000    0.16241    0.37428 =
         0.28290    0.04518   -0.02322    0.10217
AFIX  43
H65   2    1.172017    0.621413    0.619177    11.00000   -1.20000
AFIX   0
C66   1    1.180087    0.653237    0.583009    11.00000    0.15148    0.34295 =
         0.26385    0.00975    0.00271    0.05449
O67   4    1.171026    0.667508    0.563727    11.00000    0.19901    0.20409 =
         0.29983   -0.00624   -0.02760    0.02817
AFIX  66
N68   3    1.233996    0.689599    0.566352    11.00000    0.17174    0.29184 =
         0.31278   -0.07086   -0.04320    0.04367
C69   1    1.214140    0.663323    0.588138    11.00000    0.17067    0.39738 =
         0.32080   -0.03128   -0.07325    0.02531
C70   1    1.227136    0.652145    0.614605    11.00000    0.14783    0.42902 =
         0.38908    0.02565   -0.05827    0.02968
AFIX  43
H70   2    1.213565    0.634186    0.629495    11.00000   -1.20000
AFIX  65
C71   1    1.259987    0.667243    0.619287    11.00000    0.20314    0.48167 =
         0.43316    0.13218   -0.01233    0.09112
AFIX  43
H71   2    1.268869    0.659603    0.637377    11.00000   -1.20000
AFIX  65
C72   1    1.279844    0.693520    0.597501    11.00000    0.19839    0.37152 =
         0.40103    0.05841   -0.07635    0.00849
AFIX  43
H72   2    1.302297    0.703838    0.600701    11.00000   -1.20000
AFIX  65
C73   1    1.266849    0.704698    0.571034    11.00000    0.21905    0.25399 =
         0.34946   -0.01341   -0.03131    0.07381
AFIX   0
C74   1    1.281993    0.727849    0.541673    11.00000    0.23085    0.29194 =
         0.31923   -0.02570   -0.05059    0.02326
O75   4    1.271224    0.732918    0.513635    11.00000    0.20220    0.29192 =
         0.28212   -0.04771   -0.02152    0.04685
N76   3    1.316765    0.745374    0.547956    11.00000    0.18964    0.42196 =
         0.43642    0.02080   -0.02499    0.09302
AFIX  43
H76   2    1.325096    0.740651    0.567002    11.00000   -1.20000
AFIX   0
C77   1    1.337624    0.771345    0.521331    11.00000    0.24897    0.45041 =
         0.38406    0.03686   -0.04961    0.03548
AFIX  13
H77   2    1.326287    0.782257    0.511336    11.00000   -1.20000
AFIX   0
C78   1    1.368759    0.795508    0.541962    11.00000    0.25509    0.59923 =
         0.33557   -0.00999   -0.02463   -0.00486
AFIX 133
H78A  2    1.380913    0.785030    0.548621    11.00000   -1.50000
H78B  2    1.363292    0.803006    0.564644    11.00000   -1.50000
H78C  2    1.381655    0.813687    0.525596    11.00000   -1.50000
AFIX  66
C79   1    1.346349    0.756308    0.490411    11.00000    0.36030    0.47522 =
         0.37998    0.01072   -0.03061    0.11695
C80   1    1.335657    0.755573    0.454270    11.00000    0.47479    0.57377 =
         0.40160   -0.02891   -0.03310    0.21141
AFIX  43
H80   2    1.322547    0.764521    0.448987    11.00000   -1.20000
AFIX  65
C81   1    1.344146    0.741746    0.425859    11.00000    0.50294    0.64504 =
         0.37532   -0.00914   -0.04559    0.23332
AFIX  43
H81   2    1.336838    0.741244    0.401158    11.00000   -1.20000
AFIX  65
C82   1    1.363328    0.728655    0.433589    11.00000    0.40760    0.65458 =
         0.36958   -0.01857   -0.03398    0.21831
AFIX  43
H82   2    1.369130    0.719205    0.414171    11.00000   -1.20000
AFIX  65
C83   1    1.374020    0.729390    0.469730    11.00000    0.41514    0.58224 =
         0.30927   -0.01786    0.01142    0.17892
AFIX  43
H83   2    1.387130    0.720442    0.475012    11.00000   -1.20000
AFIX  65
C84   1    1.365531    0.743216    0.498141    11.00000    0.36322    0.53292 =
         0.37343   -0.01044   -0.01955    0.10526
AFIX  43
H84   2    1.372839    0.743718    0.522842    11.00000   -1.20000
AFIX  66
RESI 2 LIG
FLAT C1 > C7
dfix  3.0 C6 C8
SAME 0.02 C1_1 > C84_1
C1    1    1.065399    0.310290    0.854546    11.00000    0.71677    0.83093 =
         0.52467    0.05647   -0.17043    0.33565
C2    1    1.093343    0.326874    0.834033    11.00000    0.67267    0.84478 =
         0.55251   -0.05083   -0.18709    0.29610
AFIX  43
H2    2    1.092664    0.333781    0.809439    11.00000   -1.20000
AFIX  65
C3    1    1.122282    0.333353    0.849506    11.00000    0.70014    0.86854 =
         0.57249   -0.05572   -0.26149    0.21661
AFIX  43
H3    2    1.141381    0.344688    0.835486    11.00000   -1.20000
AFIX  65
C4    1    1.123276    0.323247    0.885491    11.00000    0.69253    0.90400 =
         0.64532   -0.01403   -0.26120    0.20272
AFIX  43
H4    2    1.143055    0.327675    0.896066    11.00000   -1.20000
AFIX  65
C5    1    1.095332    0.306663    0.906004    11.00000    0.66033    0.87675 =
         0.60392    0.00742   -0.25489    0.24054
AFIX  43
H5    2    1.096012    0.299756    0.930599    11.00000   -1.20000
AFIX  65
C6    1    1.066393    0.300184    0.890532    11.00000    0.70136    0.83865 =
         0.57711    0.04754   -0.22431    0.34632
AFIX  43
H6    2    1.047295    0.288849    0.904552    11.00000   -1.20000
AFIX   0
C7    1    1.035011    0.303652    0.834156    11.00000    0.68209    0.76216 =
         0.41067    0.14850   -0.07669    0.40191
AFIX  13
H7    2    1.032595    0.322774    0.838064    11.00000   -1.20000
AFIX   0
C8    1    1.004169    0.274244    0.851150    11.00000    0.70824    0.46421 =
         0.42374    0.06381    0.05214    0.37199
AFIX 133
H8A   2    0.986546    0.278708    0.850974    11.00000   -1.50000
H8B   2    1.008490    0.270619    0.876835    11.00000   -1.50000
H8C   2    0.998374    0.255195    0.836164    11.00000   -1.50000
AFIX   0
N9    3    1.034598    0.298826    0.792929    11.00000    0.57979    0.66439 =
         0.38408    0.12095    0.01552    0.43916
AFIX  43
H9    2    1.035843    0.282329    0.784859    11.00000   -1.20000
AFIX   0
C10   1    1.032354    0.318851    0.766158    11.00000    0.42085    0.52916 =
         0.25573    0.05324    0.00525    0.31275
O11   4    1.022789    0.335579    0.778992    11.00000    0.31440    0.38781 =
         0.26830   -0.00439   -0.05722    0.19576
AFIX  66
N12   3    1.016221    0.325052    0.703803    11.00000    0.29594    0.29851 =
         0.29750    0.05268   -0.03265    0.17585
C13   1    1.035318    0.317842    0.725946    11.00000    0.40036    0.39677 =
         0.29987    0.06918    0.04463    0.25879
C14   1    1.052688    0.305182    0.709893    11.00000    0.43035    0.51740 =
         0.31563    0.07265    0.04307    0.35786
AFIX  43
H14   2    1.065741    0.300255    0.725027    11.00000   -1.20000
AFIX  65
C15   1    1.050961    0.299731    0.671698    11.00000    0.42222    0.55547 =
         0.37923    0.03295    0.04532    0.38740
AFIX  43
H15   2    1.062833    0.291078    0.660727    11.00000   -1.20000
AFIX  65
C16   1    1.031864    0.306941    0.649555    11.00000    0.39709    0.42797 =
         0.36981    0.07201    0.00578    0.33061
AFIX  43
H16   2    1.030684    0.303215    0.623450    11.00000   -1.20000
AFIX  65
C17   1    1.014494    0.319601    0.665607    11.00000    0.31374    0.34005 =
         0.31481    0.05726    0.01119    0.23180
AFIX   0
C18   1    0.992545    0.328612    0.649494    11.00000    0.31055    0.28823 =
         0.26651    0.02869    0.00038    0.22044
O19   4    0.972415    0.332367    0.665606    11.00000    0.23260    0.23819 =
         0.23954    0.03505    0.02709    0.12742
N20   3    0.997152    0.333536    0.611370    11.00000    0.35086    0.34768 =
         0.23893    0.02707    0.00766    0.23953
AFIX  43
H20   2    1.010752    0.329079    0.600524    11.00000   -1.20000
AFIX  66

C21   1    0.980957    0.345556    0.588349    11.00000    0.33635    0.34593 =
         0.23643    0.08267    0.05942    0.24054
C22   1    0.975659    0.334706    0.551739    11.00000    0.40174    0.47932 =
         0.24337    0.08647    0.04391    0.34071
AFIX  43
H22   2    0.982578    0.320501    0.543573    11.00000   -1.20000
AFIX  65
C23   1    0.960237    0.344641    0.527079    11.00000    0.42089    0.50433 =
         0.23503    0.04743    0.04645    0.34270
AFIX  43
H23   2    0.956616    0.337225    0.502057    11.00000   -1.20000
AFIX  65
C24   1    0.950113    0.365426    0.539028    11.00000    0.27727    0.33907 =
         0.24539    0.05772    0.06965    0.21472
C25   1    0.955411    0.376276    0.575638    11.00000    0.42523    0.44620 =
         0.25547    0.03200    0.00577    0.32366
AFIX  43
H25   2    0.948492    0.390482    0.583804    11.00000   -1.20000
AFIX  65
C26   1    0.970833    0.366341    0.600299    11.00000    0.39251    0.45611 =
         0.27604    0.08888    0.05808    0.31360
AFIX  43
H26   2    0.974454    0.373757    0.625320    11.00000   -1.20000
AFIX  66
C27   1    0.933678    0.377175    0.511483    11.00000    0.18442    0.23120 =
         0.22310    0.02336    0.04926    0.10375
C28   1    0.939616    0.378179    0.473456    11.00000    0.18141    0.21809 =
         0.22175   -0.03642    0.01923    0.12333
AFIX  43
H28   2    0.952811    0.370412    0.464136    11.00000   -1.20000
AFIX  65
C29   1    0.926249    0.390547    0.449064    11.00000    0.15751    0.21808 =
         0.23364   -0.01041    0.02385    0.11319
C30   1    0.906943    0.401912    0.462699    11.00000    0.16928    0.18686 =
         0.21962    0.04119    0.04275    0.08684
AFIX  43
H30   2    0.897807    0.410365    0.446028    11.00000   -1.20000
AFIX  65
C31   1    0.901004    0.400908    0.500726    11.00000    0.16281    0.23084 =
         0.18822    0.02040    0.04762    0.09993
C32   1    0.914372    0.388540    0.525118    11.00000    0.19163    0.24666 =
         0.18552    0.00361    0.03239    0.12687
AFIX  43
H32   2    0.910313    0.387854    0.551108    11.00000   -1.20000
AFIX  66
C33   1    0.930190    0.391127    0.405331    11.00000    0.23670    0.27762 =
         0.21151   -0.01362    0.03267    0.16748
C34   1    0.941725    0.372430    0.390242    11.00000    0.45110    0.45423 =
         0.17981    0.07349    0.06749    0.33692
AFIX  43
H34   2    0.944777    0.358288    0.405761    11.00000   -1.20000
AFIX  65
C35   1    0.948795    0.374424    0.352444    11.00000    0.44898    0.43443 =
         0.23174    0.07323    0.11172    0.33001
AFIX  43
H35   2    0.956680    0.361645    0.342131    11.00000   -1.20000
AFIX  65
C36   1    0.944330    0.395115    0.329737    11.00000    0.26946    0.29252 =
         0.16452    0.02173   -0.01542    0.19205
C37   1    0.932794    0.413813    0.344826    11.00000    0.32392    0.39241 =
         0.26454    0.01311    0.02905    0.23780
AFIX  43
H37   2    0.929743    0.427955    0.329306    11.00000   -1.20000
AFIX  65
C38   1    0.925724    0.411819    0.382623    11.00000    0.29136    0.41547 =
         0.23963    0.02654    0.01670    0.23827
AFIX  43
H38   2    0.917840    0.424598    0.392936    11.00000   -1.20000
AFIX   0
N39   3    0.954089    0.397162    0.290730    11.00000    0.25363    0.25388 =
         0.21544   -0.01084   -0.01398    0.14708
AFIX  43
H39   2    0.950371    0.409800    0.276605    11.00000   -1.20000
AFIX   0
C40   1    0.967500    0.383006    0.273786    11.00000    0.26286    0.27271 =
         0.21007   -0.01779   -0.02846    0.15877
O41   4    0.972851    0.363809    0.290273    11.00000    0.22162    0.26621 =
         0.20674    0.00486    0.02346    0.13603
AFIX  66
N42   3    0.996367    0.380581    0.221621    11.00000    0.29302    0.29210 =
         0.21468   -0.04316   -0.05188    0.18893
C43   1    0.975301    0.390201    0.234018    11.00000    0.30313    0.27674 =
         0.21307   -0.04213   -0.06259    0.20328
C44   1    0.963568    0.403917    0.209245    11.00000    0.42083    0.42422 =
         0.21790    0.00141    0.01331    0.31420
AFIX  43
H44   2    0.949170    0.410491    0.217718    11.00000   -1.20000
AFIX  65
C45   1    0.972901    0.408014    0.172075    11.00000    0.33520    0.44216 =
         0.25373    0.08029    0.04054    0.26111
AFIX  43
H45   2    0.964883    0.417388    0.155145    11.00000   -1.20000
AFIX  65
C46   1    0.993967    0.398395    0.159678    11.00000    0.32001    0.39819 =
         0.24354    0.00360   -0.00073    0.25534
AFIX  43
H46   2    1.000346    0.401195    0.134274    11.00000   -1.20000
AFIX  65
C47   1    1.005700    0.384679    0.184450    11.00000    0.26583    0.31334 =
         0.23995   -0.02512   -0.02927    0.18598
AFIX   0
C48   1    1.029359    0.375461    0.177516    11.00000    0.24105    0.33191 =
         0.30569   -0.03355   -0.03640    0.16771
O49   4    1.044645    0.370066    0.200612    11.00000    0.25880    0.38771 =
         0.26231   -0.01857    0.00200    0.20826
N50   3    1.036175    0.372930    0.139131    11.00000    0.30033    0.44969 =
         0.24448   -0.05506   -0.02539    0.20272
AFIX  43
H50   2    1.024907    0.375308    0.121494    11.00000   -1.20000
AFIX   0
C51   1    1.061853    0.366389    0.128912    11.00000    0.26096    0.59234 =
         0.32556   -0.03004   -0.01065    0.23399
AFIX  13
H51   2    1.060709    0.349133    0.145272    11.00000   -1.20000
AFIX   0
C52   1    1.056807    0.355084    0.087255    11.00000    0.49186    0.61026 =
         0.39662   -0.04695    0.05028    0.35685
AFIX 133
H52A  2    1.077397    0.360502    0.076163    11.00000   -1.50000
H52B  2    1.047354    0.365728    0.073357    11.00000   -1.50000
H52C  2    1.042516    0.331956    0.086212    11.00000   -1.50000
AFIX  66
C53   1    1.093114    0.397156    0.135922    11.00000    0.26790    0.67696 =
         0.37493    0.12498   -0.03920    0.19543
C54   1    1.102526    0.421183    0.109477    11.00000    0.30119    0.81312 =
         0.56835    0.24747   -0.04618    0.15042
AFIX  43
H54   2    1.087013    0.422352    0.094416    11.00000   -1.20000
AFIX  65
C55   1    1.134637    0.443502    0.105068    11.00000    0.24139    0.88528 =
         0.58236    0.28191   -0.03370    0.17214
AFIX  43
H55   2    1.141070    0.459923    0.086994    11.00000   -1.20000
AFIX  65
C56   1    1.157336    0.441793    0.127104    11.00000    0.26847    0.89219 =
         0.59539    0.23617    0.04237    0.20955
AFIX  43
H56   2    1.179282    0.457046    0.124091    11.00000   -1.20000
AFIX  65
C57   1    1.147924    0.417766    0.153550    11.00000    0.29177    0.76051 =
         0.49995    0.12022    0.02640    0.32271
AFIX  43
H57   2    1.163438    0.416598    0.168611    11.00000   -1.20000
AFIX  65
C58   1    1.115813    0.395448    0.157959    11.00000    0.26893    0.71210 =
         0.33801    0.03340   -0.00330    0.23795
AFIX  43
H58   2    1.109381    0.379026    0.176033    11.00000   -1.20000
AFIX  66
C59   1    0.878775    0.413348    0.515910    11.00000    0.12875    0.20959 =
         0.23272    0.02663    0.03707    0.07601
C60   1    0.875732    0.436590    0.496665    11.00000    0.22926    0.24327 =
         0.22175    0.05258    0.09106    0.12930
AFIX  43
H60   2    0.887875    0.445787    0.474716    11.00000   -1.20000
AFIX  65
C61   1    0.854922    0.446374    0.509536    11.00000    0.19333    0.21798 =
         0.25678    0.02218    0.05914    0.10385
AFIX  43
H61   2    0.852843    0.462258    0.496383    11.00000   -1.20000
AFIX  65
C62   1    0.837155    0.432917    0.541651    11.00000    0.18318    0.25436 =
         0.20511    0.02162    0.03555    0.14477
C63   1    0.840197    0.409675    0.560896    11.00000    0.18386    0.26450 =
         0.22802    0.02258    0.03832    0.13742
AFIX  43
H63   2    0.828054    0.400478    0.582846    11.00000   -1.20000
AFIX  65
C64   1    0.861007    0.399891    0.548026    11.00000    0.17733    0.20687 =
         0.22130    0.02617    0.03307    0.10677
AFIX  43
H64   2    0.863086    0.384006    0.561179    11.00000   -1.20000
AFIX   0
N65   3    0.816945    0.445567    0.556634    11.00000    0.19307    0.24836 =
         0.25902    0.01014    0.03916    0.12365
AFIX  43
H65   2    0.812785    0.442714    0.580654    11.00000   -1.20000
AFIX   0
C66   1    0.804095    0.460935    0.538050    11.00000    0.17768    0.29411 =
         0.25233    0.01956    0.01739    0.15986
O67   4    0.803674    0.461014    0.504418    11.00000    0.18510    0.28759 =
         0.26602   -0.01555    0.00382    0.13674
AFIX  66
N68   3    0.775756    0.488331    0.542910    11.00000    0.17135    0.38240 =
         0.27605   -0.01592   -0.03610    0.17114
C69   1    0.785042    0.469209    0.561707    11.00000    0.18836    0.37960 =
         0.28880    0.01644    0.02289    0.17461
C70   1    0.774608    0.459328    0.597939    11.00000    0.26671    0.45137 =
         0.30677    0.02300    0.07286    0.26736
AFIX  43
H70   2    0.780955    0.446259    0.610786    11.00000   -1.20000
AFIX  65
C71   1    0.754888    0.468569    0.615374    11.00000    0.31584    0.45327 =
         0.29299    0.00996    0.03950    0.26417
AFIX  43
H71   2    0.747756    0.461816    0.640136    11.00000   -1.20000
AFIX  65
C72   1    0.745601    0.487691    0.596577    11.00000    0.28538    0.41784 =
         0.36403    0.01502   -0.00899    0.25522
AFIX  43
H72   2    0.732123    0.494007    0.608493    11.00000   -1.20000
AFIX  65
C73   1    0.756035    0.497572    0.560345    11.00000    0.22889    0.37377 =
         0.32568    0.00175    0.00521    0.19676
AFIX   0
C74   1    0.752959    0.518829    0.534847    11.00000    0.23056    0.34736 =
         0.38047    0.00058   -0.01346    0.18800
O75   4    0.766557    0.530797    0.505682    11.00000    0.22872    0.33075 =
         0.42605    0.04205    0.01722    0.17468
N76   3    0.731934    0.529646    0.551235    11.00000    0.26561    0.41938 =
         0.41407    0.00816   -0.00521    0.22639
AFIX  43
H76   2    0.725052    0.524952    0.574346    11.00000   -1.20000
AFIX   0
C77   1    0.722805    0.549081    0.526583    11.00000    0.39335    0.42133 =
         0.58768   -0.00891   -0.02883    0.31114
AFIX  13
H77   2    0.731149    0.550310    0.500775    11.00000   -1.20000
AFIX   0
C78   1    0.685964    0.533638    0.525735    11.00000    0.30578    0.53582 =
         0.48353    0.02099    0.05398    0.28796
AFIX 133
H78A  2    0.679639    0.540900    0.503523    11.00000   -1.50000
H78B  2    0.678823    0.539882    0.548115    11.00000   -1.50000
H78C  2    0.676176    0.510384    0.525032    11.00000   -1.50000
AFIX  66
C79   1    0.738411    0.581317    0.543784    11.00000    0.57653    0.38708 =
         0.69977   -0.04369   -0.02854    0.25367
C80   1    0.766914    0.607101    0.531640    11.00000    0.66125    0.39668 =
         0.72759   -0.04535    0.01378    0.27401
AFIX  43
H80   2    0.775651    0.606179    0.508277    11.00000   -1.20000
AFIX  65
C81   1    0.782636    0.634236    0.553681    11.00000    0.70313    0.37470 =
         0.69767   -0.01086   -0.01739    0.22996
AFIX  43
H81   2    0.802117    0.651858    0.545381    11.00000   -1.20000
AFIX  65
C82   1    0.769854    0.635586    0.587865    11.00000    0.74758    0.38119 =
         0.66576   -0.02866   -0.02638    0.19196
AFIX  43
H82   2    0.780599    0.654131    0.602929    11.00000   -1.20000
AFIX  65
C83   1    0.741350    0.609801    0.600010    11.00000    0.66576    0.33860 =
         0.63621   -0.02914   -0.08730    0.18287
AFIX  43
H83   2    0.732614    0.610724    0.623373    11.00000   -1.20000
AFIX  65
C84   1    0.725628    0.582667    0.577969    11.00000    0.64771    0.31532 =
         0.64427   -0.03886   -0.03608    0.26488
AFIX  43
H84   2    0.706147    0.565044    0.586269    11.00000   -1.20000
AFIX   0
RESI 0
RESI 3 CLO4
dfix 1.44 CL1 O11 CL1 O12
DANG 2.40 O11 O12
CL1   6    1.000000    0.473406    0.500000    10.50000    0.85808
O11   4    0.971271    0.475249    0.494969    11.00000    0.66023
O12   4    1.009828    0.462540    0.467174    11.00000    0.69676
DFIX 1.44 CL2 O21 CL2 O22 CL2 O23 CL2 O24
DANG 2.40 O21 O22 O21 O23 O21 O24 O22 O23 O22 O24 O23 O24
CL2   6    0.958680    0.628257    0.423873    11.00000    0.45816
O21   4    0.934803    0.595673    0.412173    11.00000    0.46317
O22   4    0.949575    0.638660    0.457237    11.00000    0.44035
O23   4    0.988022    0.628308    0.428507    11.00000    0.45066
O24   4    0.966086    0.651746    0.393590    11.00000    0.95246
SAME CL2 > O24
CL3   6    1.079567    0.346472    0.546063    11.00000    1.07173
O31   4    1.090020    0.372088    0.574600    11.00000    1.05803
O32   4    1.102194    0.335199    0.544858    11.00000    1.09322
O33   4    1.047944    0.322286    0.555347    11.00000    1.06777
O34   4    1.073972    0.355115    0.508285    11.00000    1.08526
SAME CL2 > O24
CL4   6    0.824974    0.177588    0.785836    10.50000    0.58291
O41   4    0.854933    0.195379    0.808399    10.50000    0.52979
O42   4    0.831271    0.168729    0.750000    10.50000    0.57654
O43   4    0.803860    0.150982    0.808551    10.50000    0.65713
O44   4    0.806147    0.193775    0.781778    10.50000    0.45822

RESI 4 SOLV
O1    4    0.945932    0.472966    0.250000    10.50000    0.22659
O2    4    0.673243    0.494489    0.641624    11.00000    0.27394
O3    4    1.333333    0.666667    0.674217    10.33333    0.43047
O4    4    0.819539    0.427187    0.648882    11.00000    0.52494
O5    4    1.333333    0.666667    0.587059    10.33333    0.44839

RESI 0
HKLF 4


REM  p6322 in P6(3)22
REM R1 =  0.0991 for   10214 Fo > 4sig(Fo)  and  0.1059 for all   11880 data
REM   1373 parameters refined using   3404 restraints

END

WGHT      0.2000      0.0000

REM Highest difference peak  0.464,  deepest hole -0.241,  1-sigma level  0.055
Q1    1   0.6661  0.4951  0.6577  11.00000  0.05    0.44
Q2    1   0.6790  0.5077  0.6367  11.00000  0.05    0.43
Q3    1   0.6896  0.5351  0.4100  11.00000  0.05    0.29
Q4    1   1.3333  0.6667  0.5576  10.33333  0.05    0.26
Q5    1   0.9521  0.3867  0.3115  11.00000  0.05    0.25
Q6    1   0.8205  0.1795  0.7500  10.50000  0.05    0.24
Q7    1   0.9740  0.4916  0.5000  11.00000  0.05    0.23
Q8    1   0.9878  0.3378  0.7502  11.00000  0.05    0.21
Q9    1   0.8721  0.3049  0.7602  11.00000  0.05    0.21
;
_shelx_res_checksum   28099

_shelx_hkl_file
;
   2   0   0   63349     271                                                        3873 -661.32  116.57  1.0000
   2   0   0   61438     271                                                        4837 -661.32  116.57  1.0000
   0   2   0   61127     271                                                        4254 -652.97  106.01  1.0000
   0   2   0   60080     272                                                        4837 -652.97  106.01  1.0000
   2  -2   0   62591     271                                                        4332 -626.45  121.40  1.0000
  -2   2   0   62744     271                                                        4496 -626.45 -121.40  1.0000
   0  -2   0   62311     271                                                        3887 -652.97 -106.01  1.0000
  -2   0   0   61715     271                                                        4949 -661.32 -116.57  1.0000
  -2   0   0   64137     271                                                        3703 -661.32 -116.57  1.0000
   3  -1   0   69878    1220                                                       19882 -285.86   -3.78  1.0000
   1   3   0   45334    1618                                                       23660  138.66   42.09  1.0000
  -4   1   0   48578    1619                                                       27499  127.15  -17.61  1.0000
  -3   4   0   47376    1618                                                       24662  140.83  -10.93  1.0000
   1   3   0   50634    1619                                                       27554  138.66   42.09  1.0000
  -1  -3   0   51627    1619                                                       28466  138.66  -42.09  1.0000
  -3  -1   0   50072    1610                                                       27090  138.19  -22.65  1.0000
   3   1   0   44154    1608                                                       22696  138.19   22.65  1.0000
  -1   4   0   49412    1609                                                       27001  134.34    8.61  1.0000
  -4   3   0   48991    1609                                                       26266  140.14  -40.22  1.0000
   3   1   0   50382    1610                                                       27227  138.19   22.65  1.0000
   1  -4   0   49412    1609                                                       27036  134.34   -8.61  1.0000
   0  -4   0   69812    2285                                                       39273 -153.08   -0.75  1.0000
  -4   0   0   67193    2285                                                       37066 -154.62    2.83  1.0000
  -4   4   0   66990    2284                                                       35379 -164.04    5.84  1.0000
   5  -1   0   41582      27                                                         365  428.45   -5.11  1.0000
  -5   2   0   13415      12                                                          96 -245.95    7.44  1.0000
   4   1   0  112592    1398                                                       22753  428.13    4.08  1.0000
   0   5   0    3760       8                                                          37  155.95   -9.26  1.0000
  -5   5   0    3590       9                                                          49  154.94    6.83  1.0000
  -5   0   0    3912       8                                                          37  158.29   15.71  1.0000
   5  -5   0    3700       9                                                          37  154.94   -6.83  1.0000
   0  -5   0    3348      12                                                          91  155.95    9.26  1.0000
   0  -5   0    3846       8                                                          29  155.95    9.26  1.0000
   1   5   0    3246     153                                                        2464  -18.04   13.85  1.0000
   5  -6   0    3296     153                                                        2458  -18.17    0.38  1.0000
   6  -1   0    3242     153                                                        2484  -16.97    9.06  1.0000
   1   5   0    3459     155                                                        2651  -18.04   13.85  1.0000
   6  -1   0    3346     154                                                        2575  -16.97    9.06  1.0000
  -6   1   0    3229     154                                                        2454  -16.97   -9.06  1.0000
  -5   6   0    2941     152                                                        2152  -18.17   -0.38  1.0000
  -5   6   0    3255     153                                                        2422  -18.17   -0.38  1.0000
  -1  -5   0    3265     153                                                        2452  -18.04  -13.85  1.0000
  -1  -5   0    3382     155                                                        2554  -18.04  -13.85  1.0000
  -6   1   0    3185     152                                                        2415  -16.97   -9.06  1.0000
   5  -6   0    3146     152                                                        2329  -18.17    0.38  1.0000
   6  -2   0     830     242                                                        3859  -75.17  -22.92  1.0000
   4  -6   0     880     242                                                        3964  -76.70  -10.28  1.0000
   2   4   0     962     244                                                        4342  -79.68  -17.11  1.0000
   6  -2   0     998     243                                                        4215  -75.17  -22.92  1.0000
  -6   2   0     808     242                                                        3778  -75.17   22.92  1.0000
   4  -6   0     660     241                                                        3478  -76.70  -10.28  1.0000
  -2  -4   0     703     242                                                        3743  -79.68   17.11  1.0000
   3  -6   0   16789      94                                                        1438 -212.51   -0.76  1.0000
   2  -6   0    1080     252                                                        4377  -76.86   11.27  1.0000
  -4  -2   0     770     251                                                        3993  -80.22   26.85  1.0000
   6  -4   0     911     252                                                        4020  -76.85   -5.10  1.0000
  -4  -2   0     942     253                                                        4380  -80.22   26.85  1.0000
  -6   4   0     961     252                                                        4118  -76.85    5.10  1.0000
  -2   6   0    1037     252                                                        4305  -76.86  -11.27  1.0000
   4   2   0     816     251                                                        4136  -80.22  -26.85  1.0000
  -6   4   0     775     250                                                        3721  -76.85    5.10  1.0000
   6  -4   0     778     250                                                        3734  -76.85   -5.10  1.0000
   2  -6   0     812     251                                                        3816  -76.86   11.27  1.0000
   4   2   0     829     253                                                        4165  -80.22  -26.85  1.0000
  -2   6   0     835     251                                                        3881  -76.86  -11.27  1.0000
   6  -5   0    2937     150                                                        2362  -13.45    8.91  1.0000
  -1   6   0    3284     151                                                        2465  -17.95  -11.31  1.0000
   5   1   0    3152     153                                                        2565  -13.93   15.40  1.0000
  -5  -1   0    2949     151                                                        2350  -13.93  -15.40  1.0000
  -5  -1   0    3121     153                                                        2505  -13.93  -15.40  1.0000
  -6   5   0    3022     152                                                        2420  -13.45   -8.91  1.0000
   5   1   0    2909     151                                                        2344  -13.93   15.40  1.0000
   6  -5   0    3154     152                                                        2557  -13.45    8.91  1.0000
   1  -6   0    3211     153                                                        2425  -17.95   11.31  1.0000
  -1   6   0    3344     153                                                        2517  -17.95  -11.31  1.0000
   1  -6   0    3058     151                                                        2291  -17.95   11.31  1.0000
  -6   5   0    2877     150                                                        2290  -13.45   -8.91  1.0000
   7  -1   0     456       6                                                          -7  -45.57   19.37  1.0000
   1   6   0     129      12                                                          39  -40.02    7.57  1.0000
  -7   1   0     456       6                                                          -4  -45.57  -19.37  1.0000
  -6   7   0     326       6                                                           6  -47.34    4.35  1.0000
  -6   7   0     251       9                                                          22  -47.34    4.35  1.0000
   6  -7   0     421       6                                                          -1  -47.34   -4.35  1.0000
   1   6   0     218       8                                                           8  -40.02    7.57  1.0000
   7  -1   0     298      11                                                          17  -45.57   19.37  1.0000
  -1  -6   0     235       8                                                           5  -40.02   -7.57  1.0000
   6  -7   0     265       9                                                          18  -47.34   -4.35  1.0000
  -1  -6   0     134      13                                                          36  -40.02   -7.57  1.0000
  -7   1   0     239      15                                                          35  -45.57  -19.37  1.0000
  -2  -5   0     806     118                                                        1734  -30.72   -1.01  1.0000
  -7   2   0    1078     119                                                        2158  -31.59    2.44  1.0000
  -2  -5   0    1016     120                                                        2037  -30.72   -1.01  1.0000
   2   5   0    1079     121                                                        2125  -30.72    1.01  1.0000
   2   5   0     861     117                                                        1814  -30.72    1.01  1.0000
   5  -7   0     639     116                                                        1548  -32.62    4.10  1.0000
   7  -2   0     711     116                                                        1625  -31.59   -2.44  1.0000
   5  -7   0     984     118                                                        2065  -32.62    4.10  1.0000
  -7   2   0     693     116                                                        1595  -31.59    2.44  1.0000
  -5   7   0     900     117                                                        1948  -32.62   -4.10  1.0000
   3   4   0    9199     964                                                       14953  -61.23    5.94  1.0000
  -7   3   0    8327     962                                                       13752  -60.31   -0.61  1.0000
   7  -3   0    9747     963                                                       15559  -60.31    0.61  1.0000
  -3  -4   0   11304     966                                                       17637  -61.23   -5.94  1.0000
  -4   7   0   10516     963                                                       16495  -60.05   13.06  1.0000
   3  -7   0   12144    1003                                                       18443  -59.44    7.27  1.0000
  -3   7   0   10448    1001                                                       16372  -59.44   -7.27  1.0000
  -3   7   0   11222    1003                                                       17337  -59.44   -7.27  1.0000
   4   3   0   11273    1003                                                       17378  -59.52    2.69  1.0000
   7  -4   0   11083    1002                                                       16774  -56.21   14.39  1.0000
   4   3   0    9615    1002                                                       15304  -59.52    2.69  1.0000
  -4  -3   0    9228    1001                                                       14827  -59.52   -2.69  1.0000
   7  -4   0    9827    1001                                                       15218  -56.21   14.39  1.0000
   3  -7   0    9479    1001                                                       15118  -59.44    7.27  1.0000
  -7   4   0    9401    1001                                                       14752  -56.21  -14.39  1.0000
  -4  -3   0   10710    1003                                                       16691  -59.52   -2.69  1.0000
  -7   4   0   11517    1003                                                       17379  -56.21  -14.39  1.0000
   7  -5   0     663     118                                                        1637  -33.73   -8.38  1.0000
  -5  -2   0     644     119                                                        1617  -33.88  -10.23  1.0000
  -5  -2   0     954     122                                                        2094  -33.88  -10.23  1.0000
   5   2   0     664     119                                                        1636  -33.88   10.23  1.0000
   5   2   0     951     122                                                        2075  -33.88   10.23  1.0000
  -2   7   0     963     121                                                        2035  -32.62   -1.22  1.0000
  -2   7   0     829     119                                                        1839  -32.62   -1.22  1.0000
   2  -7   0     951     121                                                        2016  -32.62    1.22  1.0000
   7  -5   0     896     121                                                        1995  -33.73   -8.38  1.0000
  -7   5   0     968     121                                                        2090  -33.73    8.38  1.0000
   2  -7   0     840     119                                                        1853  -32.62    1.22  1.0000
  -1   7   0     164       8                                                          23  -40.71    1.89  1.0000
  -6  -1   0     246      11                                                          12  -40.03  -19.18  1.0000
  -1   7   0     111      12                                                          50  -40.71    1.89  1.0000
  -6  -1   0     279       7                                                           6  -40.03  -19.18  1.0000
  -7   6   0     228      10                                                          18  -43.88   -9.09  1.0000
   7  -6   0     374       6                                                          -3  -43.88    9.09  1.0000
  -7   6   0     310       6                                                           3  -43.88   -9.09  1.0000
   7  -6   0     215      10                                                          22  -43.88    9.09  1.0000
   6   1   0     367       7                                                           0  -40.03   19.18  1.0000
   1  -7   0     149      11                                                          29  -40.71   -1.89  1.0000
   1  -7   0     200       8                                                          12  -40.71   -1.89  1.0000
   6   1   0     176      12                                                          35  -40.03   19.18  1.0000
  -7   7   0   20864    1013                                                       16468   37.27    3.59  1.0000
  -1  -7   0     808      27                                                         338   25.32  -15.93  1.0000
   7  -8   0     710      27                                                         311   21.09   -3.52  1.0000
  -1  -7   0     893      31                                                         397   25.32  -15.93  1.0000
   8  -1   0     793      26                                                         345   22.63   13.44  1.0000
   7  -8   0     715      25                                                         314   21.09   -3.52  1.0000
  -7   8   0     746      25                                                         331   21.09    3.52  1.0000
   1   7   0     912      31                                                         387   25.32   15.93  1.0000
  -8   1   0     806      30                                                         372   22.63  -13.44  1.0000
   1   7   0     830      27                                                         332   25.32   15.93  1.0000
  -7   8   0     739      28                                                         326   21.09    3.52  1.0000
   2   6   0    4901     412                                                        6400    0.11   56.20  1.0000
  -6   8   0    6363     412                                                        7125   -0.17   36.57  1.0000
  -2  -6   0    4728     411                                                        6360    0.11  -56.20  1.0000
   6  -8   0    6263     411                                                        7155   -0.17  -36.57  1.0000
   8  -2   0    5716     411                                                        6453   -9.09   17.21  1.0000
  -2  -6   0    5223     414                                                        6956    0.11  -56.20  1.0000
  -8   2   0    5473     411                                                        6255   -9.09  -17.21  1.0000
   2   6   0    5327     414                                                        6907    0.11   56.20  1.0000
   6  -8   0    4988     410                                                        5763   -0.17  -36.57  1.0000
   8  -2   0    6301     413                                                        7077   -9.09   17.21  1.0000
  -4  -4   0     127       8                                                         -36   23.42  -11.49  1.0000
  -8   4   0     101       6                                                         -25   22.55   -6.05  1.0000
   8  -4   0     101      10                                                         -16   22.55    6.05  1.0000
  -4   8   0     110       8                                                         -10   24.11    2.69  1.0000
   4   4   0     127      12                                                         -17   23.42   11.49  1.0000
  -4  -4   0     127      12                                                         -11   23.42  -11.49  1.0000
  -4   8   0      72      11                                                           4   24.11    2.69  1.0000
  -8   4   0     101      10                                                         -23   22.55   -6.05  1.0000
   4  -8   0     110      10                                                          -1   24.11   -2.69  1.0000
   4   4   0     127       9                                                         -15   23.42   11.49  1.0000
   4  -8   0     110       8                                                         -15   24.11   -2.69  1.0000
   8  -4   0     101       6                                                         -33   22.55    6.05  1.0000
   8  -5   0   23049     537                                                        8702 -137.48   14.89  1.0000
  -5  -3   0   22530     540                                                        8843 -134.23  -34.56  1.0000
   8  -5   0   22556     539                                                        8399 -137.48   14.89  1.0000
  -8   5   0   22478     537                                                        8250 -137.48  -14.89  1.0000
   5   3   0   21402     538                                                        8347 -134.23   34.56  1.0000
  -3   8   0   23470     538                                                        8673 -139.51  -12.35  1.0000
  -5  -3   0   22519     538                                                        8836 -134.23  -34.56  1.0000
   3  -8   0   23654     539                                                        8875 -139.51   12.35  1.0000
   5   3   0   22647     540                                                        9148 -134.23   34.56  1.0000
  -3   8   0   24265     539                                                        9160 -139.51  -12.35  1.0000
   3  -8   0   23038     538                                                        8498 -139.51   12.35  1.0000
  -8   5   0   23204     539                                                        8693 -137.48  -14.89  1.0000
   2  -8   0    2964     215                                                        3412   -7.95   15.36  1.0000
   7   1   0     873      33                                                         358   24.76    9.09  1.0000
   8  -7   0     618      23                                                         288   18.21    8.13  1.0000
  -7  -1   0     807      28                                                         327   24.76   -9.09  1.0000
  -7  -1   0     700      26                                                         259   24.76   -9.09  1.0000
   8  -7   0     655      27                                                         314   18.21    8.13  1.0000
   1  -8   0     743      27                                                         315   24.27  -17.90  1.0000
   1  -8   0     819      29                                                         369   24.27  -17.90  1.0000
  -8   7   0     580      26                                                         270   18.21   -8.13  1.0000
  -8   7   0     612      23                                                         293   18.21   -8.13  1.0000
   7   1   0     742      24                                                         275   24.76    9.09  1.0000
  -1   8   0     741      24                                                         292   24.27   17.90  1.0000
  -1   8   0     907      34                                                         407   24.27   17.90  1.0000
   0   8   0    2007      12                                                          34  117.22    5.05  1.0000
   8  -8   0    2447      10                                                          17  124.05    6.08  1.0000
  -8   8   0    2361      10                                                          25  124.05   -6.08  1.0000
   8   0   0    2022      12                                                          33  117.31    7.08  1.0000
  -8   0   0    1899      16                                                          51  117.31   -7.08  1.0000
  -8   8   0    2151      15                                                          52  124.05   -6.08  1.0000
   8   0   0    1695      19                                                          91  117.31    7.08  1.0000
  -8   0   0    2118      11                                                          22  117.31   -7.08  1.0000
   8  -8   0    2084      15                                                          63  124.05    6.08  1.0000
   0  -8   0    1781      18                                                          71  117.22   -5.05  1.0000
   0   8   0    1719      19                                                          84  117.22    5.05  1.0000
   0  -8   0    1904      13                                                          49  117.22   -5.05  1.0000
  -8   9   0   27348    1538                                                       26291   -7.78  -16.53  1.0000
  -9   1   0   25253    1537                                                       24983   -1.96   -5.60  1.0000
   1   8   0   24188    1537                                                       23828   -2.88    7.44  1.0000
  -1  -8   0   25585    1537                                                       25189   -2.88   -7.44  1.0000
  -8   9   0   24560    1536                                                       23557   -7.78  -16.53  1.0000
   8  -9   0   27651    1537                                                       26649   -7.78   16.53  1.0000
  -1  -8   0   25033    1539                                                       24642   -2.88   -7.44  1.0000
   8  -9   0   23772    1536                                                       22840   -7.78   16.53  1.0000
   1   8   0   27581    1540                                                       27198   -2.88    7.44  1.0000
   7  -9   0    2313     280                                                        4163  -37.47   13.29  1.0000
  -7   9   0    2876     281                                                        4882  -37.47  -13.29  1.0000
  -2  -7   0    3035     284                                                        5213  -39.43  -14.28  1.0000
   9  -2   0    2351     280                                                        4438  -41.43   13.36  1.0000
   2   7   0    2481     280                                                        4505  -39.43   14.28  1.0000
   7  -9   0    2149     278                                                        3941  -37.47   13.29  1.0000
  -9   2   0    2727     282                                                        4923  -41.43  -13.36  1.0000
  -7   9   0    2200     279                                                        3984  -37.47  -13.29  1.0000
   9  -4   0   13852     435                                                        6919   80.00    0.31  1.0000
   4   5   0   13700     438                                                        7001   89.26   36.13  1.0000
  -9   4   0   13774     435                                                        6865   80.00   -0.31  1.0000
  -5   9   0   13696     437                                                        7185   89.94   40.64  1.0000
  -4  -5   0   13862     439                                                        7255   89.26  -36.13  1.0000
   4   5   0   13882     437                                                        7136   89.26   36.13  1.0000
   5  -9   0   13057     436                                                        6846   89.94  -40.64  1.0000
  -5   9   0   13460     436                                                        7007   89.94   40.64  1.0000
  -4  -5   0   13070     436                                                        6666   89.26  -36.13  1.0000
   5  -9   0   14060     437                                                        7610   89.94  -40.64  1.0000
  -9   5   0   13168     438                                                        7210   90.49  -46.10  1.0000
   9  -5   0   13275     438                                                        7135   90.49   46.10  1.0000
   5   4   0   14436     438                                                        7226   86.48   23.90  1.0000
  -4   9   0   13122     437                                                        6807   82.12  -28.42  1.0000
  -5  -4   0   13794     437                                                        6858   86.48  -23.90  1.0000
   4  -9   0   13069     436                                                        6672   82.12   28.42  1.0000
   9  -5   0   13028     436                                                        6945   90.49   46.10  1.0000
  -9   5   0   12712     436                                                        6855   90.49  -46.10  1.0000
  -5  -4   0   14281     439                                                        7208   86.48  -23.90  1.0000
   5   4   0   14447     439                                                        7234   86.48   23.90  1.0000
  -4   9   0   13742     438                                                        7265   82.12  -28.42  1.0000
   4  -9   0   14078     438                                                        7412   82.12   28.42  1.0000
   2  -9   0    3051     303                                                        5497  -43.17  -20.52  1.0000
   9  -7   0    2161     299                                                        4098  -40.68   -2.84  1.0000
  -7  -2   0    2326     300                                                        4428  -42.08  -18.57  1.0000
  -9   7   0    2788     302                                                        4953  -40.68    2.84  1.0000
   2  -9   0    2365     300                                                        4552  -43.17  -20.52  1.0000
  -2   9   0    2497     300                                                        4780  -43.17   20.52  1.0000
   7   2   0    2845     303                                                        5181  -42.08   18.57  1.0000
   7   2   0    2279     301                                                        4401  -42.08   18.57  1.0000
  -7  -2   0    2785     303                                                        5059  -42.08  -18.57  1.0000
  -2   9   0    3078     304                                                        5579  -43.17   20.52  1.0000
   9  -7   0    2858     302                                                        5040  -40.68   -2.84  1.0000
  -9   7   0    2461     299                                                        4514  -40.68    2.84  1.0000
  -9   8   0   23941    1596                                                       23161   -6.04    6.11  1.0000
   1  -9   0   29313    1600                                                       28995   -3.46  -29.54  1.0000
  -1   9   0   27161    1599                                                       26955   -3.46   29.54  1.0000
   9  -8   0   24962    1596                                                       24145   -6.04   -6.11  1.0000
  -9   8   0   27547    1598                                                       26710   -6.04    6.11  1.0000
  -8  -1   0   27897    1599                                                       27234   -4.61   -1.86  1.0000
   8   1   0   26119    1597                                                       25484   -4.61    1.86  1.0000
  -1   9   0   26825    1597                                                       26619   -3.46   29.54  1.0000
   1  -9   0   24242    1597                                                       23938   -3.46  -29.54  1.0000
   9  -8   0   28015    1598                                                       27149   -6.04   -6.11  1.0000
  -8  -1   0   24998    1597                                                       24371   -4.61   -1.86  1.0000
   8   1   0   27928    1599                                                       27271   -4.61    1.86  1.0000
  -9   9   0   15938    1653                                                       25197  -75.16    5.66  1.0000
   9  -9   0   15967    1653                                                       25215  -75.16   -5.66  1.0000
   9   0   0   18147    1654                                                       27562  -71.28   19.83  1.0000
   9  -9   0   18112    1655                                                       27894  -75.16   -5.66  1.0000
   0   9   0   18164    1657                                                       27920  -72.07   30.48  1.0000
  -9   9   0   17611    1655                                                       27290  -75.16    5.66  1.0000
   9   0   0   19051    1656                                                       28675  -71.28   19.83  1.0000
   0  -9   0   16790    1654                                                       26110  -72.07  -30.48  1.0000
  -9   0   0   17270    1654                                                       26414  -71.28  -19.83  1.0000
  10  -1   0    1404      29                                                         -50  -86.75    3.95  1.0000
  -9  10   0     970      12                                                          11  -79.38   -8.42  1.0000
   9 -10   0    1000      16                                                           8  -79.38    8.42  1.0000
  -1  -9   0    1304      14                                                         -31  -83.70    0.67  1.0000
  -1  -9   0    1304      28                                                         -78  -83.70    0.67  1.0000
   1   9   0    1304      21                                                         -10  -83.70   -0.67  1.0000
 -10   1   0    1404      26                                                         -78  -86.75   -3.95  1.0000
 -10   1   0    1404      13                                                         -15  -86.75   -3.95  1.0000
  -9  10   0     900      25                                                          20  -79.38   -8.42  1.0000
   9 -10   0    1186      16                                                          -3  -79.38    8.42  1.0000
   1   9   0    1304      21                                                         -21  -83.70   -0.67  1.0000
  -2  -8   0    4804      45                                                         614 -103.33   -1.48  1.0000
  -8  10   0    5534      46                                                         728 -110.19   -4.02  1.0000
  10  -2   0    4988      49                                                         621 -106.04   -0.96  1.0000
   2   8   0    4996      51                                                         681 -103.33    1.48  1.0000
 -10   2   0    4785      43                                                         549 -106.04    0.96  1.0000
  -2  -8   0    4703      49                                                         578 -103.33   -1.48  1.0000
   2   8   0    4763      45                                                         597 -103.33    1.48  1.0000
 -10   2   0    4791      53                                                         551 -106.04    0.96  1.0000
  -8  10   0    5089      42                                                         572 -110.19   -4.02  1.0000
  10  -2   0    4968      44                                                         614 -106.04   -0.96  1.0000
   8 -10   0    5116      42                                                         574 -110.19    4.02  1.0000
 -10   3   0   38919    1150                                                       17403  151.52   -0.49  1.0000
   3   7   0   43538    1155                                                       21208  146.58  -14.05  1.0000
   3   7   0   37388    1151                                                       16982  146.58  -14.05  1.0000
  -3  -7   0   35985    1153                                                       15978  146.58   14.05  1.0000
   7 -10   0   42932    1151                                                       20129  151.34    5.96  1.0000
  10  -3   0   43840    1153                                                       20740  151.52    0.49  1.0000
  -3  -7   0   39005    1151                                                       18012  146.58   14.05  1.0000
  -7  10   0   41640    1151                                                       19277  151.34   -5.96  1.0000
   4   6   0   16078     710                                                       12741  -32.27   -1.09  1.0000
  10  -4   0   12488     705                                                       10129  -25.99    9.55  1.0000
  -4  -6   0   13659     707                                                       10600  -32.27    1.09  1.0000
   6 -10   0   14412     706                                                       11313  -31.93    8.22  1.0000
   4   6   0   13386     707                                                       10358  -32.27   -1.09  1.0000
  10  -4   0   14698     708                                                       12130  -25.99    9.55  1.0000
  -4  -6   0   16128     710                                                       12787  -32.27    1.09  1.0000
  -6  10   0   16273     708                                                       12960  -31.93   -8.22  1.0000
  -6  10   0   14407     706                                                       11300  -31.93   -8.22  1.0000
 -10   4   0   14614     708                                                       12044  -25.99   -9.55  1.0000
 -10   4   0   12157     705                                                        9822  -25.99   -9.55  1.0000
  10  -5   0   79783    1396                                                       22669  305.70    1.70  1.0000
   4 -10   0   16139     718                                                       13174  -28.48   -6.36  1.0000
   4 -10   0   13805     716                                                       11074  -28.48   -6.36  1.0000
  -6  -4   0   13428     717                                                       10397  -32.32   -6.67  1.0000
  -4  10   0   14122     716                                                       11364  -28.48    6.36  1.0000
 -10   6   0   12997     715                                                       10085  -31.48    0.88  1.0000
   6   4   0   16501     720                                                       13128  -32.32    6.67  1.0000
  10  -6   0   13145     715                                                       10215  -31.48   -0.88  1.0000
 -10   6   0   15287     719                                                       12114  -31.48    0.88  1.0000
   6   4   0   13528     717                                                       10491  -32.32    6.67  1.0000
  -6  -4   0   15856     720                                                       12546  -32.32   -6.67  1.0000
  10  -6   0   15795     718                                                       12565  -31.48   -0.88  1.0000
  -4  10   0   15388     719                                                       12503  -28.48    6.36  1.0000
  -3  10   0   44009    1169                                                       20759  152.22    6.03  1.0000
  10  -7   0   37136    1165                                                       16302  151.09  -11.92  1.0000
   3 -10   0   40765    1166                                                       18580  152.22   -6.03  1.0000
  -7  -3   0   39373    1166                                                       18376  145.71    1.66  1.0000
  -3  10   0   41293    1166                                                       18907  152.22    6.03  1.0000
  10  -7   0   42546    1168                                                       19952  151.09  -11.92  1.0000
   3 -10   0   43015    1168                                                       20109  152.22   -6.03  1.0000
   7   3   0   42623    1169                                                       20625  145.71   -1.66  1.0000
 -10   7   0   38471    1165                                                       17136  151.09   11.92  1.0000
   2 -10   0    4273      34                                                         329 -109.42    3.37  1.0000
 -10   9   0    1034      18                                                           7  -80.39    6.47  1.0000
   1 -10   0     927      21                                                          35  -84.21   -1.13  1.0000
  -9  -1   0    1301      13                                                         -15  -83.33   -6.67  1.0000
   1 -10   0    1091      15                                                          11  -84.21   -1.13  1.0000
 -10   9   0    1034      12                                                           7  -80.39    6.47  1.0000
   9   1   0    1301      14                                                          -9  -83.33    6.67  1.0000
  10  -9   0     992      12                                                          11  -80.39   -6.47  1.0000
  10  -9   0    1211      17                                                          -4  -80.39   -6.47  1.0000
  -1  10   0    1320      21                                                         -24  -84.21    1.13  1.0000
   9   1   0    1301      21                                                          -8  -83.33    6.67  1.0000
  -1  10   0    1198      14                                                           3  -84.21    1.13  1.0000
  -9  -1   0    1301      20                                                         -29  -83.33   -6.67  1.0000
  10 -10   0   14257     715                                                       12713   15.59    6.42  1.0000
  10 -10   0   12111     712                                                       10691   15.59    6.42  1.0000
   0  10   0   14366     717                                                       12290   21.20    9.87  1.0000
 -10  10   0   13851     715                                                       12311   15.59   -6.42  1.0000
 -10   0   0   14182     716                                                       12269   19.34  -10.37  1.0000
   0  10   0   13255     714                                                       11263   21.20    9.87  1.0000
   0 -10   0   13868     716                                                       11801   21.20   -9.87  1.0000
  10   0   0   14177     716                                                       12294   19.34   10.37  1.0000
 -10  10   0   11635     712                                                       10227   15.59   -6.42  1.0000
  10   0   0   12570     713                                                       10800   19.34   10.37  1.0000
   0 -10   0   13487     714                                                       11450   21.20   -9.87  1.0000
 -10   0   0   12546     713                                                       10750   19.34  -10.37  1.0000
  -1 -10   0     364     296                                                        4961  119.28   12.33  1.0000
  11  -1   0     221     295                                                        4922  127.70  -10.72  1.0000
 -10  11   0     278     288                                                        4482  115.37  -16.36  1.0000
 -11   1   0     181     294                                                        4667  127.70   10.72  1.0000
  10 -11   0     319     290                                                        4569  115.37   16.36  1.0000
 -11   1   0     172     289                                                        4622  127.70   10.72  1.0000
  10 -11   0     256     289                                                        4312  115.37   16.36  1.0000
  -1 -10   0     235     290                                                        4436  119.28   12.33  1.0000
   1  10   0     268     291                                                        4637  119.28  -12.33  1.0000
 -10  11   0     263     292                                                        4418  115.37  -16.36  1.0000
  11  -1   0     181     291                                                        4725  127.70  -10.72  1.0000
   1  10   0     368     294                                                        5031  119.28  -12.33  1.0000
  11  -2   0     760      68                                                         857  114.39  -34.50  1.0000
   9 -11   0    1547      57                                                         939   81.26   33.58  1.0000
   2   9   0    1045      57                                                         827  118.45  -48.57  1.0000
  11  -2   0     838      55                                                         741  114.39  -34.50  1.0000
 -11   2   0    1163      54                                                         649  114.39   34.50  1.0000
  -9  11   0    1557      58                                                         906   81.26  -33.58  1.0000
 -11   2   0    1070      61                                                         816  114.39   34.50  1.0000
   9 -11   0    1406      53                                                         667   81.26   33.58  1.0000
   2   9   0     979      63                                                         927  118.45  -48.57  1.0000
  -2  -9   0    1191      63                                                         959  118.45   48.57  1.0000
  -9  11   0    1418      53                                                         643   81.26  -33.58  1.0000
  -2  -9   0    1340      56                                                         704  118.45   48.57  1.0000
  11  -3   0    5461     717                                                       11035   71.85  -19.91  1.0000
  -3  -8   0    5085     719                                                       11154   77.16   28.15  1.0000
  -3  -8   0    6285     723                                                       12909   77.16   28.15  1.0000
   3   8   0    6332     723                                                       12844   77.16  -28.15  1.0000
   8 -11   0    6591     719                                                       12445   70.49   -4.02  1.0000
  -8  11   0    6077     719                                                       11753   70.49    4.02  1.0000
 -11   3   0    5577     717                                                       11292   71.85   19.91  1.0000
   3   8   0    5226     719                                                       11235   77.16  -28.15  1.0000
   8 -11   0    4936     716                                                       10125   70.49   -4.02  1.0000
   4   7   0   45339    3945                                                       63237  -89.34    5.10  1.0000
  -4  -7   0   43038    3945                                                       60532  -89.34   -5.10  1.0000
  -4  -7   0   46902    3947                                                       65100  -89.34   -5.10  1.0000
  11  -4   0   49481    3946                                                       67312  -85.78    4.88  1.0000
   4   7   0   47060    3947                                                       65266  -89.34    5.10  1.0000
  -6  11   0   26085    1906                                                       32225   41.71    1.45  1.0000
  -6  11   0   25157    1904                                                       31192   41.71    1.45  1.0000
   6 -11   0   27786    1906                                                       34108   41.71   -1.45  1.0000
  -5  -6   0   26149    1908                                                       32139   40.71    0.69  1.0000
   6 -11   0   24481    1904                                                       30435   41.71   -1.45  1.0000
 -11   5   0   23467    1903                                                       28677   37.45   -0.71  1.0000
   5   6   0   25097    1907                                                       30969   40.71   -0.69  1.0000
   5   6   0   24897    1905                                                       30747   40.71   -0.69  1.0000
  11  -5   0   23148    1903                                                       28326   37.45    0.71  1.0000
  -5  -6   0   23972    1905                                                       29720   40.71    0.69  1.0000
  11  -5   0   26945    1906                                                       32511   37.45    0.71  1.0000
  -5  11   0   25715    1931                                                       31283   38.19    5.71  1.0000
  -5  11   0   26717    1933                                                       32387   38.19    5.71  1.0000
 -11   6   0   24556    1930                                                       30354   40.64   -5.37  1.0000
  11  -6   0   24288    1930                                                       30072   40.64    5.37  1.0000
  -6  -5   0   24908    1932                                                       30548   39.30    1.01  1.0000
  11  -6   0   25717    1933                                                       31659   40.64    5.37  1.0000
 -11   6   0   25138    1933                                                       31000   40.64   -5.37  1.0000
   5 -11   0   24948    1931                                                       30419   38.19   -5.71  1.0000
   6   5   0   25217    1932                                                       30887   39.30   -1.01  1.0000
  -6  -5   0   27119    1934                                                       32992   39.30    1.01  1.0000
   6   5   0   25945    1934                                                       31692   39.30   -1.01  1.0000
   5 -11   0   28198    1933                                                       33997   38.19   -5.71  1.0000
   7   4   0   49120    3976                                                       68029  -90.76   -5.40  1.0000
  -7  -4   0   44405    3973                                                       62439  -90.76    5.40  1.0000
  -7  -4   0   45555    3975                                                       63801  -90.76    5.40  1.0000
  -4  11   0   46335    3975                                                       63921  -87.08   -0.77  1.0000
  11  -7   0   48581    3974                                                       66198  -85.48    7.95  1.0000
   4 -11   0   46525    3973                                                       64141  -87.08    0.77  1.0000
   8   3   0    5904     733                                                       12428   78.69  -33.30  1.0000
   8   3   0    5464     731                                                       11780   78.69  -33.30  1.0000
  -8  -3   0    5386     733                                                       11816   78.69   33.30  1.0000
 -11   8   0    5580     729                                                       10939   68.73   11.40  1.0000
 -11   8   0    5957     732                                                       11466   68.73   11.40  1.0000
   3 -11   0    6492     733                                                       12759   73.58   20.80  1.0000
  11  -8   0    6735     732                                                       12481   68.73  -11.40  1.0000
   3 -11   0    5430     730                                                       11247   73.58   20.80  1.0000
  11  -8   0    5970     729                                                       11430   68.73  -11.40  1.0000
  -3  11   0    6637     733                                                       12864   73.58  -20.80  1.0000
  -8  -3   0    4787     730                                                       10913   78.69   33.30  1.0000
  -3  11   0    5963     730                                                       11915   73.58  -20.80  1.0000
   9   2   0    1089      53                                                         673  123.41  -39.56  1.0000
 -11   9   0    1207      52                                                         659   97.66   38.46  1.0000
  -2  11   0     810      52                                                         759  117.17  -32.33  1.0000
  -9  -2   0    1333      55                                                         638  123.41   39.56  1.0000
 -11   9   0    1194      57                                                         833   97.66   38.46  1.0000
  11  -9   0     962      61                                                         842   97.66  -38.46  1.0000
   2 -11   0    1037      58                                                         836  117.17   32.33  1.0000
  -9  -2   0    1204      59                                                         800  123.41   39.56  1.0000
  11  -9   0    1011      50                                                         629   97.66  -38.46  1.0000
 -10  -1   0     311     289                                                        4681  118.02    2.84  1.0000
  11 -10   0     227     285                                                        4625  120.32  -25.40  1.0000
   1 -11   0     160     286                                                        4482  126.43   11.75  1.0000
   1 -11   0     167     289                                                        4520  126.43   11.75  1.0000
  -1  11   0     199     290                                                        4745  126.43  -11.75  1.0000
  10   1   0     279     286                                                        4565  118.02   -2.84  1.0000
 -11  10   0     208     284                                                        4405  120.32   25.40  1.0000
 -10  -1   0     329     286                                                        4750  118.02    2.84  1.0000
  10   1   0     340     290                                                        4805  118.02   -2.84  1.0000
  11 -10   0     203     287                                                        4513  120.32  -25.40  1.0000
  -1  11   0     142     286                                                        4451  126.43  -11.75  1.0000
 -11  10   0     206     287                                                        4396  120.32   25.40  1.0000
   0  11   0    3639     298                                                        4666  -17.29  -15.70  1.0000
  11   0   0    3986     298                                                        4973  -17.02   -4.81  1.0000
   0 -11   0    3670     295                                                        4714  -17.29   15.70  1.0000
 -11  11   0    3211     293                                                        4533  -23.86   12.51  1.0000
  11 -11   0    3391     293                                                        4737  -23.86  -12.51  1.0000
   0 -11   0    3811     300                                                        4874  -17.29   15.70  1.0000
 -11  11   0    3058     297                                                        4350  -23.86   12.51  1.0000
  11 -11   0    3481     296                                                        4844  -23.86  -12.51  1.0000
 -11   0   0    3588     299                                                        4530  -17.02    4.81  1.0000
 -11   0   0    3703     294                                                        4660  -17.02    4.81  1.0000
  11   0   0    3985     296                                                        4972  -17.02   -4.81  1.0000
   1  11   0    4288      79                                                        1181  -72.05   -3.29  1.0000
 -12   1   0    4031      71                                                        1022  -73.35    0.09  1.0000
  12  -1   0    3957      74                                                         984  -73.35   -0.09  1.0000
 -11  12   0    3723      69                                                         852  -74.19  -13.93  1.0000
  11 -12   0    3913      71                                                        1050  -74.19   13.93  1.0000
  -1 -11   0    4053      73                                                        1085  -72.05    3.29  1.0000
  11 -12   0    4192      74                                                        1202  -74.19   13.93  1.0000
  10 -12   0      11      43                                                         585   55.44   10.57  1.0000
 -12   2   0       4      40                                                         476   47.85    1.89  1.0000
  12  -2   0       2      41                                                         473   47.85   -1.89  1.0000
 -12   2   0       4      56                                                         475   47.85    1.89  1.0000
 -10  12   0       5      39                                                         490   55.44  -10.57  1.0000
  -2 -10   0      13      51                                                         569   49.64    7.08  1.0000
  12  -2   0       9      49                                                         554   47.85   -1.89  1.0000
 -10  12   0       0      45                                                         600   55.44  -10.57  1.0000
   2  10   0       1      50                                                         517   49.64   -7.08  1.0000
  10 -12   0      18      38                                                         463   55.44   10.57  1.0000
   2  10   0       1      48                                                         500   49.64   -7.08  1.0000
  -2 -10   0      10      43                                                         537   49.64    7.08  1.0000
   3   9   0    2127     372                                                        6166   59.05  -57.11  1.0000
   9 -12   0    2172     369                                                        5744   65.28   17.95  1.0000
  -3  -9   0    2064     376                                                        6348   59.05   57.11  1.0000
  12  -3   0    2132     370                                                        6040   69.62  -30.50  1.0000
  -9  12   0    2648     372                                                        6397   65.28  -17.95  1.0000
  -3  -9   0    1491     370                                                        5294   59.05   57.11  1.0000
   3   9   0    1521     373                                                        5064   59.05  -57.11  1.0000
   9 -12   0    2665     371                                                        6530   65.28   17.95  1.0000
   8 -12   0    8355     203                                                        3227  -80.22    6.18  1.0000
   4   8   0    8642     208                                                        3515  -80.52  -28.62  1.0000
  -8  12   0    8345     203                                                        3228  -80.22   -6.18  1.0000
   4   8   0    7791     204                                                        2969  -80.52  -28.62  1.0000
  -4  -8   0    8625     208                                                        3469  -80.52   28.62  1.0000
  12  -4   0    8830     207                                                        3548  -80.64  -16.28  1.0000
  -4  -8   0    7881     204                                                        2994  -80.52   28.62  1.0000
 -12   4   0    8755     207                                                        3480  -80.64   16.28  1.0000
 -12   4   0    7443     201                                                        2668  -80.64   16.28  1.0000
  12  -5   0    1838     202                                                        2997  -27.58   -3.66  1.0000
  12  -5   0    1973     206                                                        3168  -27.58   -3.66  1.0000
  -5  -7   0    2065     204                                                        3038  -22.49   -5.02  1.0000
  -7  12   0    2771     206                                                        3763  -20.13    1.52  1.0000
   5   7   0    2409     208                                                        3464  -22.49    5.02  1.0000
  -5  -7   0    2400     208                                                        3442  -22.49   -5.02  1.0000
  -7  12   0    2319     203                                                        3233  -20.13    1.52  1.0000
 -12   5   0    1717     202                                                        2849  -27.58    3.66  1.0000
   5   7   0    2152     204                                                        3154  -22.49    5.02  1.0000
   7 -12   0    2310     203                                                        3218  -20.13   -1.52  1.0000
  -6  -6   0   19832    1872                                                       31432   81.95  -30.64  1.0000
  12  -6   0   21737    1871                                                       32837   78.26    2.41  1.0000
  12  -6   0   19006    1868                                                       29459   78.26    2.41  1.0000
 -12   6   0   19553    1870                                                       30138   78.26   -2.41  1.0000
  -6  -6   0   17182    1869                                                       28065   81.95  -30.64  1.0000
 -12   6   0   17499    1867                                                       27574   78.26   -2.41  1.0000
  -6  12   0   18925    1868                                                       29327   77.96    5.79  1.0000
   6 -12   0   22017    1870                                                       33145   77.96   -5.79  1.0000
   6 -12   0   20679    1868                                                       31498   77.96   -5.79  1.0000
   6   6   0   20015    1872                                                       31674   81.95   30.64  1.0000
  -6  12   0   19809    1870                                                       30424   77.96    5.79  1.0000
   6   6   0   18223    1869                                                       29405   81.95   30.64  1.0000
  -7  -5   0    2179     212                                                        3016  -19.14   -2.03  1.0000
  12  -7   0    2319     210                                                        3023  -15.62    6.02  1.0000
   5 -12   0    2291     211                                                        3405  -24.27    1.57  1.0000
   7   5   0    2695     216                                                        3623  -19.14    2.03  1.0000
  -5  12   0    2197     211                                                        3286  -24.27   -1.57  1.0000
  -5  12   0    2450     215                                                        3595  -24.27   -1.57  1.0000
   7   5   0    2289     212                                                        3150  -19.14    2.03  1.0000
 -12   7   0    2719     216                                                        3464  -15.62   -6.02  1.0000
  -7  -5   0    2659     216                                                        3577  -19.14   -2.03  1.0000
  12  -7   0    2753     214                                                        3516  -15.62    6.02  1.0000
   5 -12   0    2649     214                                                        3838  -24.27    1.57  1.0000
 -12   7   0    2229     210                                                        2907  -15.62   -6.02  1.0000
 -12   8   0    7784     195                                                        2835  -81.50   16.16  1.0000
   4 -12   0    8767     199                                                        3481  -80.34    8.08  1.0000
  -4  12   0    8757     202                                                        3485  -80.34   -8.08  1.0000
 -12   8   0    8491     199                                                        3271  -81.50   16.16  1.0000
   8   4   0    7682     197                                                        2857  -80.61  -21.90  1.0000
  -8  -4   0    7663     199                                                        2822  -80.61   21.90  1.0000
  12  -8   0    8990     201                                                        3606  -81.50  -16.16  1.0000
  -8  -4   0    7855     197                                                        2940  -80.61   21.90  1.0000
  12  -8   0    7381     194                                                        2609  -81.50  -16.16  1.0000
   8   4   0    8842     203                                                        3590  -80.61  -21.90  1.0000
  -4  12   0    7791     196                                                        2885  -80.34   -8.08  1.0000
   4 -12   0    8216     197                                                        3137  -80.34    8.08  1.0000
  -9  -3   0    2078     386                                                        6184   58.61   53.10  1.0000
 -12   9   0    2338     381                                                        5990   62.74   25.20  1.0000
   3 -12   0    2189     382                                                        6228   69.18   28.51  1.0000
   9   3   0    2165     383                                                        6056   58.61  -53.10  1.0000
  12  -9   0    2779     384                                                        6534   62.74  -25.20  1.0000
   3 -12   0    2151     385                                                        6164   69.18   28.51  1.0000
  -3  12   0    2182     385                                                        6059   69.18  -28.51  1.0000
  12  -9   0    2364     381                                                        5883   62.74  -25.20  1.0000
 -12   9   0    2439     384                                                        6150   62.74   25.20  1.0000
  -9  -3   0    1981     382                                                        6014   58.61   53.10  1.0000
  -3  12   0    2293     382                                                        6245   69.18  -28.51  1.0000
   9   3   0    2279     386                                                        6250   58.61  -53.10  1.0000
  10   2   0       0      48                                                         493   51.72   -6.73  1.0000
  -2  12   0       3      45                                                         535   49.57   -3.22  1.0000
 -12  10   0      41      38                                                         475   62.16   11.98  1.0000
  12 -10   0       8      46                                                         605   62.16  -11.98  1.0000
   2 -12   0       4      41                                                         482   49.57    3.22  1.0000
 -10  -2   0       8      55                                                         465   51.72    6.73  1.0000
  -2  12   0       7      49                                                         576   49.57   -3.22  1.0000
  12 -10   0      32      42                                                         472   62.16  -11.98  1.0000
  10   2   0       0      47                                                         500   51.72   -6.73  1.0000
   2 -12   0      17      56                                                         622   49.57    3.22  1.0000
 -10  -2   0       8      41                                                         455   51.72    6.73  1.0000
 -12  10   0      42      52                                                         469   62.16   11.98  1.0000
  11   1   0    4130      75                                                        1172  -70.42    3.30  1.0000
  12 -11   0    3805      72                                                        1014  -73.46  -26.98  1.0000
  12 -11   0    3986      77                                                        1115  -73.46  -26.98  1.0000
  -1  12   0    4190      81                                                        1112  -73.02   -0.05  1.0000
 -11  -1   0    3964      74                                                        1059  -70.42   -3.30  1.0000
   1 -12   0    3912      74                                                         971  -73.02    0.05  1.0000
 -12  11   0    3702      78                                                        1140  -73.46   26.98  1.0000
  11   1   0    3922      80                                                        1062  -70.42    3.30  1.0000
   1 -12   0    4340      80                                                        1190  -73.02    0.05  1.0000
  -1  12   0    4208      74                                                        1121  -73.02   -0.05  1.0000
 -11  -1   0    4181      80                                                        1173  -70.42   -3.30  1.0000
 -12  11   0    3394      72                                                         953  -73.46   26.98  1.0000
  12   0   0    1725      96                                                        1257  -14.73   -6.15  1.0000
   0 -12   0    2032      92                                                        1421  -17.22    3.02  1.0000
  12 -12   0    1791      89                                                        1424  -11.53   -7.78  1.0000
   0  12   0    1849      96                                                        1271  -17.22   -3.02  1.0000
  12   0   0    1831      91                                                        1348  -14.73   -6.15  1.0000
 -12  12   0    1742      89                                                        1374  -11.53    7.78  1.0000
 -12   0   0    1753      90                                                        1276  -14.73    6.15  1.0000
   0 -12   0    1871      96                                                        1287  -17.22    3.02  1.0000
 -12  12   0    1895      94                                                        1511  -11.53    7.78  1.0000
   0  12   0    2044      92                                                        1434  -17.22   -3.02  1.0000
  12 -12   0    1843      93                                                        1471  -11.53   -7.78  1.0000
 -12   0   0    1686      95                                                        1218  -14.73    6.15  1.0000
  13  -1   0     126      18                                                          62   -8.02    1.39  1.0000
  -1 -12   0      42      17                                                           9   -8.67   -7.42  1.0000
 -12  13   0     123      21                                                         105   -6.21  -10.28  1.0000
 -13   1   0      76      22                                                          28   -8.02   -1.39  1.0000
 -12  13   0      99      23                                                          80   -6.21  -10.28  1.0000
  12 -13   0      26      18                                                           1   -6.21   10.28  1.0000
  12 -13   0     128      16                                                         118   -6.21   10.28  1.0000
  13  -1   0      12      22                                                         -30   -8.02    1.39  1.0000
   1  12   0      92      18                                                          52   -8.67    7.42  1.0000
  -1 -12   0      94      26                                                          49   -8.67   -7.42  1.0000
   1  12   0      24      23                                                         -50   -8.67    7.42  1.0000
 -13   1   0      97      24                                                          41   -8.02   -1.39  1.0000
  -2 -11   0     794      53                                                         615  -69.54  -47.99  1.0000
 -11  13   0     857      50                                                         806  -64.81  -48.85  1.0000
  11 -13   0     850      50                                                         781  -64.81   48.85  1.0000
 -11  13   0     821      54                                                         652  -64.81  -48.85  1.0000
   2  11   0     794      58                                                         500  -69.54   47.99  1.0000
  11 -13   0     834      53                                                         713  -64.81   48.85  1.0000
  13  -2   0     755      52                                                         777  -77.85   49.83  1.0000
   2  11   0     802      53                                                         683  -69.54   47.99  1.0000
  -2 -11   0     801      60                                                         691  -69.54  -47.99  1.0000
 -13   2   0     762      57                                                         647  -77.85  -49.83  1.0000
  10 -13   0   36817    2488                                                       38713  -10.47   33.29  1.0000
 -13   3   0   38095    2489                                                       39851   -9.05  -24.74  1.0000
 -13   3   0   38598    2492                                                       40367   -9.05  -24.74  1.0000
  10 -13   0   40901    2490                                                       42909  -10.47   33.29  1.0000
  13  -3   0   41085    2493                                                       42751   -9.05   24.74  1.0000
  -3 -10   0   37531    2491                                                       39530  -11.47  -10.48  1.0000
 -10  13   0   37301    2490                                                       39417  -10.47  -33.29  1.0000
   3  10   0   40279    2494                                                       42282  -11.47   10.48  1.0000
  13  -3   0   37408    2489                                                       38994   -9.05   24.74  1.0000
   3  10   0   37492    2491                                                       39424  -11.47   10.48  1.0000
  -3 -10   0   39669    2494                                                       41723  -11.47  -10.48  1.0000
   9 -13   0     117      50                                                         665   35.09    6.34  1.0000
  13  -5   0      46      25                                                          19   21.58  -10.45  1.0000
  -8  13   0      26      35                                                         107   14.83   16.91  1.0000
   5   8   0      32      19                                                          12   10.75   -3.09  1.0000
  -5  -8   0      39      26                                                           3   10.75    3.09  1.0000
 -13   5   0     107      24                                                           0   21.58   10.45  1.0000
  13  -5   0      68      16                                                           6   21.58  -10.45  1.0000
 -13   5   0      42      16                                                          16   21.58   10.45  1.0000
   8 -13   0      32      23                                                          36   14.83  -16.91  1.0000
  -8  13   0      59      17                                                           6   14.83   16.91  1.0000
  -5  -8   0      48      18                                                           6   10.75    3.09  1.0000
   5   8   0      24      26                                                           2   10.75   -3.09  1.0000
   8 -13   0      37      14                                                          26   14.83  -16.91  1.0000
  -7  13   0   11269     695                                                       11603   -3.14   15.18  1.0000
   7 -13   0   11327     693                                                       11724   -3.14  -15.18  1.0000
 -13   6   0   10546     691                                                       10692   -1.60   -1.39  1.0000
  13  -6   0   11426     695                                                       11572   -1.60    1.39  1.0000
 -13   6   0   11336     694                                                       11487   -1.60   -1.39  1.0000
  -6  -7   0   10419     692                                                       10553    0.81  -22.68  1.0000
   6   7   0   11571     696                                                       11622    0.81   22.68  1.0000
   6   7   0   10714     693                                                       10759    0.81   22.68  1.0000
  -7  13   0   10740     692                                                       11065   -3.14   15.18  1.0000
  13  -6   0   11150     691                                                       11294   -1.60    1.39  1.0000
   7 -13   0   10596     692                                                       10979   -3.14  -15.18  1.0000
  -6  -7   0   10920     696                                                       11059    0.81  -22.68  1.0000
  -7  -6   0   10956     716                                                       11331   -1.55  -24.10  1.0000
 -13   7   0   11050     714                                                       11814   -7.19  -15.00  1.0000
 -13   7   0   10468     717                                                       11211   -7.19  -15.00  1.0000
  13  -7   0   10594     714                                                       11282   -7.19   15.00  1.0000
  13  -7   0   10981     717                                                       11682   -7.19   15.00  1.0000
  -6  13   0   10380     714                                                       11004   -6.90   -3.03  1.0000
  -7  -6   0   11076     718                                                       11454   -1.55  -24.10  1.0000
   6 -13   0   11425     716                                                       12067   -6.90    3.03  1.0000
   6 -13   0   10880     715                                                       11507   -6.90    3.03  1.0000
  -6  13   0   11240     718                                                       11889   -6.90   -3.03  1.0000
   7   6   0   11711     719                                                       12002   -1.55   24.10  1.0000
   7   6   0   11331     716                                                       11615   -1.55   24.10  1.0000
  -5  13   0      41      24                                                          14   16.34  -13.25  1.0000
  13  -8   0      13      22                                                         -12    3.44    7.57  1.0000
  -8  -5   0      34      25                                                          10    5.97    3.32  1.0000
  -8  -5   0       9      17                                                          -7    5.97    3.32  1.0000
  13  -8   0      18      14                                                           7    3.44    7.57  1.0000
   8   5   0      31      18                                                          16    5.97   -3.32  1.0000
  -5  13   0      30      16                                                          34   16.34  -13.25  1.0000
   5 -13   0      18      23                                                          60   16.34   13.25  1.0000
   5 -13   0      34      16                                                          16   16.34   13.25  1.0000
 -13   8   0      13      15                                                          -2    3.44   -7.57  1.0000
 -13   8   0      20      23                                                          22    3.44   -7.57  1.0000
   8   5   0       9      24                                                         -20    5.97   -3.32  1.0000
   9   4   0     552      79                                                        1258   27.78   -0.50  1.0000
 -13   9   0     293      81                                                        1077   36.37   -2.05  1.0000
 -13   9   0     220      74                                                         932   36.37   -2.05  1.0000
   4 -13   0     334      77                                                        1078   33.85    0.72  1.0000
  13  -9   0     352      75                                                        1183   36.37    2.05  1.0000
  -9  -4   0     533      83                                                        1228   27.78    0.50  1.0000
  -4  13   0     371      82                                                        1146   33.85   -0.72  1.0000
   4 -13   0     431      81                                                        1247   33.85    0.72  1.0000
  -4  13   0     330      76                                                        1072   33.85   -0.72  1.0000
  -3  13   0   38919    2536                                                       40516   -8.71   28.68  1.0000
  13 -10   0   43891    2539                                                       43739    1.09   -7.98  1.0000
   3 -13   0   38615    2537                                                       40386   -8.71  -28.68  1.0000
  13 -10   0   40138    2535                                                       39992    1.09   -7.98  1.0000
   3 -13   0   41174    2539                                                       43007   -8.71  -28.68  1.0000
  10   3   0   39075    2537                                                       41064  -11.49   15.24  1.0000
 -13  10   0   41410    2538                                                       41209    1.09    7.98  1.0000
 -13  10   0   39034    2535                                                       38839    1.09    7.98  1.0000
  10   3   0   40629    2540                                                       42657  -11.49   15.24  1.0000
 -10  -3   0   39617    2540                                                       41717  -11.49  -15.24  1.0000
  -3  13   0   40165    2540                                                       41789   -8.71   28.68  1.0000
 -10  -3   0   38658    2537                                                       40732  -11.49  -15.24  1.0000
  -2  13   0     761      52                                                         711  -79.35   51.83  1.0000
  11   2   0     771      59                                                         737  -74.90   49.13  1.0000
  13 -11   0    1661      50                                                         761  -39.63  -17.61  1.0000
 -11  -2   0     768      52                                                         710  -74.90  -49.13  1.0000
  -2  13   0     778      58                                                         618  -79.35   51.83  1.0000
 -13  11   0    1503      55                                                         655  -39.63   17.61  1.0000
  11   2   0     772      52                                                         673  -74.90   49.13  1.0000
  13 -11   0    1525      55                                                         662  -39.63  -17.61  1.0000
 -13  11   0    1636      50                                                         752  -39.63   17.61  1.0000
 -11  -2   0     772      57                                                         624  -74.90  -49.13  1.0000
   2 -13   0     772      57                                                         626  -79.35  -51.83  1.0000
   2 -13   0     762      52                                                         682  -79.35  -51.83  1.0000
  -1  13   0     127      28                                                          92  -10.80    9.67  1.0000
 -12  -1   0     125      19                                                          73   -6.16   -1.38  1.0000
  13 -12   0      59      22                                                          72    0.33   -9.12  1.0000
 -13  12   0      92      17                                                         117    0.33    9.12  1.0000
  -1  13   0     103      18                                                          68  -10.80    9.67  1.0000
  12   1   0     138      19                                                          84   -6.16    1.38  1.0000
   1 -13   0      83      25                                                          41  -10.80   -9.67  1.0000
   1 -13   0     134      20                                                          91  -10.80   -9.67  1.0000
  12   1   0      72      25                                                          35   -6.16    1.38  1.0000
 -12  -1   0      97      24                                                          52   -6.16   -1.38  1.0000
  13 -12   0      84      16                                                         102    0.33   -9.12  1.0000
 -13  12   0      23      22                                                          27    0.33    9.12  1.0000
  13   0   0    8864     149                                                        2212  142.82  -46.98  1.0000
 -13  13   0   10823     145                                                        2305  130.07   11.61  1.0000
 -13  13   0   11029     152                                                        2401  130.07   11.61  1.0000
   0  13   0    9520     149                                                        2406  139.53  -40.43  1.0000
   0 -13   0    9868     147                                                        2120  139.53   40.43  1.0000
  13   0   0    9002     152                                                        2301  142.82  -46.98  1.0000
  13 -13   0   11110     149                                                        2610  130.07  -11.61  1.0000
 -13   0   0    9607     146                                                        2149  142.82   46.98  1.0000
   0  13   0    9238     152                                                        2238  139.53  -40.43  1.0000
   0 -13   0   10368     155                                                        2387  139.53   40.43  1.0000
  13 -13   0   10160     146                                                        2151  130.07  -11.61  1.0000
 -13   0   0    9663     154                                                        2181  142.82   46.98  1.0000
  14  -1   0     140      26                                                          61   44.54   -5.63  1.0000
  -1 -13   0     151      27                                                          64   46.45    7.54  1.0000
 -13  14   0     144      21                                                          42   42.57   -0.22  1.0000
  13 -14   0     127      20                                                          52   42.57    0.22  1.0000
  13 -14   0     159      14                                                          34   42.57    0.22  1.0000
   1  13   0     174      19                                                          54   46.45   -7.54  1.0000
   1  13   0     185      27                                                          48   46.45   -7.54  1.0000
  -1 -13   0     225      18                                                          28   46.45    7.54  1.0000
 -13  14   0     269      13                                                           4   42.57   -0.22  1.0000
 -14   1   0     263      15                                                          10   44.54    5.63  1.0000
 -14   1   0     186      24                                                          33   44.54    5.63  1.0000
  14  -1   0     219      17                                                          22   44.54   -5.63  1.0000
 -14   2   0    2264     167                                                        2537    6.60  -41.09  1.0000
 -12  14   0    2434     165                                                        2544   11.32  -40.43  1.0000
  14  -2   0    2295     163                                                        2588    6.60   41.09  1.0000
  -2 -12   0    2155     165                                                        2448    5.33  -40.67  1.0000
   2  12   0    2200     171                                                        2515    5.33   40.67  1.0000
  12 -14   0    2566     166                                                        2706   11.32   40.43  1.0000
 -12  14   0    2440     162                                                        2551   11.32  -40.43  1.0000
 -14   2   0    2214     163                                                        2480    6.60  -41.09  1.0000
  -2 -12   0    2219     168                                                        2520    5.33  -40.67  1.0000
  12 -14   0    2493     161                                                        2626   11.32   40.43  1.0000
   2  12   0    2157     164                                                        2465    5.33   40.67  1.0000
  -3 -11   0     814     129                                                        1877 -106.99  -78.17  1.0000
  -3 -11   0     852     126                                                        1674 -106.99  -78.17  1.0000
 -14   3   0     807     124                                                        1873 -124.15  -73.63  1.0000
 -14   3   0     785     131                                                        1943 -124.15  -73.63  1.0000
  11 -14   0     847     121                                                        1767  -94.66   75.86  1.0000
   3  11   0     803     125                                                        1911 -106.99   78.17  1.0000
   3  11   0     807     133                                                        1885 -106.99   78.17  1.0000
  14  -3   0     788     123                                                        1910 -124.15   73.63  1.0000
 -11  14   0     852     125                                                        2025  -94.66  -75.86  1.0000
  11 -14   0     852     126                                                        2136  -94.66   75.86  1.0000
 -14   4   0    2281     281                                                        4382   43.10  -12.15  1.0000
  -4 -10   0    2100     282                                                        4563   50.64   -5.42  1.0000
  10 -14   0    1785     275                                                        4140   50.20   14.11  1.0000
  -4 -10   0    1868     278                                                        4216   50.64   -5.42  1.0000
   4  10   0    2189     283                                                        4725   50.64    5.42  1.0000
  14  -4   0    2302     277                                                        4483   43.10   12.15  1.0000
  10 -14   0    1878     277                                                        4282   50.20   14.11  1.0000
 -14   4   0    2187     276                                                        4251   43.10  -12.15  1.0000
 -10  14   0    2384     280                                                        4947   50.20  -14.11  1.0000
 -10  14   0    1795     277                                                        4075   50.20  -14.11  1.0000
  14  -4   0    2356     281                                                        4558   43.10   12.15  1.0000
   4  10   0    2055     279                                                        4527   50.64    5.42  1.0000
  14  -5   0    3043     446                                                        7724   75.66   -6.09  1.0000
   9 -14   0    2335     441                                                        6586   71.30  -33.88  1.0000
   5   9   0    2994     447                                                        7177   69.51    2.66  1.0000
  14  -5   0    2545     442                                                        6916   75.66   -6.09  1.0000
  -5  -9   0    2772     443                                                        6832   69.51   -2.66  1.0000
  -5  -9   0    3150     448                                                        7419   69.51   -2.66  1.0000
   9 -14   0    2611     443                                                        7049   71.30  -33.88  1.0000
   5   9   0    2827     444                                                        6918   69.51    2.66  1.0000
  -9  14   0    2594     443                                                        7006   71.30   33.88  1.0000
 -14   5   0    2555     442                                                        6931   75.66    6.09  1.0000
  -9  14   0    3112     445                                                        7850   71.30   33.88  1.0000
   6   8   0     162      26                                                         161    6.40   11.39  1.0000
  -6  -8   0     278      34                                                         210    6.40  -11.39  1.0000
  -8  14   0     229      33                                                         288    6.40   16.00  1.0000
 -14   6   0     313      39                                                         195   10.79    2.86  1.0000
   8 -14   0     233      25                                                         201    6.40  -16.00  1.0000
   6   8   0     259      36                                                         267    6.40   11.39  1.0000
  -8  14   0     165      25                                                         206    6.40   16.00  1.0000
  14  -6   0     383      32                                                         218   10.79   -2.86  1.0000
  14  -6   0     270      22                                                         135   10.79   -2.86  1.0000
  -6  -8   0     177      25                                                         118    6.40  -11.39  1.0000
  -7  -7   0    7549     285                                                        4980  -42.32  -25.27  1.0000
  -7  -7   0    6585     280                                                        4191  -42.32  -25.27  1.0000
 -14   7   0    6847     282                                                        4444  -38.82  -14.45  1.0000
  -7  14   0    7770     283                                                        5092  -39.21    9.30  1.0000
 -14   7   0    6400     278                                                        4083  -38.82  -14.45  1.0000
   7   7   0    6729     280                                                        4239  -42.32   25.27  1.0000
   7   7   0    7575     285                                                        4926  -42.32   25.27  1.0000
  14  -7   0    6287     278                                                        3955  -38.82   14.45  1.0000
   7 -14   0    6726     279                                                        4278  -39.21   -9.30  1.0000
  14  -7   0    7410     284                                                        4860  -38.82   14.45  1.0000
  -7  14   0    6602     279                                                        4154  -39.21    9.30  1.0000
  14  -8   0      87      21                                                         127    3.77   17.59  1.0000
  -8  -6   0     216      25                                                         161    7.41  -14.30  1.0000
 -14   8   0     147      28                                                         138    3.77  -17.59  1.0000
 -14   8   0     125      20                                                         111    3.77  -17.59  1.0000
  -6  14   0     355      23                                                         192   11.07   -3.60  1.0000
   8   6   0     120      24                                                         127    7.41   14.30  1.0000
   8   6   0     210      34                                                         237    7.41   14.30  1.0000
  14  -8   0     177      31                                                         260    3.77   17.59  1.0000
  -8  -6   0     277      33                                                         221    7.41  -14.30  1.0000
   6 -14   0     341      24                                                         222   11.07    3.60  1.0000
  -9  -5   0    2957     454                                                        7308   71.91   -6.23  1.0000
   5 -14   0    3033     452                                                        7712   75.19   13.52  1.0000
  14  -9   0    2968     452                                                        7339   69.58   25.45  1.0000
  -5  14   0    2654     450                                                        7106   75.19  -13.52  1.0000
  14  -9   0    2937     449                                                        7289   69.58   25.45  1.0000
  -5  14   0    2859     453                                                        7439   75.19  -13.52  1.0000
   5 -14   0    2795     450                                                        7329   75.19   13.52  1.0000
 -14   9   0    2872     449                                                        7198   69.58  -25.45  1.0000
   9   5   0    2724     451                                                        6935   71.91    6.23  1.0000
  -9  -5   0    2711     450                                                        6918   71.91   -6.23  1.0000
   9   5   0    2926     454                                                        7256   71.91    6.23  1.0000
 -14   9   0    2796     452                                                        7078   69.58  -25.45  1.0000
  14 -10   0    1646     279                                                        4492   61.40   -0.03  1.0000
 -10  -4   0    1995     280                                                        4353   49.79  -10.65  1.0000
   4 -14   0    2347     278                                                        4643   45.92  -17.59  1.0000
   4 -14   0    2114     276                                                        4309   45.92  -17.59  1.0000
  14 -10   0    1438     274                                                        4144   61.40   -0.03  1.0000
  -4  14   0    1935     275                                                        4150   45.92   17.59  1.0000
  10   4   0    2162     282                                                        4662   49.79   10.65  1.0000
  -4  14   0    2257     281                                                        4619   45.92   17.59  1.0000
 -14  10   0    1581     278                                                        4384   61.40    0.03  1.0000
 -10  -4   0    2058     277                                                        4446   49.79  -10.65  1.0000
  10   4   0    1920     276                                                        4302   49.79   10.65  1.0000
 -14  10   0    1510     274                                                        4265   61.40    0.03  1.0000
 -14  11   0    3526     130                                                        1935  -36.29   -4.45  1.0000
  -3  14   0     761     127                                                        2062 -127.32   74.01  1.0000
  11   3   0     765     132                                                        2018 -113.50   76.35  1.0000
   3 -14   0     816     127                                                        1913 -127.32  -74.01  1.0000
 -11  -3   0     816     131                                                        1806 -113.50  -76.35  1.0000
  11   3   0     782     128                                                        1927 -113.50   76.35  1.0000
 -14  11   0    3693     125                                                        2060  -36.29   -4.45  1.0000
  14 -11   0    3749     130                                                        2098  -36.29    4.45  1.0000
  -3  14   0     819     132                                                        1883 -127.32   74.01  1.0000
 -11  -3   0     790     127                                                        1924 -113.50  -76.35  1.0000
   3 -14   0     778     131                                                        2030 -127.32  -74.01  1.0000
  14 -11   0    3360     125                                                        1809  -36.29    4.45  1.0000
  12   2   0    2179     162                                                        2523    2.97   38.52  1.0000
  -2  14   0    2207     161                                                        2536    5.68   41.70  1.0000
  14 -12   0    3324     164                                                        2653   14.35   -3.26  1.0000
  12   2   0    2217     166                                                        2566    2.97   38.52  1.0000
   2 -14   0    2023     161                                                        2309    5.68  -41.70  1.0000
 -14  12   0    3302     164                                                        2635   14.35    3.26  1.0000
 -12  -2   0    2039     165                                                        2349    2.97  -38.52  1.0000
   2 -14   0    2208     165                                                        2521    5.68  -41.70  1.0000
 -14  12   0    3278     160                                                        2613   14.35    3.26  1.0000
  14 -12   0    3217     160                                                        2557   14.35   -3.26  1.0000
  -2  14   0    2179     166                                                        2504    5.68   41.70  1.0000
 -12  -2   0    2086     161                                                        2402    2.97  -38.52  1.0000
  14 -13   0     155      27                                                          37   41.03   -9.51  1.0000
  13   1   0     195      35                                                          50   47.68   -7.63  1.0000
  -1  14   0     237      17                                                          22   46.16   -3.99  1.0000
   1 -14   0     238      24                                                          21   46.16    3.99  1.0000
 -14  13   0     185      13                                                          21   41.03    9.51  1.0000
 -14  13   0     106      31                                                          62   41.03    9.51  1.0000
  13   1   0     434      23                                                          -1   47.68   -7.63  1.0000
 -13  -1   0     365      16                                                           3   47.68    7.63  1.0000
   1 -14   0     324      23                                                           4   46.16    3.99  1.0000
  -1  14   0     146      36                                                          66   46.16   -3.99  1.0000
  14 -13   0     217      18                                                          13   41.03   -9.51  1.0000
 -13  -1   0     254      32                                                          24   47.68    7.63  1.0000
  14   0   0     651      63                                                         846    9.98  -18.84  1.0000
  14 -14   0     980      60                                                         832   -4.89   -8.86  1.0000
  14   0   0     699      76                                                         903    9.98  -18.84  1.0000
 -14  14   0     945      61                                                         852   -4.89    8.86  1.0000
  14 -14   0    1136      66                                                         978   -4.89   -8.86  1.0000
 -14  14   0    1064      67                                                         966   -4.89    8.86  1.0000
   0  14   0     700      64                                                         894    9.40  -15.56  1.0000
 -14   0   0     532      69                                                         805    9.98   18.84  1.0000
   0  14   0     691      71                                                         884    9.40  -15.56  1.0000
   0 -14   0     717      71                                                        1007    9.40   15.56  1.0000
 -14   0   0     509      62                                                         775    9.98   18.84  1.0000
   0 -14   0     639      64                                                         913    9.40   15.56  1.0000
  15  -1   0     108      21                                                         102    2.88   -9.26  1.0000
   1  14   0      60      29                                                          58    1.43   -8.26  1.0000
  14 -15   0      80      21                                                          69    2.52   -6.55  1.0000
 -15   1   0      84      27                                                          69    2.88    9.26  1.0000
 -15   1   0      87      19                                                          72    2.88    9.26  1.0000
  15  -1   0     100      29                                                          94    2.88   -9.26  1.0000
  -1 -14   0      78      21                                                          71    1.43    8.26  1.0000
 -14  15   0     149      19                                                         130    2.52    6.55  1.0000
   1  14   0      95      21                                                          97    1.43   -8.26  1.0000
  14 -15   0     128      18                                                         117    2.52   -6.55  1.0000
 -14  15   0     128      25                                                         109    2.52    6.55  1.0000
  -1 -14   0     111      29                                                         106    1.43    8.26  1.0000
  15  -2   0    5374     198                                                        3202  -42.71   22.92  1.0000
  -2 -13   0    5890     204                                                        3445  -43.60  -17.47  1.0000
  -2 -13   0    5308     199                                                        2999  -43.60  -17.47  1.0000
 -13  15   0    4689     196                                                        2779  -38.15  -18.32  1.0000
  13 -15   0    5349     200                                                        3334  -38.15   18.32  1.0000
 -15   2   0    5236     201                                                        3048  -42.71  -22.92  1.0000
 -13  15   0    5256     199                                                        3224  -38.15  -18.32  1.0000
   2  13   0    5484     206                                                        3170  -43.60   17.47  1.0000
  13 -15   0    4811     195                                                        2908  -38.15   18.32  1.0000
   2  13   0    5349     198                                                        3066  -43.60   17.47  1.0000
 -15   2   0    5201     197                                                        3021  -42.71  -22.92  1.0000
   3  12   0     991     100                                                        1524   10.21   30.27  1.0000
  -3 -12   0     958      99                                                        1369   10.21  -30.27  1.0000
   3  12   0     939     105                                                        1456   10.21   30.27  1.0000
  -3 -12   0    1011     105                                                        1436   10.21  -30.27  1.0000
 -15   3   0     963      97                                                        1463   11.35  -35.23  1.0000
  12 -15   0     982     100                                                        1591   14.32   26.37  1.0000
 -15   3   0     901     103                                                        1380   11.35  -35.23  1.0000
  15  -3   0     980     104                                                        1617   11.35   35.23  1.0000
  15  -3   0     917      99                                                        1530   11.35   35.23  1.0000
 -12  15   0     969     100                                                        1476   14.32  -26.37  1.0000
  12 -15   0     849      96                                                        1413   14.32   26.37  1.0000
  -4 -11   0    1413      95                                                        1322   -6.76  -20.49  1.0000
  15  -4   0    1569      94                                                        1389   -8.93   20.34  1.0000
 -11  15   0    1720      98                                                        1619   -6.28  -18.42  1.0000
 -11  15   0    1539      96                                                        1439   -6.28  -18.42  1.0000
  15  -4   0    1632      99                                                        1450   -8.93   20.34  1.0000
  -4 -11   0    1550     101                                                        1459   -6.76  -20.49  1.0000
   4  11   0    1516      96                                                        1405   -6.76   20.49  1.0000
  11 -15   0    1574      95                                                        1455   -6.28   18.42  1.0000
 -15   4   0    1539      99                                                        1381   -8.93  -20.34  1.0000
 -15   4   0    1498      93                                                        1341   -8.93  -20.34  1.0000
  11 -15   0    1421      92                                                        1305   -6.28   18.42  1.0000
   4  11   0    1513     101                                                        1402   -6.76   20.49  1.0000
  10 -15   0    3208     334                                                        4992  -32.52    2.29  1.0000
  15  -5   0    3488     339                                                        5233  -30.80    5.30  1.0000
 -10  15   0    3949     338                                                        5913  -32.52   -2.29  1.0000
  15  -5   0    3578     336                                                        5343  -30.80    5.30  1.0000
   5  10   0    3623     341                                                        5367  -30.31    5.75  1.0000
  10 -15   0    3617     336                                                        5499  -32.52    2.29  1.0000
  -5 -10   0    3587     342                                                        5340  -30.31   -5.75  1.0000
   5  10   0    3754     338                                                        5527  -30.31    5.75  1.0000
 -15   5   0    3495     335                                                        5256  -30.80   -5.30  1.0000
 -10  15   0    3461     337                                                        5313  -32.52   -2.29  1.0000
  -5 -10   0    3570     337                                                        5319  -30.31   -5.75  1.0000
 -15   6   0    5526     582                                                        8722   44.11    3.31  1.0000
   6   9   0    5861     588                                                        9290   45.97   -2.05  1.0000
   9 -15   0    5466     582                                                        8920   47.17  -17.09  1.0000
   9 -15   0    5839     584                                                        9396   47.17  -17.09  1.0000
  -6  -9   0    6136     589                                                        9639   45.97    2.05  1.0000
  -6  -9   0    5906     585                                                        9350   45.97    2.05  1.0000
 -15   6   0    6146     587                                                        9496   44.11    3.31  1.0000
  -9  15   0    5738     586                                                        9297   47.17   17.09  1.0000
   6   9   0    6032     585                                                        9505   45.97   -2.05  1.0000
  15  -6   0    6513     587                                                        9946   44.11   -3.31  1.0000
  15  -6   0    6549     584                                                        9990   44.11   -3.31  1.0000
  -9  15   0    5953     584                                                        9571   47.17   17.09  1.0000
  -8  15   0     224      32                                                         222  -17.88   19.85  1.0000
  15  -7   0     343      25                                                         216   -8.82   -1.39  1.0000
  15  -7   0     355      33                                                         226   -8.82   -1.39  1.0000
  -7  -8   0     190      27                                                         183  -13.10  -21.48  1.0000
 -15   7   0     271      22                                                         162   -8.82    1.39  1.0000
  -8  15   0     204      25                                                         193  -17.88   19.85  1.0000
   7   8   0     152      32                                                         147  -13.10   21.48  1.0000
   7   8   0     170      27                                                         176  -13.10   21.48  1.0000
   8 -15   0     254      30                                                         240  -17.88  -19.85  1.0000
   8 -15   0     248      26                                                         232  -17.88  -19.85  1.0000
  -7  -8   0     218      34                                                         223  -13.10  -21.48  1.0000
   8   7   0     213      27                                                         186   -8.40   13.86  1.0000
   8   7   0     169      33                                                         139   -8.40   13.86  1.0000
 -15   8   0     225      32                                                         213  -13.80  -20.26  1.0000
  -7  15   0     269      25                                                         203  -12.77  -14.99  1.0000
  15  -8   0     225      33                                                         237  -13.80   20.26  1.0000
 -15   8   0     186      22                                                         162  -13.80  -20.26  1.0000
  -8  -7   0     237      34                                                         193   -8.40  -13.86  1.0000
   7 -15   0     295      27                                                         253  -12.77   14.99  1.0000
  15  -8   0     196      24                                                         197  -13.80   20.26  1.0000
   7 -15   0     270      30                                                         227  -12.77   14.99  1.0000
  -8  -7   0     276      28                                                         233   -8.40  -13.86  1.0000
  -7  15   0     291      32                                                         226  -12.77  -14.99  1.0000
   6 -15   0    6469     610                                                        9839   43.37    5.58  1.0000
 -15   9   0    6232     608                                                        9766   45.91  -12.20  1.0000
 -15   9   0    6113     612                                                        9617   45.91  -12.20  1.0000
  15  -9   0    6241     608                                                        9800   45.91   12.20  1.0000
  -6  15   0    6228     609                                                        9531   43.37   -5.58  1.0000
   9   6   0    6211     611                                                        9766   46.36    1.95  1.0000
   9   6   0    6408     614                                                       10012   46.36    1.95  1.0000
  -9  -6   0    6308     611                                                        9884   46.36   -1.95  1.0000
  -6  15   0    6563     613                                                        9945   43.37   -5.58  1.0000
  15  -9   0    6610     613                                                       10261   45.91   12.20  1.0000
  -9  -6   0    6186     613                                                        9731   46.36   -1.95  1.0000
   6 -15   0    6556     611                                                        9947   43.37    5.58  1.0000
  15 -10   0    3616     338                                                        5356  -30.17    8.44  1.0000
 -10  -5   0    3241     336                                                        5171  -34.27   -8.71  1.0000
  -5  15   0    3429     339                                                        5327  -33.48    4.11  1.0000
 -15  10   0    3752     334                                                        5546  -30.17   -8.44  1.0000
  -5  15   0    3402     335                                                        5293  -33.48    4.11  1.0000
  15 -10   0    3507     334                                                        5222  -30.17    8.44  1.0000
   5 -15   0    3584     338                                                        5532  -33.48   -4.11  1.0000
   5 -15   0    3360     336                                                        5252  -33.48   -4.11  1.0000
 -10  -5   0    3348     340                                                        5307  -34.27   -8.71  1.0000
 -15  10   0    3475     338                                                        5207  -30.17   -8.44  1.0000
  10   5   0    3514     337                                                        5491  -34.27    8.71  1.0000
  10   5   0    3724     341                                                        5753  -34.27    8.71  1.0000
 -15  11   0    1283      97                                                        1380    2.62   -7.12  1.0000
   4 -15   0    1584      98                                                        1483   -7.11  -20.58  1.0000
  15 -11   0    1479      98                                                        1577    2.62    7.12  1.0000
 -11  -4   0    1399      94                                                        1313   -5.81  -18.27  1.0000
  15 -11   0    1238      92                                                        1327    2.62    7.12  1.0000
   4 -15   0    1466      94                                                        1366   -7.11  -20.58  1.0000
  11   4   0    1476      95                                                        1372   -5.81   18.27  1.0000
  11   4   0    1554      99                                                        1449   -5.81   18.27  1.0000
 -15  11   0    1343      92                                                        1443    2.62   -7.12  1.0000
  -4  15   0    1486      93                                                        1366   -7.11   20.58  1.0000
 -11  -4   0    1402      99                                                        1316   -5.81  -18.27  1.0000
  -4  15   0    1505      99                                                        1384   -7.11   20.58  1.0000
  15 -12   0     841     103                                                        1582   24.70    4.17  1.0000
 -15  12   0     793      98                                                        1501   24.70   -4.17  1.0000
  15 -12   0     741      98                                                        1444   24.70    4.17  1.0000
  -3  15   0     955     101                                                        1549   11.95   31.62  1.0000
 -12  -3   0    1045     101                                                        1491    9.18  -34.12  1.0000
  12   3   0     969     102                                                        1519    9.18   34.12  1.0000
   3 -15   0    1033     105                                                        1534   11.95  -31.62  1.0000
 -15  12   0     741     103                                                        1429   24.70   -4.17  1.0000
  12   3   0     952     106                                                        1496    9.18   34.12  1.0000
  -3  15   0     926     106                                                        1510   11.95   31.62  1.0000
   3 -15   0    1021     101                                                        1519   11.95  -31.62  1.0000
 -12  -3   0    1066     106                                                        1519    9.18  -34.12  1.0000
   2 -15   0    5047     194                                                        2983  -40.56  -21.60  1.0000
  13   2   0    5395     198                                                        3183  -43.01   21.51  1.0000
 -15  13   0    4560     191                                                        2720  -35.66   -3.95  1.0000
  15 -13   0    5150     196                                                        3187  -35.66    3.95  1.0000
   2 -15   0    5243     198                                                        3136  -40.56  -21.60  1.0000
  -2  15   0    5071     199                                                        3043  -40.56   21.60  1.0000
  15 -13   0    4885     192                                                        2979  -35.66    3.95  1.0000
  13   2   0    5207     194                                                        3037  -43.01   21.51  1.0000
 -13  -2   0    5145     193                                                        2946  -43.01  -21.51  1.0000
  -2  15   0    5205     194                                                        3149  -40.56   21.60  1.0000
 -13  -2   0    5514     199                                                        3232  -43.01  -21.51  1.0000
 -15  13   0    4817     196                                                        2919  -35.66   -3.95  1.0000
 -14  -1   0     103      21                                                         103    1.20   10.03  1.0000
  15 -14   0     118      18                                                         115    0.29    2.23  1.0000
  14   1   0      88      28                                                          96    1.20  -10.03  1.0000
 -15  14   0     107      18                                                         106    0.29   -2.23  1.0000
 -14  -1   0      48      26                                                          41    1.20   10.03  1.0000
  14   1   0      77      21                                                          83    1.20  -10.03  1.0000
  -1  15   0      83      20                                                          82    2.61  -10.73  1.0000
 -15  14   0     123      25                                                         122    0.29   -2.23  1.0000
  15 -14   0      85      23                                                          82    0.29    2.23  1.0000
   1 -15   0      88      28                                                          78    2.61   10.73  1.0000
   1 -15   0      98      21                                                          88    2.61   10.73  1.0000
  -1  15   0      70      29                                                          66    2.61  -10.73  1.0000
  15 -15   0      64      55                                                         786  -46.35   -2.73  1.0000
  15   0   0      41      63                                                         750  -48.75    0.83  1.0000
 -15   0   0      45      55                                                         770  -48.75   -0.83  1.0000
 -15   0   0      28      68                                                         694  -48.75   -0.83  1.0000
   0 -15   0      35      69                                                         692  -47.66    4.51  1.0000
   0  15   0      38      60                                                         719  -47.66   -4.51  1.0000
  15 -15   0      62      58                                                         780  -46.35   -2.73  1.0000
  15   0   0      43      60                                                         758  -48.75    0.83  1.0000
 -15  15   0      67      53                                                         789  -46.35    2.73  1.0000
   0  15   0      30      64                                                         680  -47.66   -4.51  1.0000
   0 -15   0      30      56                                                         669  -47.66    4.51  1.0000
 -15  15   0      39      64                                                         684  -46.35    2.73  1.0000
   1  15   0     886      73                                                         981    3.38    4.64  1.0000
  16  -1   0     909      70                                                         981    2.67    1.29  1.0000
 -15  16   0     691      66                                                         852    6.72   -0.05  1.0000
 -15  16   0     716      72                                                         879    6.72   -0.05  1.0000
   1  15   0     873      77                                                         968    3.38    4.64  1.0000
 -16   1   0     869      68                                                         938    2.67   -1.29  1.0000
  16  -1   0     954      82                                                        1028    2.67    1.29  1.0000
  15 -16   0     921      72                                                        1105    6.72    0.05  1.0000
 -16   1   0     926      76                                                         997    2.67   -1.29  1.0000
  15 -16   0     823      67                                                         998    6.72    0.05  1.0000
  -1 -15   0     883      71                                                         972    3.38   -4.64  1.0000
  -1 -15   0     915      77                                                        1006    3.38   -4.64  1.0000
 -14  16   0    1556      89                                                        1176   12.21    8.94  1.0000
 -14  16   0    1822      93                                                        1410   12.21    8.94  1.0000
  14 -16   0    1687      87                                                        1313   12.21   -8.94  1.0000
   2  14   0    1604     102                                                        1246   11.55   -6.05  1.0000
  -2 -14   0    1707      94                                                        1322   11.55    6.05  1.0000
  -2 -14   0    1728      97                                                        1341   11.55    6.05  1.0000
  16  -2   0    1644      90                                                        1353    8.81   -1.50  1.0000
 -16   2   0    1625      91                                                        1332    8.81    1.50  1.0000
  14 -16   0    1879      94                                                        1484   12.21   -8.94  1.0000
   2  14   0    1753      91                                                        1378   11.55   -6.05  1.0000
 -16   2   0    1447      94                                                        1171    8.81    1.50  1.0000
   3  13   0    2497     155                                                        2089   10.91   14.98  1.0000
 -13  16   0    2702     151                                                        2370    7.73    6.20  1.0000
 -16   3   0    2614     149                                                        2331    6.91   -5.41  1.0000
  -3 -13   0    2604     151                                                        2217   10.91  -14.98  1.0000
  16  -3   0    2792     150                                                        2488    6.91    5.41  1.0000
  13 -16   0    2873     151                                                        2544    7.73   -6.20  1.0000
 -16   3   0    2560     154                                                        2280    6.91   -5.41  1.0000
   3  13   0    2685     151                                                        2263   10.91   14.98  1.0000
  13 -16   0    2625     147                                                        2310    7.73   -6.20  1.0000
  -3 -13   0    2657     155                                                        2267   10.91  -14.98  1.0000
  16  -3   0    2472     154                                                        2186    6.91    5.41  1.0000
   4  12   0    7709     543                                                        8505  -10.34    5.15  1.0000
  16  -4   0    7837     542                                                        8885  -13.37    5.89  1.0000
  -4 -12   0    7860     547                                                        8686  -10.34   -5.15  1.0000
  12 -16   0    7953     540                                                        8648   -8.93    5.34  1.0000
   4  12   0    8279     548                                                        9104  -10.34    5.15  1.0000
  12 -16   0    8745     543                                                        9473   -8.93    5.34  1.0000
  -4 -12   0    8101     544                                                        8939  -10.34   -5.15  1.0000
 -12  16   0    8136     543                                                        8862   -8.93   -5.34  1.0000
 -16   4   0    6901     541                                                        7909  -13.37   -5.89  1.0000
 -16   4   0    7252     545                                                        8285  -13.37   -5.89  1.0000
 -16   5   0     231      18                                                          60  -53.21   -0.67  1.0000
 -11  16   0     227      22                                                          92  -56.82    5.47  1.0000
   5  11   0     218      22                                                          81  -54.91   -4.16  1.0000
  11 -16   0     234      20                                                          87  -56.82   -5.47  1.0000
 -16   5   0     163      28                                                         104  -53.21   -0.67  1.0000
  -5 -11   0     158      30                                                         126  -54.91    4.16  1.0000
 -11  16   0     175      27                                                         131  -56.82    5.47  1.0000
  -5 -11   0     230      22                                                          74  -54.91    4.16  1.0000
  16  -5   0     153      29                                                         112  -53.21    0.67  1.0000
   5  11   0     169      30                                                         116  -54.91   -4.16  1.0000
  16  -5   0     183      19                                                          89  -53.21    0.67  1.0000
  11 -16   0     294      16                                                          56  -56.82   -5.47  1.0000
   6  10   0   14419     908                                                       15028   -5.48  -10.04  1.0000
  -6 -10   0   13747     907                                                       14309   -5.48   10.04  1.0000
  -6 -10   0   13981     904                                                       14548   -5.48   10.04  1.0000
  10 -16   0   12970     901                                                       14115  -11.44    5.13  1.0000
  10 -16   0   13726     903                                                       14904  -11.44    5.13  1.0000
 -10  16   0   13149     905                                                       14318  -11.44   -5.13  1.0000
  16  -6   0   14352     902                                                       14939   -5.52   -4.39  1.0000
 -16   6   0   12675     901                                                       13213   -5.52    4.39  1.0000
   6  10   0   14189     904                                                       14793   -5.48  -10.04  1.0000
  16  -6   0   15336     906                                                       15942   -5.52   -4.39  1.0000
 -16   6   0   14277     906                                                       14848   -5.52    4.39  1.0000
 -10  16   0   13372     903                                                       14551  -11.44   -5.13  1.0000
  16  -7   0     272      39                                                         457  -11.35    0.66  1.0000
 -16   7   0     215      37                                                         383  -11.35   -0.66  1.0000
   7   9   0     227      42                                                         439  -13.37   -3.54  1.0000
  16  -7   0     337      48                                                         541  -11.35    0.66  1.0000
  -9  16   0     295      40                                                         462   -7.27  -10.49  1.0000
 -16   7   0     312      47                                                         509  -11.35   -0.66  1.0000
  -9  16   0     378      47                                                         566   -7.27  -10.49  1.0000
   9 -16   0     342      40                                                         519   -7.27   10.49  1.0000
  -7  -9   0     257      50                                                         479  -13.37    3.54  1.0000
   7   9   0     280      50                                                         511  -13.37   -3.54  1.0000
  -7  -9   0     236      42                                                         451  -13.37    3.54  1.0000
  -8  -8   0   12238     829                                                       13867  -16.66   10.53  1.0000
 -16   8   0   11146     823                                                       12217  -11.53    1.55  1.0000
  16  -8   0   11510     823                                                       12606  -11.53   -1.55  1.0000
   8   8   0   11463     826                                                       13098  -16.66  -10.53  1.0000
  -8  16   0   12523     827                                                       13588  -10.79   -0.54  1.0000
   8 -16   0   13335     827                                                       14430  -10.79    0.54  1.0000
  16  -8   0   12813     828                                                       13968  -11.53   -1.55  1.0000
 -16   8   0   12420     827                                                       13549  -11.53    1.55  1.0000
   8   8   0   12429     830                                                       14130  -16.66  -10.53  1.0000
  -8  16   0   12043     824                                                       13088  -10.79   -0.54  1.0000
   8 -16   0   12189     824                                                       13237  -10.79    0.54  1.0000
  -8  -8   0   10946     825                                                       12489  -16.66   10.53  1.0000
   9   7   0     235      43                                                         473  -14.43    5.24  1.0000
 -16   9   0     257      38                                                         409   -9.57   -2.66  1.0000
  16  -9   0     296      40                                                         458   -9.57    2.66  1.0000
  -9  -7   0     266      43                                                         519  -14.43   -5.24  1.0000
 -16   9   0     339      48                                                         512   -9.57   -2.66  1.0000
   7 -16   0     292      46                                                         517  -12.81   -3.72  1.0000
  -9  -7   0     258      50                                                         508  -14.43   -5.24  1.0000
   7 -16   0     388      47                                                         643  -12.81   -3.72  1.0000
  -7  16   0     245      41                                                         453  -12.81    3.72  1.0000
  -7  16   0     384      58                                                         637  -12.81    3.72  1.0000
  16  -9   0     348      55                                                         522   -9.57    2.66  1.0000
   9   7   0     345      60                                                         626  -14.43    5.24  1.0000
  10   6   0   14860     913                                                       15341   -4.45   -3.86  1.0000
  -6  16   0   14151     911                                                       14766   -5.87   -2.89  1.0000
  16 -10   0   13706     911                                                       14982  -12.27   -3.83  1.0000
   6 -16   0   15146     914                                                       15772   -5.87    2.89  1.0000
 -16  10   0   13574     914                                                       14832  -12.27    3.83  1.0000
   6 -16   0   12075     911                                                       12635   -5.87    2.89  1.0000
 -10  -6   0   14145     916                                                       14602   -4.45    3.86  1.0000
 -16  10   0   13946     910                                                       15221  -12.27    3.83  1.0000
  11   5   0     146      30                                                         119  -53.22   -2.95  1.0000
  -5  16   0     197      29                                                          67  -51.48   -1.20  1.0000
  11   5   0     137      23                                                         128  -53.22   -2.95  1.0000
  16 -11   0     273      18                                                          93  -60.66    0.30  1.0000
 -11  -5   0     150      30                                                         116  -53.22    2.95  1.0000
 -11  -5   0     196      22                                                          81  -53.22    2.95  1.0000
  16 -11   0     267      26                                                          97  -60.66    0.30  1.0000
   5 -16   0     165      20                                                          88  -51.48    1.20  1.0000
 -16  11   0     301      17                                                          78  -60.66   -0.30  1.0000
   5 -16   0     127      28                                                         120  -51.48    1.20  1.0000
  -5  16   0     130      21                                                         117  -51.48   -1.20  1.0000
 -16  11   0     280      26                                                          89  -60.66   -0.30  1.0000
   4 -16   0    7371     553                                                        8486  -14.48   -1.47  1.0000
  -4  16   0    7812     557                                                        8952  -14.48    1.47  1.0000
 -16  12   0    8909     556                                                        9320   -4.86   -3.71  1.0000
  16 -12   0    8863     556                                                        9256   -4.86    3.71  1.0000
 -12  -4   0    7605     553                                                        8517  -11.55   -5.98  1.0000
  12   4   0    8363     558                                                        9292  -11.55    5.98  1.0000
 -16  12   0    8292     551                                                        8689   -4.86   -3.71  1.0000
  -4  16   0    7605     553                                                        8730  -14.48    1.47  1.0000
  12   4   0    7987     554                                                        8895  -11.55    5.98  1.0000
  16 -12   0    8466     552                                                        8851   -4.86    3.71  1.0000
   4 -16   0    8014     556                                                        9175  -14.48   -1.47  1.0000
 -12  -4   0    7911     557                                                        8841  -11.55   -5.98  1.0000
 -13  -3   0    2524     153                                                        2071   11.74   -9.33  1.0000
  16 -13   0    2575     145                                                        2336    6.26   12.77  1.0000
  -3  16   0    2401     147                                                        2071    8.07    1.36  1.0000
  13   3   0    2880     149                                                        2377   11.74    9.33  1.0000
 -13  -3   0    2664     147                                                        2199   11.74   -9.33  1.0000
   3 -16   0    2584     153                                                        2244    8.07   -1.36  1.0000
 -16  13   0    2691     152                                                        2473    6.26  -12.77  1.0000
 -16  13   0    2649     145                                                        2432    6.26  -12.77  1.0000
   3 -16   0    2169     145                                                        1859    8.07   -1.36  1.0000
  16 -13   0    2728     151                                                        2483    6.26   12.77  1.0000
 -14  -2   0    1677      90                                                        1278   12.05    4.91  1.0000
 -16  14   0    1433      87                                                        1199    7.95   -6.06  1.0000
  14   2   0    1833      97                                                        1428   12.05   -4.91  1.0000
  16 -14   0    1621      88                                                        1358    7.95    6.06  1.0000
   2 -16   0    1655      96                                                        1379    8.30    6.47  1.0000
  -2  16   0    1536      90                                                        1285    8.30   -6.47  1.0000
  -2  16   0    1468      96                                                        1223    8.30   -6.47  1.0000
 -16  14   0    1488      93                                                        1250    7.95   -6.06  1.0000
  14   2   0    1672      91                                                        1286   12.05   -4.91  1.0000
 -14  -2   0    1767      96                                                        1357   12.05    4.91  1.0000
  16 -14   0    1822      94                                                        1543    7.95    6.06  1.0000
   2 -16   0    1594      91                                                        1323    8.30    6.47  1.0000
  16 -15   0     887      72                                                        1082    7.13    2.27  1.0000
  -1  16   0     903      78                                                        1022    4.36    2.58  1.0000
   1 -16   0     895      76                                                        1010    4.36   -2.58  1.0000
 -16  15   0     673      72                                                         841    7.13   -2.27  1.0000
  15   1   0     991      77                                                        1110    3.99    4.58  1.0000
  15   1   0     850      70                                                         960    3.99    4.58  1.0000
 -15  -1   0     856      69                                                         960    3.99   -4.58  1.0000
 -15  -1   0     882      76                                                         988    3.99   -4.58  1.0000
  16 -15   0     811      67                                                         998    7.13    2.27  1.0000
   1 -16   0     785      70                                                         893    4.36   -2.58  1.0000
 -16  15   0     727      66                                                         902    7.13   -2.27  1.0000
  -1  16   0     828      69                                                         942    4.36    2.58  1.0000
 -16   0   0    2804     310                                                        4563  -33.62   -4.46  1.0000
 -16   0   0    3049     306                                                        4874  -33.62   -4.46  1.0000
   0 -16   0    3192     311                                                        5009  -32.99   -2.62  1.0000
 -16  16   0    3195     304                                                        4882  -30.82   -2.84  1.0000
  16 -16   0    3737     310                                                        5533  -30.82    2.84  1.0000
   0  16   0    2966     307                                                        4712  -32.99    2.62  1.0000
  16   0   0    3299     307                                                        5167  -33.62    4.46  1.0000
   0 -16   0    3021     307                                                        4794  -32.99   -2.62  1.0000
   0  16   0    2886     311                                                        4611  -32.99    2.62  1.0000
 -16  16   0    2742     307                                                        4318  -30.82   -2.84  1.0000
  16 -16   0    3333     304                                                        5038  -30.82    2.84  1.0000
  16 -17   0    2145     147                                                        2379    5.71    0.13  1.0000
  -1 -16   0    2217     156                                                        2439    5.34   -1.04  1.0000
 -17   1   0    2070     148                                                        2376    7.55   -1.42  1.0000
 -17   1   0    1771     153                                                        2055    7.55   -1.42  1.0000
  16 -17   0    2235     151                                                        2474    5.71    0.13  1.0000
   1  16   0    2035     150                                                        2249    5.34    1.04  1.0000
   1  16   0    2087     156                                                        2304    5.34    1.04  1.0000
  -1 -16   0    2033     150                                                        2245    5.34   -1.04  1.0000
  17  -1   0    1965     149                                                        2265    7.55    1.42  1.0000
 -16  17   0    1970     146                                                        2194    5.71   -0.13  1.0000
  17  -1   0    1947     154                                                        2246    7.55    1.42  1.0000
 -16  17   0    1892     151                                                        2112    5.71   -0.13  1.0000
 -15  17   0     499      48                                                         453   -2.33   -2.17  1.0000
 -17   2   0     614      53                                                         554   -2.87    0.07  1.0000
   2  15   0     539      46                                                         526   -0.52   -3.50  1.0000
  15 -17   0     673      42                                                         626   -2.33    2.17  1.0000
  15 -17   0     542      46                                                         500   -2.33    2.17  1.0000
  -2 -15   0     561      55                                                         557   -0.52    3.50  1.0000
  -2 -15   0     507      47                                                         503   -0.52    3.50  1.0000
  17  -2   0     683      46                                                         620   -2.87   -0.07  1.0000
 -15  17   0     620      43                                                         569   -2.33   -2.17  1.0000
   2  15   0     431      54                                                         419   -0.52   -3.50  1.0000
  14 -17   0     145      25                                                         157   -1.09   -2.61  1.0000
   3  14   0     200      27                                                         171    2.93   -5.72  1.0000
  -3 -14   0     179      34                                                         149    2.93    5.72  1.0000
  17  -3   0     168      33                                                         153    1.36    1.93  1.0000
  14 -17   0     167      21                                                         180   -1.09   -2.61  1.0000
   3  14   0     203      35                                                         173    2.93   -5.72  1.0000
 -17   3   0     164      22                                                         150    1.36   -1.93  1.0000
 -14  17   0     119      27                                                         129   -1.09    2.61  1.0000
  -3 -14   0     219      27                                                         186    2.93    5.72  1.0000
  13 -17   0    2040     145                                                        2375    8.20   -6.24  1.0000
  17  -4   0    2007     147                                                        2267    6.52   -2.10  1.0000
 -17   4   0    1823     151                                                        2072    6.52    2.10  1.0000
 -13  17   0    1933     149                                                        2262    8.20    6.24  1.0000
  -4 -13   0    1962     148                                                        2164    5.01    6.48  1.0000
 -17   4   0    1878     146                                                        2131    6.52    2.10  1.0000
 -13  17   0    1971     150                                                        2303    8.20    6.24  1.0000
   4  13   0    1922     153                                                        2119    5.01   -6.48  1.0000
   4  13   0    2088     149                                                        2293    5.01   -6.48  1.0000
  17  -4   0    2156     153                                                        2425    6.52   -2.10  1.0000
  -4 -13   0    2108     154                                                        2317    5.01    6.48  1.0000
  13 -17   0    2129     148                                                        2471    8.20   -6.24  1.0000
  12 -17   0    5974     269                                                        4322  -26.75   -0.81  1.0000
 -17   5   0    6110     271                                                        4343  -28.86    6.87  1.0000
 -17   5   0    5718     274                                                        4013  -28.86    6.87  1.0000
  -5 -12   0    5880     276                                                        4199  -27.64    1.95  1.0000
   5  12   0    6106     273                                                        4382  -27.64   -1.95  1.0000
  17  -5   0    6177     271                                                        4370  -28.86   -6.87  1.0000
 -12  17   0    6093     272                                                        4427  -26.75    0.81  1.0000
   6  11   0    1515      80                                                        1154  -11.72   -8.77  1.0000
  17  -6   0    1569      78                                                        1130  -14.03   -7.25  1.0000
 -17   6   0    1454      83                                                        1050  -14.03    7.25  1.0000
  11 -17   0    1545      76                                                        1187  -11.20   -2.14  1.0000
  11 -17   0    1571      79                                                        1210  -11.20   -2.14  1.0000
  -6 -11   0    1391      86                                                        1067  -11.72    8.77  1.0000
  -6 -11   0    1406      80                                                        1080  -11.72    8.77  1.0000
 -11  17   0    1443      79                                                        1103  -11.20    2.14  1.0000
 -17   6   0    1583      77                                                        1161  -14.03    7.25  1.0000
   6  11   0    1491      86                                                        1133  -11.72   -8.77  1.0000
  17  -6   0    1513      83                                                        1082  -14.03   -7.25  1.0000
 -11  17   0    1493      83                                                        1147  -11.20    2.14  1.0000
  17  -7   0      47      24                                                           2   19.04   -1.33  1.0000
   7  10   0      17      26                                                          13   17.94   -1.27  1.0000
 -10  17   0      12      17                                                          18   17.88   -1.76  1.0000
  10 -17   0      20      13                                                          11   17.88    1.76  1.0000
 -10  17   0      18      23                                                          12   17.88   -1.76  1.0000
  17  -7   0      39      15                                                           4   19.04   -1.33  1.0000
 -17   7   0      68      22                                                         -11   19.04    1.33  1.0000
  -7 -10   0      26      26                                                           7   17.94    1.27  1.0000
  -7 -10   0      60      17                                                          -6   17.94    1.27  1.0000
 -17   7   0      68      14                                                          -9   19.04    1.33  1.0000
  10 -17   0      40      16                                                           2   17.88    1.76  1.0000
   7  10   0      46      18                                                           1   17.94   -1.27  1.0000
 -17   8   0    4489     166                                                        2689  -35.46    5.82  1.0000
  -8  -9   0    4150     173                                                        2416  -35.60    4.04  1.0000
 -17   8   0    4214     171                                                        2477  -35.46    5.82  1.0000
   8   9   0    4225     169                                                        2462  -35.60   -4.04  1.0000
   9 -17   0    4725     170                                                        2687  -39.18   -0.42  1.0000
  -8  -9   0    4480     169                                                        2670  -35.60    4.04  1.0000
   9 -17   0    4791     168                                                        2737  -39.18   -0.42  1.0000
  17  -8   0    4583     167                                                        2743  -35.46   -5.82  1.0000
  -9  17   0    4438     167                                                        2473  -39.18    0.42  1.0000
   8   9   0    4339     173                                                        2549  -35.60   -4.04  1.0000
  17  -8   0    4458     171                                                        2647  -35.46   -5.82  1.0000
  -9  17   0    4698     171                                                        2668  -39.18    0.42  1.0000
   9   8   0    4107     172                                                        2389  -35.21   -6.69  1.0000
   9   8   0    4405     170                                                        2618  -35.21   -6.69  1.0000
  17  -9   0    4926     167                                                        2772  -40.66    0.01  1.0000
   8 -17   0    4297     167                                                        2633  -33.33    5.57  1.0000
  -9  -8   0    4175     168                                                        2461  -35.21    6.69  1.0000
 -17   9   0    4709     165                                                        2610  -40.66   -0.01  1.0000
  -8  17   0    4251     171                                                        2580  -33.33   -5.57  1.0000
  17  -9   0    4813     171                                                        2688  -40.66    0.01  1.0000
  17 -10   0      55      23                                                           3   21.05   -2.90  1.0000
 -17  10   0      84      31                                                         -29   21.05    2.90  1.0000
 -10  -7   0      75      24                                                          -3   19.99   -0.72  1.0000
   7 -17   0      71      29                                                          -3   19.44    1.51  1.0000
  -7  17   0      45      22                                                           3   19.44   -1.51  1.0000
 -17  10   0      84      13                                                          -8   21.05    2.90  1.0000
  10   7   0      75      25                                                          -7   19.99    0.72  1.0000
   7 -17   0       7      17                                                          33   19.44    1.51  1.0000
  -7  17   0      33      24                                                           7   19.44   -1.51  1.0000
 -10  -7   0      75      16                                                         -23   19.99   -0.72  1.0000
  17 -10   0      84      14                                                          -5   21.05   -2.90  1.0000
  10   7   0      75      17                                                         -20   19.99    0.72  1.0000
 -17  11   0    1789      80                                                        1198  -18.25    4.58  1.0000
 -11  -6   0    1551      84                                                        1157  -13.22    7.26  1.0000
   6 -17   0    1652      82                                                        1151  -15.77    2.69  1.0000
  17 -11   0    1757      88                                                        1159  -18.25   -4.58  1.0000
  17 -11   0    1832      79                                                        1220  -18.25   -4.58  1.0000
  11   6   0    1510      92                                                        1103  -13.22   -7.26  1.0000
  -6  17   0    1550      91                                                        1059  -15.77   -2.69  1.0000
  11   6   0    1628      82                                                        1204  -13.22   -7.26  1.0000
 -11  -6   0    1500      87                                                        1113  -13.22    7.26  1.0000
   6 -17   0    1697      84                                                        1189  -15.77    2.69  1.0000
  -6  17   0    1586      79                                                        1089  -15.77   -2.69  1.0000
 -17  11   0    1718      84                                                        1140  -18.25    4.58  1.0000
   5 -17   0    6252     270                                                        4470  -28.68    6.19  1.0000
  17 -12   0    6318     268                                                        4536  -28.07   -2.26  1.0000
 -12  -5   0    5334     273                                                        3745  -27.58    2.77  1.0000
  12   5   0    6217     271                                                        4479  -27.58   -2.77  1.0000
  12   5   0    6091     275                                                        4372  -27.58   -2.77  1.0000
   5 -17   0    6012     272                                                        4267  -28.68    6.19  1.0000
  -5  17   0    5871     274                                                        4123  -28.68   -6.19  1.0000
  17 -12   0    5955     272                                                        4230  -28.07   -2.26  1.0000
 -17  12   0    6254     273                                                        4492  -28.07    2.26  1.0000
  -5  17   0    5777     269                                                        4044  -28.68   -6.19  1.0000
 -12  -5   0    5873     270                                                        4199  -27.58    2.77  1.0000
 -17  12   0    5967     267                                                        4249  -28.07    2.26  1.0000
 -17  13   0    1625     146                                                        1859    6.51    0.88  1.0000
  -4  17   0    2023     150                                                        2251    5.68   -5.72  1.0000
 -13  -4   0    2030     144                                                        2210    4.47    4.06  1.0000
  17 -13   0    2068     142                                                        2331    6.51   -0.88  1.0000
 -17  13   0    1944     142                                                        2200    6.51    0.88  1.0000
  -4  17   0    1638     143                                                        1844    5.68   -5.72  1.0000
 -13  -4   0    2003     149                                                        2182    4.47    4.06  1.0000
   4 -17   0    2086     145                                                        2321    5.68    5.72  1.0000
  17 -13   0    2049     147                                                        2311    6.51   -0.88  1.0000
  13   4   0    2124     145                                                        2306    4.47   -4.06  1.0000
   4 -17   0    2158     148                                                        2397    5.68    5.72  1.0000
  13   4   0    2177     150                                                        2361    4.47   -4.06  1.0000
  -3  17   0     139      23                                                         126    1.32    0.65  1.0000
 -17  14   0     106      21                                                         154   -4.81   -2.29  1.0000
  -3  17   0     162      32                                                         148    1.32    0.65  1.0000
  14   3   0     187      33                                                         159    2.81   -5.25  1.0000
  17 -14   0      86      27                                                         128   -4.81    2.29  1.0000
   3 -17   0      84      28                                                          74    1.32   -0.65  1.0000
 -14  -3   0     209      24                                                         178    2.81    5.25  1.0000
   3 -17   0     142      24                                                         129    1.32   -0.65  1.0000
 -17  15   0     613      43                                                         605   -0.49    1.48  1.0000
  -2  17   0     569      55                                                         508   -3.35    3.12  1.0000
  -2  17   0     603      46                                                         540   -3.35    3.12  1.0000
  15   2   0     581      54                                                         548   -1.47   -3.32  1.0000
 -15  -2   0     469      52                                                         447   -1.47    3.32  1.0000
  15   2   0     534      46                                                         502   -1.47   -3.32  1.0000
 -17  15   0     442      49                                                         435   -0.49    1.48  1.0000
 -15  -2   0     584      45                                                         560   -1.47    3.32  1.0000
  17 -15   0     594      49                                                         582   -0.49   -1.48  1.0000
   2 -17   0     570      52                                                         500   -3.35   -3.12  1.0000
   2 -17   0     610      46                                                         538   -3.35   -3.12  1.0000
  17 -15   0     661      43                                                         648   -0.49   -1.48  1.0000
 -17  16   0    2043     153                                                        2206    4.09    0.48  1.0000
  -1  17   0    1925     150                                                        2215    7.41   -2.18  1.0000
  16   1   0    2182     156                                                        2387    4.94    1.46  1.0000
 -16  -1   0    2038     149                                                        2234    4.94   -1.46  1.0000
 -16  -1   0    2140     156                                                        2341    4.94   -1.46  1.0000
  -1  17   0    1883     156                                                        2170    7.41   -2.18  1.0000
   1 -17   0    2128     156                                                        2435    7.41    2.18  1.0000
  17 -16   0    2354     152                                                        2528    4.09   -0.48  1.0000
   1 -17   0    2032     151                                                        2332    7.41    2.18  1.0000
  17 -16   0    2207     148                                                        2376    4.09   -0.48  1.0000
  16   1   0    2077     151                                                        2277    4.94    1.46  1.0000
 -17  16   0    1938     147                                                        2097    4.09    0.48  1.0000
  17   0   0    5264     249                                                        4052   20.64   -1.61  1.0000
 -17  17   0    5127     251                                                        4096   17.62    2.07  1.0000
   0  17   0    5093     250                                                        3879   21.06    0.17  1.0000
 -17   0   0    4745     247                                                        3598   20.64    1.61  1.0000
 -17  17   0    4799     246                                                        3804   17.62    2.07  1.0000
  17 -17   0    5041     250                                                        4020   17.62   -2.07  1.0000
   0 -17   0    5297     256                                                        4057   21.06   -0.17  1.0000
   0 -17   0    4950     249                                                        3754   21.06   -0.17  1.0000
  17 -17   0    5038     246                                                        4017   17.62   -2.07  1.0000
  17   0   0    5160     253                                                        3961   20.64   -1.61  1.0000
   0  17   0    5297     255                                                        4057   21.06    0.17  1.0000
 -17   0   0    4735     252                                                        3589   20.64    1.61  1.0000
 -17  18   0       7      19                                                          82  -15.24   -2.97  1.0000
   1  17   0       7      32                                                          55  -11.30   -0.78  1.0000
  -1 -17   0      13      23                                                          72  -11.30    0.78  1.0000
 -18   1   0      15      20                                                          65   -9.61    0.61  1.0000
  17 -18   0      15      20                                                         110  -15.24    2.97  1.0000
  17 -18   0       7      25                                                          87  -15.24    2.97  1.0000
 -18   1   0      33      30                                                          98   -9.61    0.61  1.0000
  18  -1   0      26      31                                                          86   -9.61   -0.61  1.0000
 -17  18   0       8      27                                                          86  -15.24   -2.97  1.0000
   1  17   0      23      23                                                          93  -11.30   -0.78  1.0000
  -1 -17   0       2      31                                                          40  -11.30    0.78  1.0000
  18  -1   0      10      21                                                          54   -9.61   -0.61  1.0000
  -2 -16   0       3      30                                                          33   -9.16   -8.24  1.0000
  16 -18   0      21      23                                                          56   -6.92   -0.13  1.0000
  18  -2   0       9      31                                                          59  -11.48    1.61  1.0000
 -16  18   0      26      17                                                          65   -6.92    0.13  1.0000
 -16  18   0      26      26                                                          64   -6.92    0.13  1.0000
 -18   2   0       6      19                                                          56  -11.48   -1.61  1.0000
   2  16   0      18      33                                                          61   -9.16    8.24  1.0000
  -2 -16   0       9      22                                                          59   -9.16   -8.24  1.0000
  16 -18   0      63      19                                                         118   -6.92   -0.13  1.0000
   2  16   0      16      22                                                          56   -9.16    8.24  1.0000
  18  -2   0      11      21                                                          65  -11.48    1.61  1.0000
 -18   2   0       1      29                                                          34  -11.48   -1.61  1.0000
  18  -3   0    2084     108                                                        1605   12.99   -1.81  1.0000
  -3 -15   0    1853     103                                                        1449   11.90   11.50  1.0000
 -15  18   0    1916     107                                                        1490   12.00   -0.34  1.0000
   3  15   0    1903     110                                                        1506   11.90  -11.50  1.0000
 -18   3   0    1663      99                                                        1237   12.99    1.81  1.0000
  15 -18   0    1993     100                                                        1557   12.00    0.34  1.0000
  18  -3   0    2181     105                                                        1691   12.99   -1.81  1.0000
  -3 -15   0    1903     115                                                        1494   11.90   11.50  1.0000
  15 -18   0    1903     102                                                        1478   12.00    0.34  1.0000
  14 -18   0    3997     379                                                        6156   35.29    1.53  1.0000
 -14  18   0    4439     384                                                        6695   35.29   -1.53  1.0000
  -4 -14   0    4101     387                                                        6216   34.26    1.91  1.0000
  -4 -14   0    4040     383                                                        6141   34.26    1.91  1.0000
  18  -4   0    4216     386                                                        6485   36.14    1.13  1.0000
 -14  18   0    3642     382                                                        5707   35.29   -1.53  1.0000
  14 -18   0    4015     381                                                        6178   35.29    1.53  1.0000
   4  14   0    3926     387                                                        5992   34.26   -1.91  1.0000
 -18   4   0    3576     385                                                        5680   36.14   -1.13  1.0000
   4  14   0    4130     383                                                        6244   34.26   -1.91  1.0000
 -18   4   0    3239     379                                                        5253   36.14   -1.13  1.0000
  18  -4   0    4105     381                                                        6348   36.14    1.13  1.0000
 -18   5   0    1421     103                                                        1482   -1.73    7.82  1.0000
 -13  18   0    1526     108                                                        1602   -2.22    4.55  1.0000
  13 -18   0    1474     103                                                        1557   -2.22   -4.55  1.0000
  -5 -13   0    1557     106                                                        1553    0.13    5.34  1.0000
  18  -5   0    1605     107                                                        1685   -1.73   -7.82  1.0000
  13 -18   0    1470     105                                                        1552   -2.22   -4.55  1.0000
   5  13   0    1587     109                                                        1593    0.13   -5.34  1.0000
  18  -5   0    1506     110                                                        1583   -1.73   -7.82  1.0000
  -5 -13   0    1401     116                                                        1397    0.13    5.34  1.0000
   5  13   0    1505     112                                                        1511    0.13   -5.34  1.0000
  -6 -12   0     139      31                                                         125   12.25  -11.64  1.0000
 -18   6   0     171      28                                                         101    7.47   -1.43  1.0000
  12 -18   0      62      25                                                          12   10.21    0.51  1.0000
   6  12   0     155      41                                                         114   12.25   11.64  1.0000
 -18   6   0     100      17                                                          48    7.47   -1.43  1.0000
 -12  18   0     132      22                                                          52   10.21   -0.51  1.0000
  18  -6   0      96      18                                                          43    7.47    1.43  1.0000
  -6 -12   0     115      29                                                          96   12.25  -11.64  1.0000
  12 -18   0     123      15                                                          45   10.21    0.51  1.0000
  18  -6   0      45      25                                                          12    7.47    1.43  1.0000
 -12  18   0     118      35                                                          43   10.21   -0.51  1.0000
   6  12   0      96      21                                                          51   12.25   11.64  1.0000
  -7 -11   0     270      88                                                        1173   41.26   -2.77  1.0000
 -11  18   0     154      80                                                        1015   45.10   -2.00  1.0000
  18  -7   0     294      86                                                        1221   41.24   -1.51  1.0000
  18  -7   0     278      79                                                        1189   41.24   -1.51  1.0000
   7  11   0     290      82                                                        1212   41.26    2.77  1.0000
  -7 -11   0     224      81                                                        1074   41.26   -2.77  1.0000
 -18   7   0     279      78                                                        1190   41.24    1.51  1.0000
  11 -18   0     190      77                                                        1105   45.10    2.00  1.0000
  11 -18   0     249      80                                                        1241   45.10    2.00  1.0000
 -18   7   0     206      85                                                        1032   41.24    1.51  1.0000
   7  11   0     257      88                                                        1145   41.26    2.77  1.0000
 -11  18   0     226      85                                                        1190   45.10   -2.00  1.0000
   8  10   0       2      26                                                          12  -11.32    1.27  1.0000
 -18   8   0      12      23                                                           4  -11.50   -4.71  1.0000
 -10  18   0      10      25                                                          42   -7.71   -1.69  1.0000
  18  -8   0      11      23                                                          71  -11.50    4.71  1.0000
  -8 -10   0      11      27                                                          67  -11.32   -1.27  1.0000
 -18   8   0       5      21                                                          47  -11.50   -4.71  1.0000
   8  10   0       4      38                                                          49  -11.32    1.27  1.0000
  -8 -10   0      24      36                                                          -2  -11.32   -1.27  1.0000
 -10  18   0       1      24                                                           8   -7.71   -1.69  1.0000
  10 -18   0      33      25                                                          83   -7.71    1.69  1.0000
  18  -8   0      29      23                                                         -10  -11.50    4.71  1.0000
 -18   9   0     495      41                                                         536    2.12    1.77  1.0000
  -9  -9   0     360      44                                                         462    5.89   10.42  1.0000
  -9  18   0     453      51                                                         524    3.77    1.15  1.0000
   9 -18   0     467      43                                                         540    3.77   -1.15  1.0000
   9 -18   0     420      47                                                         490    3.77   -1.15  1.0000
   9   9   0     434      46                                                         557    5.89  -10.42  1.0000
  -9  -9   0     346      52                                                         445    5.89   10.42  1.0000
  18  -9   0     548      42                                                         593    2.12   -1.77  1.0000
 -18   9   0     460      57                                                         499    2.12    1.77  1.0000
   9   9   0     350      53                                                         459    5.89  -10.42  1.0000
  18  -9   0     465      49                                                         506    2.12   -1.77  1.0000
  -9  18   0     436      43                                                         506    3.77    1.15  1.0000
   8 -18   0       3      17                                                          20  -13.30   -2.94  1.0000
  18 -10   0      15      25                                                          49   -6.84    3.41  1.0000
 -18  10   0      12      15                                                          40   -6.84   -3.41  1.0000
 -18  10   0       8      25                                                          32   -6.84   -3.41  1.0000
  18 -10   0      24      17                                                          64   -6.84    3.41  1.0000
   8 -18   0       1      23                                                          34  -13.30   -2.94  1.0000
 -10  -8   0       2      19                                                          47  -12.54   -1.50  1.0000
 -10  -8   0       4      28                                                          55  -12.54   -1.50  1.0000
  -8  18   0       1      26                                                          24  -13.30    2.94  1.0000
  -8  18   0       0      18                                                          36  -13.30    2.94  1.0000
  10   8   0       6      28                                                          61  -12.54    1.50  1.0000
  10   8   0       1      20                                                          40  -12.54    1.50  1.0000
  11   7   0     336      86                                                        1245   39.31    1.85  1.0000
 -11  -7   0     310      88                                                        1196   39.31   -1.85  1.0000
 -18  11   0     236      84                                                        1153   43.08    3.73  1.0000
  11   7   0     314      97                                                        1203   39.31    1.85  1.0000
 -11  -7   0     334      92                                                        1243   39.31   -1.85  1.0000
   7 -18   0     354      92                                                        1359   41.79   -2.94  1.0000
  -7  18   0     314      87                                                        1278   41.79    2.94  1.0000
 -18  11   0     201      92                                                        1072   43.08    3.73  1.0000
  18 -11   0     268      83                                                        1224   43.08   -3.73  1.0000
  18 -11   0     276      93                                                        1241   43.08   -3.73  1.0000
  -6  18   0     116      19                                                          54    7.80    1.42  1.0000
  18 -12   0     112      17                                                          76   15.22   -9.85  1.0000
   6 -18   0     213      27                                                         131    7.80   -1.42  1.0000
  12   6   0     149      31                                                         108   11.30   11.51  1.0000
  -6  18   0     152      30                                                          80    7.80    1.42  1.0000
   6 -18   0     126      19                                                          65    7.80   -1.42  1.0000
 -12  -6   0      93      29                                                          70   11.30  -11.51  1.0000
 -18  12   0     109      26                                                          50   15.22    9.85  1.0000
  18 -12   0     109      26                                                          73   15.22   -9.85  1.0000
 -12  -6   0      84      20                                                          59   11.30  -11.51  1.0000
 -18  12   0     131      17                                                          73   15.22    9.85  1.0000
  12   6   0     129      23                                                          87   11.30   11.51  1.0000
   5 -18   0    1535     107                                                        1574   -0.92    9.21  1.0000
 -18  13   0    1217     105                                                        1287   -2.23    6.98  1.0000
  -5  18   0    1500     109                                                        1556   -0.92   -9.21  1.0000
  18 -13   0    1390     106                                                        1477   -2.23   -6.98  1.0000
  18 -13   0    1556     101                                                        1649   -2.23   -6.98  1.0000
  13   5   0    1552     110                                                        1552    0.39   -6.11  1.0000
  -5  18   0    1413     102                                                        1466   -0.92   -9.21  1.0000
   5 -18   0    1538     103                                                        1577   -0.92    9.21  1.0000
  13   5   0    1605     105                                                        1605    0.39   -6.11  1.0000
 -13  -5   0    1414     108                                                        1403    0.39    6.11  1.0000
 -13  -5   0    1529     103                                                        1517    0.39    6.11  1.0000
 -18  13   0    1448     100                                                        1525   -2.23    6.98  1.0000
   4 -18   0    3843     384                                                        6022   36.22   -0.26  1.0000
  14   4   0    4025     388                                                        6081   33.76   -1.77  1.0000
  18 -14   0    4425     386                                                        6703   35.65   -2.36  1.0000
  -4  18   0    4011     389                                                        6234   36.22    0.26  1.0000
 -18  14   0    3840     381                                                        5987   35.65    2.36  1.0000
 -14  -4   0    3379     382                                                        5287   33.76    1.77  1.0000
 -14  -4   0    3811     389                                                        5824   33.76    1.77  1.0000
  14   4   0    4113     385                                                        6189   33.76   -1.77  1.0000
  18 -14   0    4474     383                                                        6763   35.65   -2.36  1.0000
 -18  15   0    1880     105                                                        1526    9.95    3.61  1.0000
  15   3   0    1666     101                                                        1327   10.48   -7.17  1.0000
   3 -18   0    1734     105                                                        1349   11.36    2.05  1.0000
  -3  18   0    1956     109                                                        1548   11.36   -2.05  1.0000
  18 -15   0    1818     104                                                        1474    9.95   -3.61  1.0000
  15   3   0    1987     108                                                        1616   10.48   -7.17  1.0000
  -3  18   0    1740     100                                                        1357   11.36   -2.05  1.0000
  18 -15   0    1896      98                                                        1544    9.95   -3.61  1.0000
 -15  -3   0    1896     101                                                        1526   10.48    7.17  1.0000
   3 -18   0    1964     102                                                        1553   11.36    2.05  1.0000
 -18  15   0    1814      98                                                        1467    9.95    3.61  1.0000
   2 -18   0       1      28                                                          34  -11.35   -1.72  1.0000
  18 -16   0       2      15                                                           3   -4.66    3.54  1.0000
 -18  16   0      49      18                                                          87   -4.66   -3.54  1.0000
  -2  18   0       4      20                                                          41  -11.35    1.72  1.0000
  18 -16   0      64      25                                                          97   -4.66    3.54  1.0000
   2 -18   0      10      22                                                          66  -11.35   -1.72  1.0000
 -16  -2   0      14      21                                                          76   -9.59   -7.88  1.0000
 -18  16   0       6      25                                                          -3   -4.66   -3.54  1.0000
  16   2   0      32      31                                                          93   -9.59    7.88  1.0000
  16   2   0      16      19                                                           3   -9.59    7.88  1.0000
  -2  18   0       2      30                                                          35  -11.35    1.72  1.0000
 -16  -2   0       9      38                                                          62   -9.59   -7.88  1.0000
 -18  17   0       8      19                                                         100  -16.50    0.19  1.0000
   1 -18   0      30      31                                                          88   -9.16   -2.40  1.0000
 -17  -1   0      27      31                                                         106  -11.80    3.13  1.0000
  18 -17   0       8      19                                                          99  -16.50   -0.19  1.0000
  17   1   0      20      24                                                          92  -11.80   -3.13  1.0000
  -1  18   0      34      23                                                          96   -9.16    2.40  1.0000
 -17  -1   0      22      21                                                          96  -11.80    3.13  1.0000
 -18  17   0       9      28                                                         103  -16.50    0.19  1.0000
  18 -17   0       8      26                                                         100  -16.50   -0.19  1.0000
  17   1   0      16      44                                                          81  -11.80   -3.13  1.0000
  -1  18   0       9      32                                                          48   -9.16    2.40  1.0000
   1 -18   0      32      25                                                          93   -9.16   -2.40  1.0000
   0 -18   0    3149     250                                                        3711   11.01    3.01  1.0000
 -18   0   0    3234     244                                                        3799   10.60    7.58  1.0000
  18 -18   0    3579     243                                                        4119   10.08    0.69  1.0000
   0  18   0    3244     246                                                        3806   11.01   -3.01  1.0000
 -18  18   0    3436     243                                                        3964   10.08   -0.69  1.0000
   0 -18   0    3375     248                                                        3955   11.01    3.01  1.0000
  18 -18   0    3669     249                                                        4216   10.08    0.69  1.0000
 -18   0   0    3036     250                                                        3584   10.60    7.58  1.0000
  18   0   0    3511     247                                                        4080   10.60   -7.58  1.0000
 -18  18   0    3268     248                                                        3784   10.08   -0.69  1.0000
   0  18   0    2637     253                                                        3146   11.01   -3.01  1.0000
  18 -19   0      88      26                                                         224   12.88   -0.68  1.0000
  -1 -18   0      71      40                                                         192   12.69    3.49  1.0000
  -1 -18   0      70      33                                                         191   12.69    3.49  1.0000
 -19   1   0      55      27                                                         178   13.84    3.58  1.0000
 -19   1   0      46      37                                                         161   13.84    3.58  1.0000
  18 -19   0      60      31                                                         178   12.88   -0.68  1.0000
 -18  19   0      87      26                                                         221   12.88    0.68  1.0000
   1  18   0      52      40                                                         164   12.69   -3.49  1.0000
   1  18   0      65      29                                                         187   12.69   -3.49  1.0000
  19  -1   0      78      31                                                         223   13.84   -3.58  1.0000
 -18  19   0      63      33                                                         182   12.88    0.68  1.0000
   2  17   0      17      32                                                          18    0.24   -4.60  1.0000
  17 -19   0      12      16                                                          16    0.66    3.74  1.0000
 -17  19   0       3      24                                                          -7    0.66   -3.74  1.0000
  -2 -17   0       4      20                                                          -2    0.24    4.60  1.0000
   2  17   0      41      22                                                          44    0.24   -4.60  1.0000
  19  -2   0      15      20                                                          18    1.07   -5.08  1.0000
 -19   2   0       5      17                                                          -1    1.07    5.08  1.0000
 -17  19   0      13      16                                                          14    0.66   -3.74  1.0000
  19  -2   0      27      31                                                          33    1.07   -5.08  1.0000
  -2 -17   0      18      30                                                          22    0.24    4.60  1.0000
  17 -19   0      17      22                                                          22    0.66    3.74  1.0000
 -19   2   0       5      27                                                         -26    1.07    5.08  1.0000
  16 -19   0      94      22                                                          51   -6.00    2.09  1.0000
 -19   3   0      19      37                                                         -20   -7.60    6.64  1.0000
 -19   3   0      89      18                                                          52   -7.60    6.64  1.0000
  -3 -16   0      50      43                                                          25   -5.09   -2.18  1.0000
  16 -19   0      54      22                                                          23   -6.00    2.09  1.0000
  19  -3   0      46      29                                                          20   -7.60   -6.64  1.0000
 -16  19   0      37      33                                                          13   -6.00   -2.09  1.0000
   3  16   0      80      33                                                          46   -5.09    2.18  1.0000
   3  16   0      65      30                                                          35   -5.09    2.18  1.0000
  -3 -16   0      48      22                                                          24   -5.09   -2.18  1.0000
  19  -3   0      44      27                                                          18   -7.60   -6.64  1.0000
  -4 -15   0     255      49                                                         471  -13.36    3.57  1.0000
   4  15   0     307      50                                                         545  -13.36   -3.57  1.0000
   4  15   0     214      56                                                         418  -13.36   -3.57  1.0000
 -15  19   0     368      53                                                         588  -11.77   -0.19  1.0000
  15 -19   0     414      49                                                         646  -11.77    0.19  1.0000
 -15  19   0     361      51                                                         580  -11.77   -0.19  1.0000
  -4 -15   0     275      58                                                         498  -13.36    3.57  1.0000
 -19   4   0     285      55                                                         509  -13.21    2.28  1.0000
  15 -19   0     384      44                                                         609  -11.77    0.19  1.0000
  19  -4   0     388      48                                                         647  -13.21   -2.28  1.0000
  14 -19   0    2965     190                                                        3159   -4.09    0.48  1.0000
  19  -5   0    2961     193                                                        3192   -4.84    0.69  1.0000
 -14  19   0    2639     193                                                        2824   -4.09   -0.48  1.0000
 -19   5   0    2707     197                                                        2930   -4.84   -0.69  1.0000
  14 -19   0    2802     192                                                        2991   -4.09    0.48  1.0000
  -5 -14   0    2851     199                                                        3063   -4.54    0.33  1.0000
 -14  19   0    2838     195                                                        3030   -4.09   -0.48  1.0000
 -19   5   0    2705     190                                                        2927   -4.84   -0.69  1.0000
   5  14   0    2970     194                                                        3188   -4.54   -0.33  1.0000
  -5 -14   0    2476     193                                                        2674   -4.54    0.33  1.0000
   5  14   0    2668     199                                                        2875   -4.54   -0.33  1.0000
  19  -5   0    2738     197                                                        2960   -4.84    0.69  1.0000
  13 -19   0    1875     118                                                        1775    2.81   -2.86  1.0000
  -6 -13   0    1558     129                                                        1506    1.72   -4.03  1.0000
  19  -6   0    2173     120                                                        1932    6.18    3.99  1.0000
  19  -6   0    1923     123                                                        1696    6.18    3.99  1.0000
   6  13   0    1808     122                                                        1746    1.72    4.03  1.0000
  -6 -13   0    1728     119                                                        1673    1.72   -4.03  1.0000
 -13  19   0    1702     120                                                        1603    2.81    2.86  1.0000
 -19   6   0    2116     116                                                        1885    6.18   -3.99  1.0000
  13 -19   0    2134     117                                                        2028    2.81   -2.86  1.0000
   6  13   0    1623     125                                                        1564    1.72    4.03  1.0000
  19  -7   0     100      32                                                         124   47.26    4.89  1.0000
 -12  19   0     149      28                                                          69   47.47   -1.87  1.0000
   7  12   0     153      24                                                          85   49.54    3.23  1.0000
  -7 -12   0     117      25                                                         113   49.54   -3.23  1.0000
   7  12   0     149      34                                                          88   49.54    3.23  1.0000
  -7 -12   0     198      30                                                          54   49.54   -3.23  1.0000
  19  -7   0     152      20                                                          73   47.26    4.89  1.0000
  12 -19   0     131      18                                                          84   47.47    1.87  1.0000
 -19   7   0      77      32                                                         143   47.26   -4.89  1.0000
 -19   7   0     107      20                                                         107   47.26   -4.89  1.0000
 -12  19   0     121      23                                                          90   47.47   -1.87  1.0000
  12 -19   0      88      24                                                         128   47.47    1.87  1.0000
  11 -19   0    1904      76                                                        1032   26.66    2.37  1.0000
  19  -8   0    1937      86                                                        1099   25.16    1.89  1.0000
  -8 -11   0    1622      77                                                         908   23.65   -3.42  1.0000
  11 -19   0    1866      72                                                        1004   26.66    2.37  1.0000
 -19   8   0    1843      73                                                        1031   25.16   -1.89  1.0000
  -8 -11   0    1639      88                                                         921   23.65   -3.42  1.0000
   8  11   0    1682      89                                                         949   23.65    3.42  1.0000
 -11  19   0    1830      83                                                         981   26.66   -2.37  1.0000
  19  -8   0    1893      75                                                        1066   25.16    1.89  1.0000
 -11  19   0    1975      77                                                        1088   26.66   -2.37  1.0000
   8  11   0    1771      79                                                        1016   23.65    3.42  1.0000
   9  10   0    2008     148                                                        2317   -7.76    4.06  1.0000
   9  10   0    1754     141                                                        2044   -7.76    4.06  1.0000
  10 -19   0    1895     140                                                        2268   -9.50    0.13  1.0000
  10 -19   0    1872     142                                                        2243   -9.50    0.13  1.0000
  -9 -10   0    1757     140                                                        2056   -7.76   -4.06  1.0000
  19  -9   0    2034     139                                                        2342   -7.60   -0.91  1.0000
 -10  19   0    1711     139                                                        2067   -9.50   -0.13  1.0000
 -19   9   0    1719     143                                                        2000   -7.60    0.91  1.0000
  19  -9   0    1900     144                                                        2198   -7.60   -0.91  1.0000
 -10  19   0    1730     144                                                        2088   -9.50   -0.13  1.0000
 -19   9   0    1793     137                                                        2080   -7.60    0.91  1.0000
  -9 -10   0    1484     145                                                        1759   -7.76   -4.06  1.0000
  19 -10   0    1955     144                                                        2257   -7.69    3.09  1.0000
 -10  -9   0    1768     150                                                        2027   -6.89   -0.37  1.0000
  19 -10   0    1974     139                                                        2278   -7.69    3.09  1.0000
  -9  19   0    1820     141                                                        2101   -7.39    1.69  1.0000
 -10  -9   0    1735     140                                                        1992   -6.89   -0.37  1.0000
 -19  10   0    1646     137                                                        1931   -7.69   -3.09  1.0000
   9 -19   0    1934     140                                                        2227   -7.39   -1.69  1.0000
  -9  19   0    1810     144                                                        2090   -7.39    1.69  1.0000
  10   9   0    1913     144                                                        2181   -6.89    0.37  1.0000
   9 -19   0    1907     145                                                        2198   -7.39   -1.69  1.0000
  10   9   0    1825     146                                                        2088   -6.89    0.37  1.0000
 -19  11   0    1818      76                                                         938   27.93   -2.46  1.0000
  -8  19   0    1789      70                                                         942   26.88    2.04  1.0000
  11   8   0    1724      73                                                         963   24.29    3.25  1.0000
  19 -11   0    1905      69                                                         998   27.93    2.46  1.0000
  -8  19   0    1848      78                                                         985   26.88    2.04  1.0000
   8 -19   0    1853      71                                                         991   26.88   -2.04  1.0000
   8 -19   0    1834      74                                                         977   26.88   -2.04  1.0000
 -11  -8   0    1688      79                                                         940   24.29   -3.25  1.0000
 -19  11   0    1826      68                                                         944   27.93   -2.46  1.0000
  19 -11   0    1933      76                                                        1018   27.93    2.46  1.0000
 -11  -8   0    1781      72                                                        1010   24.29   -3.25  1.0000
  11   8   0    1824      80                                                        1038   24.29    3.25  1.0000
  12   7   0     114      26                                                         112   47.29    5.82  1.0000
  -7  19   0     105      24                                                         117   45.85    6.56  1.0000
 -12  -7   0     143      24                                                          78   47.29   -5.82  1.0000
 -12  -7   0     117      33                                                         100   47.29   -5.82  1.0000
  19 -12   0     144      29                                                          87   49.25   -3.57  1.0000
  12   7   0     120      33                                                         106   47.29    5.82  1.0000
   7 -19   0     114      28                                                          95   45.85   -6.56  1.0000
  -7  19   0     137      30                                                          82   45.85    6.56  1.0000
  19 -12   0     135      19                                                          95   49.25   -3.57  1.0000
 -19  12   0     165      28                                                          75   49.25    3.57  1.0000
 -19  12   0     150      19                                                          86   49.25    3.57  1.0000
   7 -19   0      79      24                                                         138   45.85   -6.56  1.0000
 -13  -6   0    1433     122                                                        1410    0.84   -3.68  1.0000
  -6  19   0    1516     116                                                        1341    5.35    0.99  1.0000
 -19  13   0    1883     110                                                        1842    1.09    0.31  1.0000
  13   6   0    1579     118                                                        1550    0.84    3.68  1.0000
   6 -19   0    1960     112                                                        1762    5.35   -0.99  1.0000
  19 -13   0    1803     116                                                        1764    1.09   -0.31  1.0000
 -13  -6   0    1680     112                                                        1655    0.84   -3.68  1.0000
  13   6   0    1867     117                                                        1836    0.84    3.68  1.0000
 -14  -5   0    2637     199                                                        2814   -3.72   -4.56  1.0000
  19 -14   0    3097     197                                                        3309   -4.20   -3.48  1.0000
  19 -14   0    2984     192                                                        3192   -4.20   -3.48  1.0000
  -5  19   0    2531     198                                                        2743   -4.87    3.40  1.0000
   5 -19   0    2819     194                                                        3053   -4.87   -3.40  1.0000
   5 -19   0    2751     197                                                        2982   -4.87   -3.40  1.0000
 -19  14   0    2847     191                                                        3041   -4.20    3.48  1.0000
  -5  19   0    2594     193                                                        2809   -4.87    3.40  1.0000
 -19  14   0    2911     198                                                        3107   -4.20    3.48  1.0000
  14   5   0    2597     194                                                        2760   -3.72    4.56  1.0000
 -14  -5   0    2900     194                                                        3085   -3.72   -4.56  1.0000
  14   5   0    3036     200                                                        3212   -3.72    4.56  1.0000
   4 -19   0     303      53                                                         523  -12.64   -0.67  1.0000
  -4  19   0     392      48                                                         637  -12.64    0.67  1.0000
 -15  -4   0     235      54                                                         464  -14.41    2.30  1.0000
  19 -15   0     385      44                                                         575  -10.03   -2.44  1.0000
 -19  15   0     366      46                                                         550  -10.03    2.44  1.0000
  15   4   0     283      48                                                         532  -14.41   -2.30  1.0000
 -15  -4   0     284      52                                                         531  -14.41    2.30  1.0000
 -19  15   0     343      52                                                         521  -10.03    2.44  1.0000
   4 -19   0     239      46                                                         438  -12.64   -0.67  1.0000
  19 -15   0     416      60                                                         613  -10.03   -2.44  1.0000
  16   3   0     104      24                                                          66   -4.90   -0.90  1.0000
 -19  16   0      83      27                                                          44   -5.75    0.75  1.0000
  19 -16   0      68      25                                                          34   -5.75   -0.75  1.0000
 -16  -3   0      49      20                                                          24   -4.90    0.90  1.0000
  -3  19   0      36      32                                                          10   -7.35   -4.42  1.0000
 -16  -3   0      39      29                                                          17   -4.90    0.90  1.0000
  -3  19   0      74      21                                                          37   -7.35   -4.42  1.0000
   3 -19   0     136      31                                                          81   -7.35    4.42  1.0000
 -19  16   0      55      17                                                          24   -5.75    0.75  1.0000
  16   3   0      12      27                                                           2   -4.90   -0.90  1.0000
  19 -16   0      46      16                                                          19   -5.75   -0.75  1.0000
   3 -19   0      87      21                                                          43   -7.35    4.42  1.0000
 -19  17   0       5      16                                                           4    2.24    7.23  1.0000
  17   2   0       2      20                                                           1    0.11   -2.86  1.0000
 -17  -2   0      26      29                                                          29    0.11    2.86  1.0000
  19 -17   0      12      16                                                          17    2.24   -7.23  1.0000
  19 -17   0      11      23                                                         -15    2.24   -7.23  1.0000
 -17  -2   0      33      20                                                          36    0.11    2.86  1.0000
  -2  19   0       0      19                                                          -1    0.73    0.25  1.0000
   2 -19   0      13      21                                                          15    0.73   -0.25  1.0000
  -2  19   0      41      31                                                          45    0.73    0.25  1.0000
   2 -19   0       7      28                                                           9    0.73   -0.25  1.0000
 -19  17   0      15      26                                                          29    2.24    7.23  1.0000
  17   2   0      67      33                                                          68    0.11   -2.86  1.0000
  18   1   0     108      41                                                         247   11.61   -6.24  1.0000
 -18  -1   0      42      36                                                         131   11.61    6.24  1.0000
  -1  19   0      74      29                                                         194   12.08   -3.66  1.0000
   1 -19   0      83      39                                                         204   12.08    3.66  1.0000
 -19  18   0      34      33                                                         123   12.19    0.56  1.0000
 -18  -1   0     100      29                                                         227   11.61    6.24  1.0000
  19 -18   0      99      27                                                         232   12.19   -0.56  1.0000
  -1  19   0      65      42                                                         179   12.08   -3.66  1.0000
 -19  18   0      64      25                                                         176   12.19    0.56  1.0000
  18   1   0     117      33                                                         261   11.61   -6.24  1.0000
  19 -18   0      44      31                                                         142   12.19   -0.56  1.0000
   1 -19   0      92      32                                                         219   12.08    3.66  1.0000
 -19  19   0    4889     350                                                        5153   -4.36    3.53  1.0000
   0 -19   0    5124     349                                                        5485   -5.74    7.49  1.0000
   0 -19   0    4469     352                                                        4806   -5.74    7.49  1.0000
  19 -19   0    5223     349                                                        5507   -4.36   -3.53  1.0000
 -19  19   0    5928     346                                                        6218   -4.36    3.53  1.0000
 -19   0   0    4451     352                                                        4828   -6.30   10.84  1.0000
  19   0   0    4984     353                                                        5419   -6.30  -10.84  1.0000
  19 -19   0    5723     346                                                        6020   -4.36   -3.53  1.0000
  19   0   0    5491     349                                                        5948   -6.30  -10.84  1.0000
 -19   0   0    5342     347                                                        5756   -6.30   10.84  1.0000
   0  19   0    5428     350                                                        5825   -5.74   -7.49  1.0000
   0  19   0    4674     354                                                        5042   -5.74   -7.49  1.0000
   1  19   0     426      44                                                         420   -0.35   -0.95  1.0000
 -19  20   0     450      39                                                         418   -1.76    0.08  1.0000
 -19  20   0     425      48                                                         394   -1.76    0.08  1.0000
  -1 -19   0     483      57                                                         477   -0.35    0.95  1.0000
  20  -1   0     417      44                                                         426    0.52    0.06  1.0000
 -20   1   0     464      41                                                         474    0.52   -0.06  1.0000
  19 -20   0     439      46                                                         408   -1.76   -0.08  1.0000
  -1 -19   0     451      45                                                         445   -0.35    0.95  1.0000
  19 -20   0     434      38                                                         403   -1.76   -0.08  1.0000
   1  19   0     449      57                                                         442   -0.35   -0.95  1.0000
 -20   1   0     406      53                                                         415    0.52   -0.06  1.0000
  20  -1   0     457      55                                                         467    0.52    0.06  1.0000
  20  -2   0     151      41                                                         273    9.58    3.53  1.0000
 -18  20   0     184      32                                                         276    7.11   -2.00  1.0000
  20  -2   0     196      54                                                         333    9.58    3.53  1.0000
   2  18   0     252      50                                                         366    7.47    0.96  1.0000
 -18  20   0     179      46                                                         270    7.11   -2.00  1.0000
 -20   2   0     153      33                                                         272    9.58   -3.53  1.0000
  18 -20   0     201      38                                                         299    7.11    2.00  1.0000
  18 -20   0     227      36                                                         331    7.11    2.00  1.0000
  -2 -18   0     195      37                                                         295    7.47   -0.96  1.0000
 -20   3   0    1307      76                                                        1120    6.26   -3.11  1.0000
   3  17   0    1251      88                                                        1049    6.93    0.73  1.0000
 -17  20   0    1254      87                                                        1053    6.90   -3.14  1.0000
  20  -3   0    1273      86                                                        1089    6.26    3.11  1.0000
  -3 -17   0    1216      79                                                        1017    6.93   -0.73  1.0000
  17 -20   0    1231      78                                                        1032    6.90    3.14  1.0000
  20  -3   0    1286      82                                                        1101    6.26    3.11  1.0000
  17 -20   0    1260      77                                                        1059    6.90    3.14  1.0000
  16 -20   0     741      38                                                         412  -16.14    2.50  1.0000
   4  16   0     843      63                                                         428  -19.32   -2.84  1.0000
  16 -20   0     828      51                                                         477  -16.14    2.50  1.0000
  20  -4   0     754      42                                                         399  -17.38    1.02  1.0000
   4  16   0     894      46                                                         465  -19.32   -2.84  1.0000
 -16  20   0     979      61                                                         591  -16.14   -2.50  1.0000
 -20   4   0     908      46                                                         512  -17.38   -1.02  1.0000
  -4 -16   0     837      53                                                         426  -19.32    2.84  1.0000
  -4 -16   0     920      53                                                         486  -19.32    2.84  1.0000
 -16  20   0     705      46                                                         383  -16.14   -2.50  1.0000
 -20   5   0    1853     122                                                        1885    0.60    5.09  1.0000
  -5 -15   0    1665     130                                                        1625   -1.13   -1.31  1.0000
 -20   5   0    1687     129                                                        1717    0.60    5.09  1.0000
  20  -5   0    2011     124                                                        2036    0.60   -5.09  1.0000
 -15  20   0    1856     127                                                        1807   -1.40    2.24  1.0000
  -5 -15   0    1930     126                                                        1887   -1.13   -1.31  1.0000
  15 -20   0    1979     121                                                        1925   -1.40   -2.24  1.0000
 -15  20   0    1849     125                                                        1800   -1.40    2.24  1.0000
   5  15   0    2021     126                                                        1979   -1.13    1.31  1.0000
  15 -20   0    1917     124                                                        1864   -1.40   -2.24  1.0000
   5  15   0    1706     132                                                        1667   -1.13    1.31  1.0000
  -6 -14   0    2328     168                                                        2568    5.25    6.94  1.0000
   6  14   0    2360     168                                                        2584    5.25   -6.94  1.0000
  14 -20   0    2379     167                                                        2657    6.49   -2.83  1.0000
  20  -6   0    2434     166                                                        2700    6.10   -7.31  1.0000
 -20   6   0    2258     164                                                        2532    6.10    7.31  1.0000
   6  14   0    2080     173                                                        2290    5.25   -6.94  1.0000
  -6 -14   0    2149     173                                                        2380    5.25    6.94  1.0000
 -14  20   0    2325     170                                                        2607    6.49    2.83  1.0000
  14 -20   0    2328     164                                                        2603    6.49   -2.83  1.0000
  20  -6   0    2591     176                                                        2865    6.10   -7.31  1.0000
 -14  20   0    2187     167                                                        2461    6.49    2.83  1.0000
 -20   6   0    2072     171                                                        2335    6.10    7.31  1.0000
 -13  20   0    1453      97                                                        1291   -5.05   -0.17  1.0000
 -20   7   0    1400      90                                                        1350   -1.53   -1.42  1.0000
  20  -7   0    1543     106                                                        1493   -1.53    1.42  1.0000
   7  13   0    1498      95                                                        1397   -3.08   -5.16  1.0000
   7  13   0    1336     101                                                        1240   -3.08   -5.16  1.0000
 -20   7   0    1433     104                                                        1383   -1.53   -1.42  1.0000
  13 -20   0    1689      90                                                        1515   -5.05    0.17  1.0000
  13 -20   0    1401      92                                                        1243   -5.05    0.17  1.0000
 -13  20   0    1309      92                                                        1156   -5.05   -0.17  1.0000
  20  -7   0    1402      92                                                        1354   -1.53    1.42  1.0000
  -7 -13   0    1437      94                                                        1346   -3.08    5.16  1.0000
  -7 -13   0    1248     100                                                        1163   -3.08    5.16  1.0000
  -8 -12   0      63      32                                                         100    3.89   -8.40  1.0000
   8  12   0     107      47                                                         155    3.89    8.40  1.0000
 -20   8   0     101      26                                                         131    2.50   -6.46  1.0000
 -20   8   0      36      30                                                          52    2.50   -6.46  1.0000
  -8 -12   0      85      36                                                         129    3.89   -8.40  1.0000
   8  12   0      75      27                                                         114    3.89    8.40  1.0000
 -12  20   0     163      29                                                         208    3.37   -4.52  1.0000
 -12  20   0      16      28                                                          29    3.37   -4.52  1.0000
  20  -8   0      94      23                                                         121    2.50    6.46  1.0000
  12 -20   0     118      21                                                         155    3.37    4.52  1.0000
  20  -9   0     113      35                                                         162    4.29    5.63  1.0000
   9  11   0     147      29                                                         174    2.47    0.02  1.0000
  -9 -11   0     107      35                                                         130    2.47   -0.02  1.0000
 -20   9   0     105      22                                                         147    4.29   -5.63  1.0000
 -11  20   0     164      33                                                         145   -2.56   -9.21  1.0000
 -11  20   0     165      26                                                         146   -2.56   -9.21  1.0000
   9  11   0      78      36                                                          98    2.47    0.02  1.0000
  20  -9   0     140      26                                                         194    4.29    5.63  1.0000
  11 -20   0     170      26                                                         161   -2.56    9.21  1.0000
  -9 -11   0     120      28                                                         145    2.47   -0.02  1.0000
 -20   9   0      70      32                                                         103    4.29   -5.63  1.0000
 -10 -10   0    9245     554                                                        8489   -9.21   -7.54  1.0000
  10 -20   0   10206     551                                                        9274  -10.94   -0.30  1.0000
  20 -10   0   10049     548                                                        9186  -10.55    6.65  1.0000
 -10  20   0    9377     548                                                        8486  -10.94    0.30  1.0000
 -20  10   0    9231     546                                                        8369  -10.55   -6.65  1.0000
 -10 -10   0    9543     550                                                        8774   -9.21   -7.54  1.0000
 -10  20   0    9505     552                                                        8608  -10.94    0.30  1.0000
  20 -10   0    9777     552                                                        8926  -10.55    6.65  1.0000
  10  10   0    9868     555                                                        9128   -9.21    7.54  1.0000
  10  10   0    9557     550                                                        8829   -9.21    7.54  1.0000
  10 -20   0    9791     549                                                        8879  -10.94   -0.30  1.0000
 -20  11   0     165      21                                                         142   -2.14   -1.70  1.0000
  20 -11   0     200      29                                                         176   -2.14    1.70  1.0000
  11   9   0     101      35                                                         130    2.88    3.68  1.0000
  -9  20   0      99      43                                                         140    3.41    8.10  1.0000
  11   9   0      92      36                                                         120    2.88    3.68  1.0000
   9 -20   0     147      32                                                         189    3.41   -8.10  1.0000
 -11  -9   0     100      27                                                         126    2.88   -3.68  1.0000
 -11  -9   0      30      32                                                          44    2.88   -3.68  1.0000
  20 -11   0     197      34                                                         174   -2.14    1.70  1.0000
   8 -20   0     141      32                                                         170    1.93   -6.16  1.0000
  12   8   0     118      28                                                         155    2.65    7.94  1.0000
  12   8   0      85      36                                                         115    2.65    7.94  1.0000
  20 -12   0     138      25                                                         175    2.43    7.46  1.0000
 -20  12   0     134      33                                                         171    2.43   -7.46  1.0000
 -12  -8   0     144      29                                                         187    2.65   -7.94  1.0000
  -8  20   0     104      33                                                         127    1.93    6.16  1.0000
  20 -12   0     133      33                                                         169    2.43    7.46  1.0000
  -8  20   0     148      27                                                         177    1.93    6.16  1.0000
 -12  -8   0     112      37                                                         149    2.65   -7.94  1.0000
 -20  12   0     121      23                                                         156    2.43   -7.46  1.0000
   8 -20   0     137      27                                                         166    1.93   -6.16  1.0000
  -7  20   0    1260      98                                                        1210   -1.64   -1.50  1.0000
  13   7   0    1437      94                                                        1371   -2.02   -4.36  1.0000
 -20  13   0    1438      97                                                        1286   -4.84    1.56  1.0000
   7 -20   0    1500      93                                                        1447   -1.64    1.50  1.0000
 -13  -7   0    1353      92                                                        1296   -2.02    4.36  1.0000
  20 -13   0    1652      90                                                        1486   -4.84   -1.56  1.0000
  -7  20   0    1362      91                                                        1310   -1.64   -1.50  1.0000
   7 -20   0    1268      95                                                        1220   -1.64    1.50  1.0000
  20 -13   0    1353      95                                                        1203   -4.84   -1.56  1.0000
 -20  13   0    1496      89                                                        1340   -4.84    1.56  1.0000
 -13  -7   0    1266      99                                                        1211   -2.02    4.36  1.0000
  13   7   0    1418     100                                                        1352   -2.02   -4.36  1.0000
  -6  20   0    2266     174                                                        2554    6.85   -5.76  1.0000
   6 -20   0    2218     171                                                        2517    6.85    5.76  1.0000
 -20  14   0    2294     165                                                        2591    6.85    3.22  1.0000
  20 -14   0    2416     172                                                        2712    6.85   -3.22  1.0000
   6 -20   0    2357     168                                                        2666    6.85    5.76  1.0000
 -14  -6   0    2052     173                                                        2278    5.28    6.79  1.0000
  14   6   0    2344     170                                                        2568    5.28   -6.79  1.0000
 -20  14   0    2475     173                                                        2783    6.85    3.22  1.0000
  20 -14   0    2390     166                                                        2685    6.85   -3.22  1.0000
 -14  -6   0    2309     168                                                        2549    5.28    6.79  1.0000
  -6  20   0    2248     168                                                        2535    6.85   -5.76  1.0000
  14   6   0    2240     174                                                        2459    5.28   -6.79  1.0000
  20 -15   0    1835     130                                                        1789   -1.33    2.46  1.0000
 -15  -5   0    1988     126                                                        1941   -1.38    3.49  1.0000
 -15  -5   0    1556     127                                                        1514   -1.38    3.49  1.0000
  -5  20   0    1793     122                                                        1823    0.79   -5.40  1.0000
  15   5   0    1899     135                                                        1847   -1.38   -3.49  1.0000
 -20  15   0    1923     121                                                        1872   -1.33   -2.46  1.0000
 -20  15   0    1806     126                                                        1757   -1.33   -2.46  1.0000
  15   5   0    1967     124                                                        1914   -1.38   -3.49  1.0000
  20 -15   0    2076     121                                                        2027   -1.33    2.46  1.0000
   5 -20   0    1610     126                                                        1646    0.79    5.40  1.0000
  20 -16   0     794      49                                                         436  -16.90   -3.18  1.0000
  20 -16   0     856      41                                                         482  -16.90   -3.18  1.0000
   4 -20   0     774      51                                                         412  -17.41   -1.62  1.0000
   4 -20   0     808      44                                                         437  -17.41   -1.62  1.0000
  -4  20   0     813      44                                                         442  -17.41    1.62  1.0000
 -16  -4   0     964      45                                                         515  -19.44    1.64  1.0000
  -4  20   0     817      55                                                         445  -17.41    1.62  1.0000
 -20  16   0     775      50                                                         424  -16.90    3.18  1.0000
  16   4   0     907      55                                                         472  -19.44   -1.64  1.0000
  16   4   0     987      47                                                         530  -19.44   -1.64  1.0000
 -16  -4   0     873      54                                                         449  -19.44    1.64  1.0000
 -20  16   0     895      40                                                         514  -16.90    3.18  1.0000
  20 -17   0    1310      79                                                        1092    7.36   -3.54  1.0000
   3 -20   0    1198      80                                                        1052    5.20   -5.79  1.0000
  -3  20   0    1262      89                                                        1112    5.20    5.79  1.0000
  20 -17   0    1210      82                                                        1001    7.36   -3.54  1.0000
  17   3   0    1342      85                                                        1126    7.17    2.18  1.0000
 -17  -3   0    1371      79                                                        1152    7.17   -2.18  1.0000
 -20  17   0    1300      76                                                        1083    7.36    3.54  1.0000
  17   3   0    1338      88                                                        1122    7.17    2.18  1.0000
  -2  20   0     157      34                                                         262    7.86    6.21  1.0000
 -18  -2   0     211      34                                                         292    5.96   -1.39  1.0000
 -20  18   0     232      42                                                         313    5.65    0.91  1.0000
  20 -18   0     254      40                                                         337    5.65   -0.91  1.0000
 -20  18   0     197      31                                                         272    5.65    0.91  1.0000
 -18  -2   0     173      42                                                         247    5.96   -1.39  1.0000
  18   2   0     131      43                                                         197    5.96    1.39  1.0000
  20 -18   0     240      31                                                         321    5.65   -0.91  1.0000
  18   2   0     215      36                                                         298    5.96    1.39  1.0000
   2 -20   0     128      34                                                         218    7.86   -6.21  1.0000
   2 -20   0     160      43                                                         261    7.86   -6.21  1.0000
  -2  20   0     182      46                                                         295    7.86    6.21  1.0000
   1 -20   0     262      46                                                         256   -0.42   -1.12  1.0000
 -20  19   0     476      37                                                         441   -1.90    0.18  1.0000
  -1  20   0     417      54                                                         410   -0.42    1.12  1.0000
 -19  -1   0     465      41                                                         457   -0.42   -1.15  1.0000
  20 -19   0     438      45                                                         404   -1.90   -0.18  1.0000
   1 -20   0     447      43                                                         439   -0.42   -1.12  1.0000
  20 -19   0     307      36                                                         279   -1.90   -0.18  1.0000
  -1  20   0     390      42                                                         383   -0.42    1.12  1.0000
  19   1   0     556      56                                                         548   -0.42    1.15  1.0000
 -20  20   0     181      38                                                         324  -10.54    0.61  1.0000
 -20  20   0     204      45                                                         355  -10.54    0.61  1.0000
  20   0   0     190      40                                                         342  -11.01   -1.89  1.0000
   0  20   0     213      64                                                         378  -11.29   -1.82  1.0000
 -20   0   0     171      47                                                         319  -11.01    1.89  1.0000
  20 -20   0     180      34                                                         322  -10.54   -0.61  1.0000
   0 -20   0     146      47                                                         289  -11.29    1.82  1.0000
 -20   0   0     200      42                                                         358  -11.01    1.89  1.0000
  20 -20   0     180      47                                                         322  -10.54   -0.61  1.0000
   0  20   0     168      39                                                         317  -11.29   -1.82  1.0000
   0 -20   0     168      47                                                         319  -11.29    1.82  1.0000
   1  20   0     507      50                                                         293  -12.62    1.33  1.0000
 -21   1   0     358      32                                                         227   -8.95    0.96  1.0000
  21  -1   0     389      36                                                         252   -8.95   -0.96  1.0000
 -20  21   0     414      41                                                         264   -9.52   -0.04  1.0000
 -21   1   0     392      45                                                         255   -8.95    0.96  1.0000
  21  -1   0     445      48                                                         297   -8.95   -0.96  1.0000
 -20  21   0     376      30                                                         234   -9.52   -0.04  1.0000
  -1 -20   0     446      47                                                         246  -12.62   -1.33  1.0000
  20 -21   0     427      31                                                         274   -9.52    0.04  1.0000
  20 -21   0     393      37                                                         247   -9.52    0.04  1.0000
  -1 -20   0     504      40                                                         289  -12.62   -1.33  1.0000
   1  20   0     466      36                                                         262  -12.62    1.33  1.0000
  19 -21   0      23      18                                                          17   20.38    3.15  1.0000
  19 -21   0      79      33                                                         -20   20.38    3.15  1.0000
  21  -2   0      69      31                                                         -46   19.23    0.83  1.0000
  21  -2   0      69      21                                                         -46   19.23    0.83  1.0000
  -2 -19   0      91      30                                                         -68   22.13    0.82  1.0000
   2  19   0      91      49                                                         -10   22.13   -0.82  1.0000
  -2 -19   0      91      31                                                         -45   22.13    0.82  1.0000
 -19  21   0      79      27                                                         -11   20.38   -3.15  1.0000
   2  19   0      91      23                                                          -1   22.13   -0.82  1.0000
 -21   2   0      40      19                                                           4   19.23   -0.83  1.0000
 -19  21   0      79      18                                                          -6   20.38   -3.15  1.0000
 -21   2   0      69      30                                                          -8   19.23   -0.83  1.0000
 -21   3   0       7      29                                                         -21   -6.04    0.06  1.0000
   3  18   0       7      33                                                         -49   -6.19   -1.12  1.0000
  21  -3   0       7      30                                                         -49   -6.04   -0.06  1.0000
   3  18   0       3      22                                                           1   -6.19   -1.12  1.0000
  21  -3   0       7      20                                                         -35   -6.04   -0.06  1.0000
 -21   3   0       7      18                                                         -15   -6.04    0.06  1.0000
  18 -21   0       4      22                                                         -10   -4.41   -1.62  1.0000
  -3 -18   0       1      25                                                           5   -6.19    1.12  1.0000
 -18  21   0       4      25                                                         -19   -4.41    1.62  1.0000
  18 -21   0       4      16                                                         -16   -4.41   -1.62  1.0000
  -3 -18   0       0      32                                                           6   -6.19    1.12  1.0000
  17 -21   0     356      45                                                         472   -6.54   -2.02  1.0000
 -21   4   0     355      42                                                         477   -6.93   -1.32  1.0000
 -17  21   0     346      58                                                         459   -6.54    2.02  1.0000
  21  -4   0     349      52                                                         470   -6.93    1.32  1.0000
  17 -21   0     367      54                                                         485   -6.54   -2.02  1.0000
   4  17   0     268      65                                                         375   -6.87    3.34  1.0000
  -4 -17   0     320      52                                                         438   -6.87   -3.34  1.0000
 -21   5   0     534      52                                                         650    5.55   -1.66  1.0000
  -5 -16   0     444      56                                                         583    7.02    3.12  1.0000
  21  -5   0     509      59                                                         624    5.55    1.66  1.0000
  16 -21   0     609      56                                                         718    4.90   -1.77  1.0000
  16 -21   0     516      54                                                         616    4.90   -1.77  1.0000
  21  -5   0     613      65                                                         738    5.55    1.66  1.0000
 -16  21   0     549      61                                                         654    4.90    1.77  1.0000
   5  16   0     562      69                                                         715    7.02   -3.12  1.0000
  21  -6   0    1111      69                                                         848    9.76    0.00  1.0000
   6  15   0     913      62                                                         714    8.07    0.91  1.0000
   6  15   0     993      72                                                         785    8.07    0.91  1.0000
  -6 -15   0     916      62                                                         718    8.07   -0.91  1.0000
  21  -6   0     990      59                                                         743    9.76    0.00  1.0000
  15 -21   0    1106      61                                                         837   10.01    0.54  1.0000
  15 -21   0     946      55                                                         699   10.01    0.54  1.0000
  -6 -15   0     870      70                                                         677    8.07   -0.91  1.0000
 -15  21   0    1050      66                                                         789   10.01   -0.54  1.0000
 -21   6   0    1074      58                                                         816    9.76    0.00  1.0000
 -15  21   0     943      62                                                         697   10.01   -0.54  1.0000
  -7 -14   0    1092     103                                                        1217   -4.29    0.89  1.0000
  21  -7   0    1241     102                                                        1365   -4.01    0.52  1.0000
  14 -21   0    1298      93                                                        1507   -6.45    5.01  1.0000
  21  -7   0    1379      96                                                        1510   -4.01    0.52  1.0000
 -14  21   0    1143     100                                                        1346   -6.45   -5.01  1.0000
   7  14   0    1276      98                                                        1412   -4.29   -0.89  1.0000
  -7 -14   0    1315      98                                                        1452   -4.29    0.89  1.0000
  14 -21   0    1164      96                                                        1362   -6.45    5.01  1.0000
   7  14   0    1136     104                                                        1265   -4.29   -0.89  1.0000
 -14  21   0    1021      96                                                        1213   -6.45   -5.01  1.0000
 -21   7   0    1183     102                                                        1305   -4.01   -0.52  1.0000
 -21   7   0    1257      93                                                        1383   -4.01   -0.52  1.0000
  13 -21   0      20      20                                                          83   10.75    4.18  1.0000
  21  -8   0      34      22                                                          79    7.15    2.06  1.0000
 -13  21   0      34      32                                                         110   10.75   -4.18  1.0000
  21  -8   0      40      33                                                          89    7.15    2.06  1.0000
  -8 -13   0      24      26                                                          98   11.47    2.37  1.0000
  13 -21   0      37      25                                                         115   10.75    4.18  1.0000
   8  13   0      15      37                                                          78   11.47   -2.37  1.0000
  -8 -13   0      39      37                                                         126   11.47    2.37  1.0000
 -21   8   0      29      20                                                          71    7.15   -2.06  1.0000
 -13  21   0      61      27                                                         156   10.75   -4.18  1.0000
 -21   8   0     120      36                                                         198    7.15   -2.06  1.0000
   8  13   0      38      28                                                         124   11.47   -2.37  1.0000
  21  -9   0    1028      45                                                         336  -31.83   -1.19  1.0000
   9  12   0    1079      40                                                         342  -34.04   -4.96  1.0000
 -21   9   0     937      43                                                         287  -31.83    1.19  1.0000
  -9 -12   0    1063      49                                                         345  -34.04    4.96  1.0000
 -21   9   0    1070      34                                                         363  -31.83    1.19  1.0000
  12 -21   0    1084      33                                                         337  -34.20    2.18  1.0000
   9  12   0    1112      49                                                         361  -34.04   -4.96  1.0000
  -9 -12   0    1058      40                                                         342  -34.04    4.96  1.0000
 -12  21   0     940      36                                                         254  -34.20   -2.18  1.0000
  21  -9   0    1116      36                                                         387  -31.83   -1.19  1.0000
 -12  21   0    1121      44                                                         352  -34.20   -2.18  1.0000
  12 -21   0    1141      37                                                         369  -34.20    2.18  1.0000
 -10 -11   0    1463     106                                                        1554   -2.75    2.27  1.0000
  21 -10   0    1406     109                                                        1442   -1.08   -0.49  1.0000
  21 -10   0    1519     103                                                        1556   -1.08   -0.49  1.0000
 -11  21   0    1328     109                                                        1430   -3.14   -1.02  1.0000
 -10 -11   0    1355     112                                                        1443   -2.75    2.27  1.0000
  10  11   0    1372     112                                                        1464   -2.75   -2.27  1.0000
 -21  10   0    1501     101                                                        1537   -1.08    0.49  1.0000
  10  11   0    1440     106                                                        1534   -2.75   -2.27  1.0000
 -21  10   0    1373     114                                                        1407   -1.08    0.49  1.0000
  11 -21   0    1526     104                                                        1633   -3.14    1.02  1.0000
 -11  21   0    1456     104                                                        1562   -3.14   -1.02  1.0000
 -10  21   0    1441     104                                                        1491   -1.44   -2.12  1.0000
  10 -21   0    1381     104                                                        1427   -1.44    2.12  1.0000
  10 -21   0    1367     101                                                        1412   -1.44    2.12  1.0000
  11  10   0    1395     104                                                        1498   -2.97   -3.64  1.0000
 -10  21   0    1233     106                                                        1280   -1.44   -2.12  1.0000
  21 -11   0    1376     107                                                        1514   -4.17   -1.27  1.0000
  11  10   0    1393     110                                                        1496   -2.97   -3.64  1.0000
 -21  11   0    1419      99                                                        1557   -4.17    1.27  1.0000
 -11 -10   0    1409     103                                                        1506   -2.97    3.64  1.0000
  21 -11   0    1407     100                                                        1547   -4.17   -1.27  1.0000
 -11 -10   0    1268     109                                                        1359   -2.97    3.64  1.0000
 -12  -9   0    1028      41                                                         372  -35.49   10.55  1.0000
 -21  12   0    1153      35                                                         384  -33.51   -3.05  1.0000
  12   9   0     989      49                                                         324  -35.49  -10.55  1.0000
   9 -21   0    1014      50                                                         380  -32.89    9.65  1.0000
  21 -12   0    1158      42                                                         395  -33.51    3.05  1.0000
  -9  21   0     993      43                                                         347  -32.89   -9.65  1.0000
  -9  21   0     971      47                                                         333  -32.89   -9.65  1.0000
  21 -12   0    1149      47                                                         390  -33.51    3.05  1.0000
  12   9   0    1097      48                                                         391  -35.49  -10.55  1.0000
 -12  -9   0     903      57                                                         293  -35.49   10.55  1.0000
   9 -21   0    1020      39                                                         384  -32.89    9.65  1.0000
  -8  21   0       1      21                                                          12    6.69    1.75  1.0000
 -13  -8   0      31      46                                                         107   11.06   -0.43  1.0000
   8 -21   0      39      31                                                          83    6.69   -1.75  1.0000
   8 -21   0       1      26                                                          14    6.69   -1.75  1.0000
  13   8   0      29      46                                                         103   11.06    0.43  1.0000
  13   8   0      46      35                                                         133   11.06    0.43  1.0000
  21 -13   0      44      32                                                         129   10.94   -1.23  1.0000
 -13  -8   0      20      26                                                          85   11.06   -0.43  1.0000
  21 -13   0      29      27                                                         102   10.94   -1.23  1.0000
 -21  13   0      20      20                                                          84   10.94    1.23  1.0000
  -8  21   0      47      45                                                          95    6.69    1.75  1.0000
 -21  13   0       3      28                                                          10   10.94    1.23  1.0000
 -14  -7   0    1032     105                                                        1185   -5.35    1.61  1.0000
  21 -14   0    1209      92                                                        1454   -7.76   -0.67  1.0000
  14   7   0    1233      98                                                        1402   -5.35   -1.61  1.0000
 -21  14   0    1166      90                                                        1405   -7.76    0.67  1.0000
  -7  21   0     877      96                                                        1004   -4.83    3.88  1.0000
   7 -21   0    1075      91                                                        1221   -4.83   -3.88  1.0000
 -15  -6   0     991      64                                                         772    8.59   -0.45  1.0000
   6 -21   0    1009      63                                                         770    9.37   -1.70  1.0000
 -21  15   0    1092      60                                                         818   10.29    1.26  1.0000
  -6  21   0    1026      72                                                         783    9.37    1.70  1.0000
  -6  21   0    1043      68                                                         798    9.37    1.70  1.0000
 -15  -6   0    1013      72                                                         791    8.59   -0.45  1.0000
  15   6   0     962      73                                                         746    8.59    0.45  1.0000
  21 -15   0    1157      65                                                         876   10.29   -1.26  1.0000
  21 -15   0    1070      69                                                         800   10.29   -1.26  1.0000
 -21  15   0    1160      78                                                         877   10.29    1.26  1.0000
  15   6   0    1071      66                                                         842    8.59    0.45  1.0000
   6 -21   0    1203      78                                                         940    9.37   -1.70  1.0000
   5 -21   0     512      60                                                         605    4.56   -0.73  1.0000
 -16  -5   0     535      64                                                         661    5.99    0.76  1.0000
  16   5   0     549      56                                                         677    5.99   -0.76  1.0000
  21 -16   0     594      59                                                         670    3.53   -0.75  1.0000
   5 -21   0     533      54                                                         627    4.56   -0.73  1.0000
  -5  21   0     565      65                                                         663    4.56    0.73  1.0000
 -21  16   0     514      49                                                         586    3.53    0.75  1.0000
  16   5   0     524      64                                                         649    5.99   -0.76  1.0000
  21 -16   0     547      50                                                         620    3.53   -0.75  1.0000
 -16  -5   0     454      53                                                         571    5.99    0.76  1.0000
  -5  21   0     547      53                                                         643    4.56    0.73  1.0000
 -21  16   0     567      60                                                         642    3.53    0.75  1.0000
 -21  17   0     322      52                                                         463   -8.01   -4.26  1.0000
   4 -21   0     273      52                                                         409   -8.54   -0.48  1.0000
  -4  21   0     297      57                                                         437   -8.54    0.48  1.0000
  21 -17   0     276      50                                                         405   -8.01    4.26  1.0000
 -17  -4   0     375      56                                                         499   -6.82   -1.67  1.0000
   4 -21   0     306      46                                                         449   -8.54   -0.48  1.0000
  17   4   0     389      48                                                         514   -6.82    1.67  1.0000
 -21  17   0     339      41                                                         483   -8.01   -4.26  1.0000
  -4  21   0     308      45                                                         451   -8.54    0.48  1.0000
  17   4   0     415      57                                                         544   -6.82    1.67  1.0000
 -17  -4   0     308      44                                                         421   -6.82   -1.67  1.0000
  21 -17   0     368      42                                                         516   -8.01    4.26  1.0000
 -21  18   0       5      38                                                         -61   -5.16   -0.77  1.0000
  -3  21   0       6      28                                                         -40   -5.82   -0.70  1.0000
 -21  18   0       3      17                                                          16   -5.16   -0.77  1.0000
   3 -21   0       6      42                                                         -10   -5.82    0.70  1.0000
   3 -21   0       1      23                                                           3   -5.82    0.70  1.0000
  21 -18   0       5      25                                                         -17   -5.16    0.77  1.0000
 -18  -3   0       0      21                                                           7   -5.53    0.20  1.0000
  18   3   0       2      33                                                          14   -5.53   -0.20  1.0000
  21 -18   0       1      24                                                           2   -5.16    0.77  1.0000
  -3  21   0       1      33                                                           3   -5.82   -0.70  1.0000
  18   3   0       6      31                                                          -1   -5.53   -0.20  1.0000
 -18  -3   0       6      40                                                         -78   -5.53    0.20  1.0000
  21 -19   0      70      17                                                          -8   19.38   -1.14  1.0000
 -21  19   0      70      24                                                          -3   19.38    1.14  1.0000
  21 -19   0      70      37                                                         -34   19.38   -1.14  1.0000
  -2  21   0      38      22                                                           5   19.22    3.16  1.0000
  19   2   0      37      23                                                          13   22.34    1.24  1.0000
   2 -21   0      10      24                                                          27   19.22   -3.16  1.0000
 -19  -2   0      55      31                                                           5   22.34   -1.24  1.0000
  19   2   0      31      33                                                          17   22.34    1.24  1.0000
 -19  -2   0      93      28                                                         -45   22.34   -1.24  1.0000
 -21  19   0       7      29                                                          34   19.38    1.14  1.0000
  -2  21   0      49      35                                                           2   19.22    3.16  1.0000
   2 -21   0      71      30                                                         -50   19.22   -3.16  1.0000
 -21  20   0     338      41                                                         216   -8.58   -1.13  1.0000
 -21  20   0     378      31                                                         248   -8.58   -1.13  1.0000
   1 -21   0     403      38                                                         274   -8.32    2.25  1.0000
  21 -20   0     438      33                                                         298   -8.58    1.13  1.0000
  -1  21   0     356      48                                                         234   -8.32   -2.25  1.0000
 -20  -1   0     516      48                                                         317  -11.64    2.63  1.0000
  -1  21   0     433      37                                                         297   -8.32   -2.25  1.0000
  21 -20   0     429      40                                                         290   -8.58    1.13  1.0000
  20   1   0     367      56                                                         201  -11.64   -2.63  1.0000
  20   1   0     479      38                                                         286  -11.64   -2.63  1.0000
   1 -21   0     451      48                                                         314   -8.32    2.25  1.0000
 -20  -1   0     493      36                                                         299  -11.64    2.63  1.0000
   0 -21   0    1118      76                                                         750   14.30   -3.80  1.0000
  21   0   0    1211      78                                                         823   14.14    5.19  1.0000
 -21   0   0    1041      75                                                         694   14.14   -5.19  1.0000
   0  21   0    1334      68                                                         920   14.30    3.80  1.0000
 -21  21   0    1136      70                                                         707   16.51    0.00  1.0000
   0 -21   0    1253      68                                                         862   14.30   -3.80  1.0000
  21 -21   0    1347      62                                                         875   16.51    0.00  1.0000
 -21  21   0    1369      63                                                         893   16.51    0.00  1.0000
  21   0   0    1139      67                                                         764   14.14    5.19  1.0000
 -21   0   0    1288      65                                                         899   14.14   -5.19  1.0000
   0  21   0    1120      79                                                         744   14.30    3.80  1.0000
  21 -21   0    1299      69                                                         837   16.51    0.00  1.0000
  21 -22   0     990      54                                                         745   -9.84    2.51  1.0000
 -21  22   0     852      63                                                         622   -9.84   -2.51  1.0000
   1  21   0     764      66                                                         600   -7.46    2.51  1.0000
 -22   1   0     836      61                                                         656   -7.76   -5.04  1.0000
 -21  22   0    1046      60                                                         789   -9.84   -2.51  1.0000
 -22   1   0     721      68                                                         554   -7.76   -5.04  1.0000
  -1 -21   0     767      69                                                         599   -7.46   -2.51  1.0000
  22  -1   0     913      60                                                         733   -7.76    5.04  1.0000
   2  20   0     391      79                                                         679  -14.44   -3.89  1.0000
  20 -22   0     632      63                                                         915  -11.86    0.41  1.0000
 -22   2   0     567      64                                                         865  -13.01    2.64  1.0000
 -22   2   0     501      76                                                         783  -13.01    2.64  1.0000
 -20  22   0     671      64                                                         963  -11.86   -0.41  1.0000
  22  -2   0     488      77                                                         770  -13.01   -2.64  1.0000
  20 -22   0     522      68                                                         782  -11.86    0.41  1.0000
 -20  22   0     572      71                                                         843  -11.86   -0.41  1.0000
  -2 -20   0     398      77                                                         684  -14.44    3.89  1.0000
   2  20   0     491      68                                                         810  -14.44   -3.89  1.0000
  -2 -20   0     468      68                                                         775  -14.44    3.89  1.0000
  22  -2   0     582      68                                                         887  -13.01   -2.64  1.0000
  -3 -19   0      54      47                                                         239   18.61   -3.57  1.0000
 -22   3   0      95      34                                                         307   17.87   -2.23  1.0000
  19 -22   0     129      39                                                         303   14.07    0.95  1.0000
  22  -3   0      61      47                                                         241   17.87    2.23  1.0000
 -22   3   0      73      46                                                         266   17.87   -2.23  1.0000
 -19  22   0      58      38                                                         187   14.07   -0.95  1.0000
  19 -22   0     122      32                                                         293   14.07    0.95  1.0000
  -3 -19   0      58      38                                                         248   18.61   -3.57  1.0000
  22  -3   0     124      39                                                         355   17.87    2.23  1.0000
   3  19   0      96      40                                                         319   18.61    3.57  1.0000
   3  19   0      69      49                                                         268   18.61    3.57  1.0000
  18 -22   0     123      36                                                         111   -1.72   -3.33  1.0000
  22  -4   0     114      34                                                         114   -0.14   -2.51  1.0000
 -18  22   0      24      42                                                          18   -1.72    3.33  1.0000
 -18  22   0      78      40                                                          69   -1.72    3.33  1.0000
  -4 -18   0       1      35                                                         -19    0.54    2.13  1.0000
 -22   4   0     194      27                                                         196   -0.14    2.51  1.0000
   4  18   0      13      24                                                          14    0.54   -2.13  1.0000
   4  18   0      37      50                                                          40    0.54   -2.13  1.0000
  18 -22   0     148      28                                                         135   -1.72   -3.33  1.0000
 -22   4   0       6      32                                                           5   -0.14    2.51  1.0000
  -4 -18   0      86      38                                                          92    0.54    2.13  1.0000
   5  17   0       4      37                                                           1    2.96    5.48  1.0000
  17 -22   0      14      24                                                          31    4.00   -3.92  1.0000
  -5 -17   0      37      27                                                          59    2.96   -5.48  1.0000
 -22   5   0      82      47                                                         128    5.15   -2.08  1.0000
   5  17   0      51      37                                                          80    2.96    5.48  1.0000
 -22   5   0      17      20                                                          40    5.15   -2.08  1.0000
  22  -5   0      79      37                                                         125    5.15    2.08  1.0000
  -5 -17   0      20      49                                                          36    2.96   -5.48  1.0000
 -17  22   0      35      32                                                          62    4.00    3.92  1.0000
  17 -22   0      42      20                                                          70    4.00   -3.92  1.0000
 -17  22   0      42      29                                                          72    4.00    3.92  1.0000
  22  -5   0      51      25                                                          89    5.15    2.08  1.0000
 -16  22   0    4873     353                                                        5534  -10.67    1.65  1.0000
  16 -22   0    5121     349                                                        5804  -10.67   -1.65  1.0000
  -6 -16   0    4286     357                                                        4964  -11.55   -0.71  1.0000
 -22   6   0    5270     352                                                        6129  -13.22    0.64  1.0000
  16 -22   0    4994     352                                                        5669  -10.67   -1.65  1.0000
 -22   6   0    4862     357                                                        5689  -13.22    0.64  1.0000
  22  -6   0    5296     353                                                        6159  -13.22   -0.64  1.0000
  -6 -16   0    4034     352                                                        4693  -11.55   -0.71  1.0000
 -16  22   0    4585     354                                                        5227  -10.67    1.65  1.0000
   6  16   0    5082     354                                                        5816  -11.55    0.71  1.0000
  -7 -15   0    1324     109                                                        1286   -1.21   -0.82  1.0000
 -15  22   0    1554     106                                                        1568    0.40    0.96  1.0000
  15 -22   0    1430     100                                                        1443    0.40   -0.96  1.0000
   7  15   0    1477     102                                                        1438   -1.21    0.82  1.0000
  -7 -15   0    1277     101                                                        1239   -1.21   -0.82  1.0000
  15 -22   0    1416      96                                                        1429    0.40   -0.96  1.0000
  22  -7   0    1511     100                                                        1497   -0.45    1.70  1.0000
 -22   7   0    1532     114                                                        1516   -0.45   -1.70  1.0000
  22  -7   0    1742     116                                                        1727   -0.45    1.70  1.0000
   7  15   0    1548     111                                                        1508   -1.21    0.82  1.0000
 -22   7   0    1384      97                                                        1369   -0.45   -1.70  1.0000
 -15  22   0    1272     101                                                        1285    0.40    0.96  1.0000
   8  14   0    1652     116                                                        1642    0.31   -0.76  1.0000
   8  14   0    1758     124                                                        1747    0.31   -0.76  1.0000
 -22   8   0    1862     126                                                        1731    3.56    1.04  1.0000
  14 -22   0    1653     110                                                        1641    0.36   -0.78  1.0000
  22  -8   0    1874     121                                                        1744    3.56   -1.04  1.0000
 -14  22   0    1557     114                                                        1544    0.36    0.78  1.0000
  14 -22   0    1785     114                                                        1773    0.36   -0.78  1.0000
  -8 -14   0    1627     115                                                        1616    0.31    0.76  1.0000
 -22   8   0    1836     111                                                        1706    3.56    1.04  1.0000
  -8 -14   0    1492     122                                                        1481    0.31    0.76  1.0000
 -14  22   0    1690     119                                                        1677    0.36    0.78  1.0000
  22  -8   0    1784     113                                                        1658    3.56   -1.04  1.0000
 -22   9   0      27      16                                                         -16   12.12   -0.61  1.0000
  -9 -13   0       7      32                                                           5   11.27    0.12  1.0000
 -22   9   0      27      28                                                          -5   12.12   -0.61  1.0000
  22  -9   0      27      18                                                         -32   12.12    0.61  1.0000
  13 -22   0      22      16                                                          -6   10.42    3.14  1.0000
  22  -9   0      18      30                                                           1   12.12    0.61  1.0000
  13 -22   0      22      20                                                         -28   10.42    3.14  1.0000
  -9 -13   0       6      25                                                          53   11.27    0.12  1.0000
   9  13   0      24      22                                                         -46   11.27   -0.12  1.0000
 -13  22   0      22      27                                                         -51   10.42   -3.14  1.0000
 -13  22   0      22      22                                                          -2   10.42   -3.14  1.0000
   9  13   0      24      32                                                         -28   11.27   -0.12  1.0000
 -10 -12   0    2317     135                                                        1927    9.89    6.28  1.0000
 -10 -12   0    2255     128                                                        1870    9.89    6.28  1.0000
  22 -10   0    2467     132                                                        1981   11.99   -0.73  1.0000
 -12  22   0    2321     126                                                        1780   13.95   -1.46  1.0000
  12 -22   0    2370     123                                                        1819   13.95    1.46  1.0000
 -22  10   0    2360     124                                                        1884   11.99    0.73  1.0000
  10  12   0    2070     134                                                        1715    9.89   -6.28  1.0000
  22 -10   0    2452     125                                                        1968   11.99   -0.73  1.0000
 -12  22   0    2479     132                                                        1918   13.95   -1.46  1.0000
  10  12   0    2319     129                                                        1943    9.89   -6.28  1.0000
  12 -22   0    2380     126                                                        1828   13.95    1.46  1.0000
 -22  11   0      75      31                                                         255   16.96    0.74  1.0000
 -11  22   0     138      45                                                         340   15.46   -2.72  1.0000
  11 -22   0      97      35                                                         274   15.46    2.72  1.0000
  11  11   0      91      46                                                         293   17.62    0.27  1.0000
 -11  22   0      83      34                                                         250   15.46   -2.72  1.0000
  11 -22   0     152      41                                                         362   15.46    2.72  1.0000
  22 -11   0      89      33                                                         281   16.96   -0.74  1.0000
  22 -11   0     121      45                                                         335   16.96   -0.74  1.0000
 -11 -11   0      76      36                                                         267   17.62   -0.27  1.0000
  11  11   0      92      38                                                         295   17.62    0.27  1.0000
 -11 -11   0      87      47                                                         286   17.62   -0.27  1.0000
  10 -22   0    2540     132                                                        2046   11.94    3.32  1.0000
 -10  22   0    2268     134                                                        1810   11.94   -3.32  1.0000
 -12 -10   0    2261     137                                                        1886    9.66    7.10  1.0000
 -12 -10   0    2213     129                                                        1842    9.66    7.10  1.0000
 -22  12   0    2428     125                                                        1901   13.18    5.25  1.0000
  12  10   0    2247     130                                                        1889    9.66   -7.10  1.0000
 -10  22   0    2195     127                                                        1745   11.94   -3.32  1.0000
  22 -12   0    2413     126                                                        1900   13.18   -5.25  1.0000
  12  10   0    2390     137                                                        2020    9.66   -7.10  1.0000
  10 -22   0    2421     128                                                        1940   11.94    3.32  1.0000
  22 -12   0    2502     134                                                        1979   13.18   -5.25  1.0000
 -13  -9   0      22      20                                                         -44   10.67   -1.43  1.0000
 -22  13   0       4      17                                                           6   10.16    1.39  1.0000
   9 -22   0      21      21                                                          -9   10.57   -0.56  1.0000
   9 -22   0      21      25                                                         -26   10.57   -0.56  1.0000
  13   9   0      22      22                                                         -41   10.67    1.43  1.0000
  22 -13   0      20      18                                                          -6   10.16   -1.39  1.0000
  -9  22   0      21      31                                                         -18   10.57    0.56  1.0000
 -13  -9   0      22      31                                                          -3   10.67   -1.43  1.0000
  22 -13   0      20      28                                                         -13   10.16   -1.39  1.0000
  13   9   0      22      31                                                         -25   10.67    1.43  1.0000
 -22  13   0       0      40                                                          21   10.16    1.39  1.0000
  -9  22   0      21      20                                                         -14   10.57    0.56  1.0000
 -22  14   0    1546     115                                                        1530    0.49   -1.14  1.0000
  14   8   0    1692     113                                                        1680    0.50   -3.72  1.0000
 -14  -8   0    1462     118                                                        1445    0.50    3.72  1.0000
   8 -22   0    1723     115                                                        1652    1.99    3.18  1.0000
  22 -14   0    1763     116                                                        1745    0.49    1.14  1.0000
   8 -22   0    1614     110                                                        1546    1.99    3.18  1.0000
  14   8   0    1718     120                                                        1706    0.50   -3.72  1.0000
 -14  -8   0    1633     111                                                        1616    0.50    3.72  1.0000
 -22  14   0    1640     107                                                        1624    0.49   -1.14  1.0000
  -8  22   0    1610     110                                                        1546    1.99   -3.18  1.0000
  -8  22   0    1602     118                                                        1539    1.99   -3.18  1.0000
  22 -14   0    1619     108                                                        1601    0.49    1.14  1.0000
 -15  -7   0    1407     110                                                        1353   -1.69    0.73  1.0000
 -22  15   0    1357      98                                                        1349   -0.24   -0.87  1.0000
  22 -15   0    1533     107                                                        1526   -0.24    0.87  1.0000
  22 -15   0    1583     100                                                        1575   -0.24    0.87  1.0000
  -7  22   0    1493     111                                                        1502    0.22    1.82  1.0000
   7 -22   0    1361     102                                                        1367    0.22   -1.82  1.0000
  -7  22   0    1347     101                                                        1356    0.22    1.82  1.0000
 -15  -7   0    1547     103                                                        1491   -1.69    0.73  1.0000
  15   7   0    1563     104                                                        1505   -1.69   -0.73  1.0000
  15   7   0    1616     112                                                        1557   -1.69   -0.73  1.0000
 -22  15   0    1496     107                                                        1488   -0.24   -0.87  1.0000
   7 -22   0    1499     107                                                        1506    0.22   -1.82  1.0000
  -6  22   0    4518     361                                                        5329  -13.36   -1.76  1.0000
  22 -16   0    5213     354                                                        6000  -12.22    1.52  1.0000
   6 -22   0    4933     356                                                        5773  -13.36    1.76  1.0000
 -16  -6   0    4984     356                                                        5732  -11.89    1.83  1.0000
  16   6   0    4797     362                                                        5537  -11.89   -1.83  1.0000
  -6  22   0    4778     355                                                        5611  -13.36   -1.76  1.0000
 -16  -6   0    4215     360                                                        4905  -11.89    1.83  1.0000
  16   6   0    5059     358                                                        5818  -11.89   -1.83  1.0000
 -22  16   0    4780     359                                                        5540  -12.22   -1.52  1.0000
 -22  16   0    5401     353                                                        6207  -12.22   -1.52  1.0000
  22 -16   0    4986     359                                                        5756  -12.22    1.52  1.0000
   6 -22   0    4447     358                                                        5247  -13.36    1.76  1.0000
   5 -22   0      35      32                                                          65    4.96    1.50  1.0000
  17   5   0      31      36                                                          51    3.39    2.53  1.0000
 -22  17   0      10      18                                                          20    3.13   -5.81  1.0000
  22 -17   0      32      29                                                          57    3.13    5.81  1.0000
  -5  22   0      48      25                                                          83    4.96   -1.50  1.0000
 -17  -5   0      92      38                                                         124    3.39   -2.53  1.0000
  -5  22   0      11      36                                                          29    4.96   -1.50  1.0000
  22 -17   0      22      20                                                          42    3.13    5.81  1.0000
 -22  17   0      49      32                                                          77    3.13   -5.81  1.0000
   5 -22   0      34      25                                                          64    4.96    1.50  1.0000
 -17  -5   0      33      24                                                          53    3.39   -2.53  1.0000
  17   5   0      31      25                                                          51    3.39    2.53  1.0000
 -18  -4   0      78      38                                                          81    0.45   -0.32  1.0000
  22 -18   0     158      25                                                         142   -1.54   -0.50  1.0000
  18   4   0     133      31                                                         138    0.45    0.32  1.0000
  22 -18   0     184      34                                                         166   -1.54   -0.50  1.0000
  -4  22   0     121      29                                                         129    0.78   -0.93  1.0000
 -22  18   0     132      35                                                         117   -1.54    0.50  1.0000
 -22  18   0     151      24                                                         135   -1.54    0.50  1.0000
 -18  -4   0     169      29                                                         174    0.45   -0.32  1.0000
  -4  22   0     120      40                                                         128    0.78   -0.93  1.0000
  18   4   0     130      39                                                         135    0.45    0.32  1.0000
   4 -22   0     168      30                                                         177    0.78    0.93  1.0000
   4 -22   0     127      36                                                         135    0.78    0.93  1.0000
 -22  19   0     170      39                                                         364   13.79   -2.69  1.0000
   3 -22   0      85      38                                                         269   16.66   -0.54  1.0000
   3 -22   0      88      45                                                         274   16.66   -0.54  1.0000
  22 -19   0      93      40                                                         243   13.79    2.69  1.0000
  19   3   0     133      41                                                         363   17.26    4.63  1.0000
  -3  22   0      83      37                                                         265   16.66    0.54  1.0000
  -3  22   0      59      47                                                         221   16.66    0.54  1.0000
 -22  19   0     150      45                                                         334   13.79   -2.69  1.0000
 -19  -3   0      68      45                                                         252   17.26   -4.63  1.0000
  22 -19   0     137      34                                                         312   13.79    2.69  1.0000
  -2  22   0     459      77                                                         724  -12.68   -0.24  1.0000
 -20  -2   0     549      65                                                         876  -14.32    4.09  1.0000
  20   2   0     448      76                                                         751  -14.32   -4.09  1.0000
  -2  22   0     569      67                                                         860  -12.68   -0.24  1.0000
  22 -20   0     529      70                                                         797  -12.11   -0.19  1.0000
 -22  20   0     667      63                                                         964  -12.11    0.19  1.0000
   2 -22   0     384      73                                                         628  -12.68    0.24  1.0000
  22 -20   0     535      62                                                         804  -12.11   -0.19  1.0000
   2 -22   0     544      68                                                         829  -12.68    0.24  1.0000
  -1  22   0     861      58                                                         690   -7.49    4.25  1.0000
  21   1   0     729      69                                                         592   -6.56    4.49  1.0000
  22 -21   0     922      62                                                         691   -9.48    0.65  1.0000
  -1  22   0     730      71                                                         573   -7.49    4.25  1.0000
   1 -22   0     850      60                                                         673   -7.49   -4.25  1.0000
 -21  -1   0     654      66                                                         518   -6.56   -4.49  1.0000
   1 -22   0     813      68                                                         640   -7.49   -4.25  1.0000
 -22  21   0     780      63                                                         568   -9.48   -0.65  1.0000
  22 -21   0     993      54                                                         753   -9.48    0.65  1.0000
 -21  -1   0     825      55                                                         672   -6.56   -4.49  1.0000
  21   1   0     779      59                                                         637   -6.56    4.49  1.0000
 -22  21   0     975      54                                                         736   -9.48   -0.65  1.0000
   0  22   0      58      24                                                          12   25.50    2.95  1.0000
   0 -22   0      52      36                                                          15   25.50   -2.95  1.0000
   0 -22   0      44      35                                                          20   25.50   -2.95  1.0000
  22 -22   0      56      20                                                          22   28.10    0.91  1.0000
 -22   0   0     117      34                                                         -21   24.89   -2.56  1.0000
 -22   0   0      13      31                                                          53   24.89   -2.56  1.0000
  22 -22   0     147      36                                                         -21   28.10    0.91  1.0000
  22   0   0      96      24                                                           1   24.89    2.56  1.0000
   0  22   0       3      55                                                          95   25.50    2.95  1.0000
  22   0   0     117      34                                                         -18   24.89    2.56  1.0000
 -22  22   0      87      27                                                           8   28.10   -0.91  1.0000
 -22  22   0     147      29                                                          -5   28.10   -0.91  1.0000
  22 -23   0      11      27                                                          21    2.92    1.60  1.0000
  -1 -22   0       1      28                                                           8    4.57    0.29  1.0000
   1  22   0      17      26                                                          37    4.57   -0.29  1.0000
  23  -1   0       6      27                                                          19    4.02    2.24  1.0000
 -22  23   0       2      30                                                          -9    2.92   -1.60  1.0000
  -1 -22   0      22      38                                                          44    4.57    0.29  1.0000
  23  -1   0       1      36                                                           1    4.02    2.24  1.0000
  22 -23   0      30      21                                                          46    2.92    1.60  1.0000
   1  22   0       8      40                                                          22    4.57   -0.29  1.0000
 -23   1   0      21      36                                                          39    4.02   -2.24  1.0000
 -22  23   0      30      22                                                          45    2.92   -1.60  1.0000
 -23   1   0      42      24                                                          68    4.02   -2.24  1.0000
 -21  23   0      24      30                                                           5  -16.08    2.61  1.0000
   2  21   0      32      23                                                         -44  -13.06   -0.05  1.0000
  -2 -21   0      32      35                                                          -6  -13.06    0.05  1.0000
  21 -23   0       5      19                                                          24  -16.08   -2.61  1.0000
  23  -2   0       2      25                                                          29  -14.64   -1.62  1.0000
 -21  23   0       4      21                                                          37  -16.08    2.61  1.0000
   2  21   0      32      38                                                         -16  -13.06   -0.05  1.0000
 -23   2   0      40      33                                                          -5  -14.64    1.62  1.0000
  23  -2   0      40      35                                                         -26  -14.64   -1.62  1.0000
  21 -23   0      49      26                                                         -24  -16.08   -2.61  1.0000
 -23   2   0      12      20                                                          10  -14.64    1.62  1.0000
  -2 -21   0       3      28                                                          24  -13.06    0.05  1.0000
   3  20   0       1      26                                                          33   14.91   -2.13  1.0000
 -20  23   0      44      28                                                         -35   15.05    2.69  1.0000
 -23   3   0       6      35                                                          12   13.47    0.70  1.0000
  -3 -20   0       1      36                                                          33   14.91    2.13  1.0000
  -3 -20   0      42      24                                                         -47   14.91    2.13  1.0000
  23  -3   0      34      23                                                           0   13.47   -0.70  1.0000
  20 -23   0      19      26                                                           5   15.05   -2.69  1.0000
   3  20   0      42      39                                                          -1   14.91   -2.13  1.0000
  23  -3   0      34      49                                                         -25   13.47   -0.70  1.0000
 -23   3   0       8      20                                                           9   13.47    0.70  1.0000
  20 -23   0       4      19                                                          22   15.05   -2.69  1.0000
   4  19   0     383      38                                                         265    7.73    1.83  1.0000
  -4 -19   0     182      43                                                         103    7.73   -1.83  1.0000
   4  19   0     762      69                                                         591    7.73    1.83  1.0000
   5  18   0     387      37                                                         230  -10.46   -1.44  1.0000
 -23   5   0     437      34                                                         295   -8.76    3.06  1.0000
   5  18   0     260      45                                                         135  -10.46   -1.44  1.0000
 -18  23   0     384      37                                                         214  -11.50   -1.38  1.0000
  -5 -18   0     379      48                                                         224  -10.46    1.44  1.0000
  18 -23   0     452      31                                                         266  -11.50    1.38  1.0000
  23  -5   0     351      46                                                         224   -8.76   -3.06  1.0000
  18 -23   0     449      37                                                         264  -11.50    1.38  1.0000
  -5 -18   0     462      40                                                         289  -10.46    1.44  1.0000
 -23   5   0     333      43                                                         211   -8.76    3.06  1.0000
 -18  23   0     439      43                                                         256  -11.50   -1.38  1.0000
  23  -5   0     402      36                                                         265   -8.76   -3.06  1.0000
 -17  23   0      27      31                                                           6  -17.65    1.39  1.0000
  17 -23   0      27      24                                                           6  -17.65   -1.39  1.0000
 -23   6   0      17      33                                                          14  -18.20    1.42  1.0000
  17 -23   0      14      18                                                          15  -17.65   -1.39  1.0000
   6  17   0      48      25                                                           3  -19.96   -0.90  1.0000
 -17  23   0      16      26                                                          13  -17.65    1.39  1.0000
 -23   6   0      47      19                                                           1  -18.20    1.42  1.0000
  -6 -17   0      74      26                                                          -1  -19.96    0.90  1.0000
   6  17   0      36      37                                                           7  -19.96   -0.90  1.0000
  23  -6   0      62      47                                                         -15  -18.20   -1.42  1.0000
  -6 -17   0       2      36                                                          50  -19.96    0.90  1.0000
  23  -6   0      12      22                                                          19  -18.20   -1.42  1.0000
  16 -23   0    2571     207                                                        3320   16.05   -1.07  1.0000
  -7 -16   0    2576     208                                                        3255   14.65   -4.61  1.0000
 -16  23   0    2374     210                                                        3098   16.05    1.07  1.0000
 -16  23   0    2311     207                                                        3026   16.05    1.07  1.0000
  23  -7   0    2567     212                                                        3331   16.38   -2.62  1.0000
  23  -7   0    2566     206                                                        3329   16.38   -2.62  1.0000
 -23   7   0    2724     205                                                        3517   16.38    2.62  1.0000
   7  16   0    2132     213                                                        2765   14.65    4.61  1.0000
  16 -23   0    2597     203                                                        3349   16.05   -1.07  1.0000
  -7 -16   0    2118     213                                                        2737   14.65   -4.61  1.0000
 -23   7   0    2161     211                                                        2872   16.38    2.62  1.0000
   7  16   0    2655     209                                                        3357   14.65    4.61  1.0000
   8  15   0     855      82                                                        1106    9.30   -0.19  1.0000
 -23   8   0     712      87                                                         987   10.89    3.30  1.0000
  15 -23   0     878      79                                                        1097    8.11   -0.95  1.0000
 -15  23   0     902      82                                                        1125    8.11    0.95  1.0000
   8  15   0     704      90                                                         933    9.30   -0.19  1.0000
  -8 -15   0     682      80                                                         908    9.30    0.19  1.0000
  23  -8   0     840      79                                                        1133   10.89   -3.30  1.0000
 -15  23   0     832      85                                                        1047    8.11    0.95  1.0000
  15 -23   0    1003      76                                                        1237    8.11   -0.95  1.0000
  -8 -15   0     702      90                                                         931    9.30    0.19  1.0000
   9  14   0     501      59                                                         453    2.56    2.13  1.0000
  23  -9   0     491      45                                                         466    1.33   -0.39  1.0000
 -14  23   0     446      48                                                         435    0.60    2.61  1.0000
 -14  23   0     511      56                                                         499    0.60    2.61  1.0000
 -23   9   0     496      43                                                         471    1.33    0.39  1.0000
   9  14   0     530      50                                                         480    2.56    2.13  1.0000
  -9 -14   0     579      50                                                         528    2.56   -2.13  1.0000
  -9 -14   0     473      58                                                         427    2.56   -2.13  1.0000
  23  -9   0     538      66                                                         512    1.33   -0.39  1.0000
  14 -23   0     548      42                                                         537    0.60   -2.61  1.0000
 -23   9   0     505      57                                                         479    1.33    0.39  1.0000
  14 -23   0     467      47                                                         457    0.60   -2.61  1.0000
 -13  23   0    2845     205                                                        2696   -3.26   -1.87  1.0000
  23 -10   0    3469     212                                                        3337   -2.68    2.11  1.0000
 -23  10   0    3545     204                                                        3408   -2.68   -2.11  1.0000
  13 -23   0    3476     206                                                        3315   -3.26    1.87  1.0000
 -10 -13   0    3478     208                                                        3262   -4.30   -4.46  1.0000
  10  13   0    3304     214                                                        3101   -4.30    4.46  1.0000
 -13  23   0    3348     211                                                        3186   -3.26   -1.87  1.0000
  13 -23   0    3299     203                                                        3142   -3.26    1.87  1.0000
  12 -23   0     695      72                                                         956   10.55    0.04  1.0000
 -11 -12   0     653      74                                                         934   11.66   -2.99  1.0000
 -11 -12   0     630      92                                                         906   11.66   -2.99  1.0000
  23 -11   0     729      75                                                        1037   11.96    1.87  1.0000
 -12  23   0     576      79                                                         815   10.55   -0.04  1.0000
 -12  23   0     686      78                                                         945   10.55   -0.04  1.0000
 -23  11   0     711      69                                                        1011   11.96   -1.87  1.0000
  23 -11   0     655      80                                                         948   11.96    1.87  1.0000
  11  12   0     743      82                                                        1047   11.66    2.99  1.0000
  11  12   0     543      83                                                         806   11.66    2.99  1.0000
 -11  23   0     513      71                                                         810   13.34    3.00  1.0000
  23 -12   0     637      78                                                         897   10.95   -0.12  1.0000
 -23  12   0     759      68                                                        1042   10.95    0.12  1.0000
  23 -12   0     770      70                                                        1054   10.95   -0.12  1.0000
 -12 -11   0     547      81                                                         820   12.22   -2.10  1.0000
  12  11   0     700      75                                                        1009   12.22    2.10  1.0000
  12  11   0     646      83                                                         944   12.22    2.10  1.0000
  11 -23   0     605      76                                                         919   13.34   -3.00  1.0000
 -11  23   0     466      78                                                         751   13.34    3.00  1.0000
  11 -23   0     616      71                                                         933   13.34   -3.00  1.0000
 -12 -11   0     685      74                                                         987   12.22   -2.10  1.0000
  23 -13   0    3482     214                                                        3341   -2.83    0.88  1.0000
 -13 -10   0    3533     210                                                        3354   -3.51   -1.82  1.0000
 -10  23   0    3217     215                                                        3103   -2.37    1.47  1.0000
 -23  13   0    3533     206                                                        3389   -2.83   -0.88  1.0000
  13  10   0    3341     217                                                        3170   -3.51    1.82  1.0000
 -13 -10   0    3179     216                                                        3009   -3.51   -1.82  1.0000
 -10  23   0    3268     209                                                        3154   -2.37    1.47  1.0000
  13  10   0    3476     211                                                        3302   -3.51    1.82  1.0000
  10 -23   0    3211     211                                                        3095   -2.37   -1.47  1.0000
  23 -13   0    3487     208                                                        3345   -2.83    0.88  1.0000
  10 -23   0    3431     209                                                        3311   -2.37   -1.47  1.0000
 -23  13   0    3213     213                                                        3076   -2.83   -0.88  1.0000
  -9  23   0     508      47                                                         485    1.23   -1.94  1.0000
  14   9   0     584      51                                                         538    2.24    1.46  1.0000
 -23  14   0     489      56                                                         478    0.61   -0.90  1.0000
  23 -14   0     491      44                                                         479    0.61    0.90  1.0000
[truncated: 29,111,538 more chars]
